# Supplementary material for: Phytosulfokine downregulates defense‐related WRKY transcription factors and attenuates pathogen‐associated molecular pattern‐triggered immunity
Source: Plant J. 2024 Dec 11;120(6):2367–84. doi: 10.1111/tpj.17115 (PMC11658183; doi:10.1111/tpj.17115)
Supplement: Supplementary file 1 — Figure S1. Synthetic PSK enhances the root growth of hydroponic tpst plants. Figure S2. Heatmaps of GO_BP terms enriched from PSK‐induced DEGs. Figure S3. Heatmap of representative differentially expressed genes with PSK, PSY, flg22, and WCS417 treatments. Figure S4. WRKY TFs in ATRM map. Figure S5. Heatmaps of gene expression in ATRM map. Figure S6. Heatmap of the percentage of DEGs regulated in the opposite direction by PSK, PSY, flg22 and WCS417 among all DEGs, using row category as the base. Figure S7. Heatmaps of all Gene Ontology terms. Figure S8. ROS burst, MPK phosphorylation and FLS2 protein levels are higher in tpst plants than in WT. Figure S9. PSK effects on flg22‐ induced callose deposition. Figure S10. Heatmap of all enriched TFs from PSK, PSY, flg22, and WCS417 up‐ and downregulated DEGs. Figure S11. Heatmaps of bZIP TFs enrichment and expression among multiple stimuli. [file TPJ-120-2367-s003.zip]

Archive with 2 entries (2 files):
- 3_sup-Figures.docx
- 3_sup-Figures.pdf
