# Supplementary material for: Phytosulfokine downregulates defense‐related WRKY transcription factors and attenuates pathogen‐associated molecular pattern‐triggered immunity
Source: Plant J. 2024 Dec 11;120(6):2367–84. doi: 10.1111/tpj.17115 (PMC11658183; doi:10.1111/tpj.17115)
Supplement: Supplementary file 2 — Table S1. Information of each plant sample and PSK treatment in RNA‐seq experiments. Table S2. W‐box motifs in the promoter regions of up‐ and downregulated DEGs. Table S3. W‐box motifs presence in the promoter regions of genes involved in PSK signaling. Table S4. Growth conditions and treatment methods for RNA‐seq data used in the comparison of PSK, PSY, flg22 and WCS417 induced DEGs. [file TPJ-120-2367-s008.zip]

Archive with 2 entries (2 files):
- 3_sup-Tables.docx
- 3_sup-Tables.pdf
