# Supplementary material for: Phytosulfokine downregulates defense‐related WRKY transcription factors and attenuates pathogen‐associated molecular pattern‐triggered immunity
Source: Plant J. 2024 Dec 11;120(6):2367–84. doi: 10.1111/tpj.17115 (PMC11658183; doi:10.1111/tpj.17115)
Supplement: Supplementary file 3 — Data S1. List of DEGs with different PSK treatments. [file TPJ-120-2367-s006.xlsx]

## Sheet: WT_seedling
gene_id	WT1	WT2	WT3	tpst1	tpst2	tpst3	WT	tpst	log2FoldChange	pvalue	padj	gene_name	gene_chr	gene_start	gene_end	gene_strand	gene_length	gene_biotype	gene_description	tf_family	tpst1_count	tpst2_count	tpst3_count	WT1_count	WT2_count	WT3_count	tpst1_fpkm	tpst2_fpkm	tpst3_fpkm	WT1_fpkm	WT2_fpkm	WT3_fpkm
AT1G54780	4226.17	3918.79	3114.96	282.453	328.252	290.758	3753.31	300.488	3.64029	4.28e-223	9.08e-219	TLP18.3	1	20439383	20441159	+	1214	protein_coding	TLP18.3 [Source:UniProtKB/TrEMBL;Acc:A0A178WHT4]	-	269	351	252	4119	4029	3641	10.0961	11.7482	10.4056	151.274	140.321	111.474
AT4G23600	1392.31	1168.15	1433.86	6384.06	5720.57	5727.47	1331.44	5944.03	-2.15802	2e-137	2.12e-133	CORI3	4	12310379	12313212	+	2310	protein_coding	Cystine lyase CORI3 [Source:UniProtKB/Swiss-Prot;Acc:Q9SUR6]	Aminotran_1_2	6080	6117	4964	1357	1201	1676	119.925	107.599	107.723	26.1914	21.9824	26.9671
AT2G43150	10777.3	11698	11256.1	4328.14	4438.42	3909.08	11243.8	4225.21	1.41164	3.05e-90	2.16e-86	-	2	17945662	17947155	+	1411	protein_coding	Proline-rich extensin-like family protein [Source:UniProtKB/TrEMBL;Acc:Q9ZW80]	-	4122	4746	3388	10504	12027	13157	133.107	136.673	120.366	331.908	360.391	346.579
AT3G30720	755.15	841.338	720.351	5.25005	10.2871	5.769	772.28	7.10205	6.73287	3.39e-88	1.8e-84	QQS	3	12349047	12349933	+	687	protein_coding	Protein QQS [Source:UniProtKB/Swiss-Prot;Acc:Q3E7K4]	-	5	11	5	736	865	842	0.331614	0.650606	0.364838	47.7652	53.2357	45.5541
AT1G21310	27021.2	26533.8	27453.8	11398.9	11522.5	10182.3	27002.9	11034.6	1.29091	3.43e-86	1.46e-82	EXT3	1	7453245	7455009	-	1654	protein_coding	Extensin-3 [Source:UniProtKB/Swiss-Prot;Acc:Q9FS16]	-	10856	12321	8825	26336	27280	32090	299.057	302.686	267.465	709.913	697.353	721.118
AT1G55880	258.557	269.423	270.346	1082.56	1073.6	1104.19	266.108	1086.78	-2.0291	1.3e-84	4.59e-81	-	1	20898793	20901247	-	1980	protein_coding	At1g55880 [Source:UniProtKB/TrEMBL;Acc:Q6NKY5]	PALP	1031	1148	957	252	277	316	23.7253	23.5591	24.2289	5.67448	5.91505	5.9319
AT3G32980	14928.6	14332.9	14158.9	5590.25	6066.59	5076.72	14473.5	5577.85	1.37516	3.69e-79	1.12e-75	PER32	3	13526071	13530098	-	1541	protein_coding	Peroxidase 32 [Source:UniProtKB/Swiss-Prot;Acc:Q9LHB9]	-	5324	6487	4400	14550	14736	16550	157.418	171.05	143.132	420.97	404.316	399.179
AT3G11930	1145.04	1193.44	1184.04	278.253	279.622	325.372	1174.17	294.416	1.9987	4.85e-79	1.29e-75	-	3	3776177	3777751	+	1236	protein_coding	AT3G11930 protein [Source:UniProtKB/TrEMBL;Acc:B9DG73]	Usp	265	299	282	1116	1227	1384	9.76892	9.82958	11.4371	40.2565	41.973	41.6188
AT5G46900	510.958	557.326	462.838	38.8504	29.9261	11.538	510.374	26.7715	4.23046	8.36e-77	1.97e-73	-	5	19039701	19040456	-	756	protein_coding	Bifunctional inhibitor/lipid-transfer protein/seed storage 2S albumin superfamily protein [Source:UniProtKB/TrEMBL;Acc:Q39100]	-	37	32	10	498	573	541	2.22997	1.71993	0.663079	29.3696	32.0462	26.5979
AT1G54000	4131.78	4375.93	4287.03	1465.81	1628.17	1323.41	4264.91	1472.46	1.53291	1.4e-76	2.97e-73	GLL22	1	20154154	20156520	-	1725	protein_coding	GDSL esterase/lipase 22 [Source:UniProtKB/Swiss-Prot;Acc:Q1H583]	Lipase_GDSL	1396	1741	1147	4027	4499	5011	36.8736	41.0102	33.332	104.084	110.273	107.971
AT5G59090	2516.83	2279.88	2102.88	610.056	717.292	591.9	2299.86	639.749	1.84339	3.85e-76	7.42e-73	SBT4.12	5	23851679	23855499	-	2921	protein_coding	Subtilisin-like protease SBT4.12 [Source:UniProtKB/Swiss-Prot;Acc:Q8L7D2]	Peptidase_S8	581	767	513	2453	2344	2458	9.06283	10.6696	8.80386	37.4418	33.9289	31.2768
AT2G38390	1668.31	1689.48	1808.58	485.104	511.55	396.907	1722.12	464.521	1.88744	2.29e-75	4.04e-72	PER23	2	16079679	16081671	+	1387	protein_coding	Peroxidase 23 [Source:UniProtKB/Swiss-Prot;Acc:O80912]	-	462	547	344	1626	1737	2114	15.177	16.0248	12.4328	52.2679	52.9501	56.6501
AT3G16460	13672.7	13714.3	15038.4	6420.81	6361.18	6265.14	14141.8	6349.04	1.15542	7e-73	1.14e-69	JAL34	3	5592491	5595912	+	3046	protein_coding	Jacalin-related lectin 34 [Source:UniProtKB/Swiss-Prot;Acc:O04310]	-	6115	6802	5430	13326	14100	17578	91.4715	90.738	89.3629	195.057	195.719	214.492
AT1G73330	1397.44	1809.12	1894.99	414.754	371.271	372.678	1700.51	386.234	2.13925	1.14e-72	1.72e-69	ATDR4	1	27568714	27569823	-	1110	protein_coding	Dr4 protein [Source:UniProtKB/TrEMBL;Acc:Q39091]	-	395	397	323	1362	1860	2215	16.2141	14.5328	14.587	54.7072	70.849	74.169
AT5G46890	494.541	568.025	411.507	31.5003	38.3429	18.4608	491.358	29.4347	4.03822	5.03e-72	7.11e-69	-	5	19036296	19036938	-	643	protein_coding	Bifunctional inhibitor/lipid-transfer protein/seed storage 2S albumin superfamily protein [Source:UniProtKB/TrEMBL;Acc:Q9FJS1]	-	30	41	16	482	584	481	2.12583	2.59093	1.24737	33.4216	38.4013	27.8039
AT4G11320	2120.78	2287.66	2051.55	646.806	519.967	681.896	2153.33	616.223	1.80768	8.15e-70	1.08e-66	RDL5	4	6887166	6889879	+	2338	protein_coding	Probable cysteine protease RDL5 [Source:UniProtKB/Swiss-Prot;Acc:Q9SUS9]	Peptidase_C1	616	556	591	2067	2352	2398	12.0048	9.66301	12.6716	39.4173	42.534	38.1221
AT5G43350	2918	2824.56	2643.57	1025.86	1103.53	991.115	2795.38	1040.17	1.4248	4.24e-69	5.28e-66	PHT1-1	5	17399769	17402158	-	2012	protein_coding	Inorganic phosphate transporter 1-1 [Source:UniProtKB/Swiss-Prot;Acc:Q8VYM2]	Sugar_tr	977	1180	859	2844	2904	3090	22.1251	23.8307	21.4019	63.022	61.0256	57.0824
AT3G45140	8683.2	7645.96	10169.6	26592.5	24051.3	26335.5	8832.93	25659.8	-1.53834	1.46e-66	1.72e-63	LOX2	3	16525245	16529352	+	3252	protein_coding	Lipoxygenase 2, chloroplastic [Source:UniProtKB/Swiss-Prot;Acc:P38418]	Lipoxygenase	25326	25718	22825	8463	7861	11887	354.842	321.343	351.842	116.028	102.205	135.861
AT2G37170	4956.7	5071.37	4239.98	1825.97	1844.2	1668.4	4756.02	1779.52	1.41741	1.22e-63	1.36e-60	PIP2B	2	15613368	15615022	-	1345	protein_coding	plasma membrane intrinsic protein 2 [Source:TAIR;Acc:AT2G37170]	-	1739	1972	1446	4831	5214	4956	58.911	59.5754	53.8931	160.142	163.905	136.956
AT1G20440	7909.58	6624.69	7896.48	2946.33	2814.93	2534.9	7476.92	2765.38	1.43466	1.28e-63	1.36e-60	COR47	1	7084409	7086873	-	2320	protein_coding	RD17 [Source:UniProtKB/TrEMBL;Acc:A0A384KK16]	-	2806	3010	2197	7709	6811	9230	55.1085	52.7182	47.4711	148.15	124.127	147.872
AT1G66280	3024.7	3149.43	2640.15	995.409	1044.61	856.12	2938.09	965.379	1.60384	2.04e-63	2.06e-60	BGLU22	1	24706512	24709996	-	2081	protein_coding	Beta-glucosidase 22 [Source:UniProtKB/Swiss-Prot;Acc:Q9C8Y9]	Glyco_hydro_1	948	1117	742	2948	3238	3086	20.7566	21.8104	17.8739	63.1606	65.7882	55.1183
AT1G03220	6288.47	5595.63	5410.33	2407.67	2109.79	2082.61	5764.81	2200.02	1.38951	2.92e-63	2.81e-60	-	1	786832	788722	+	1891	protein_coding	Eukaryotic aspartyl protease family protein [Source:UniProtKB/TrEMBL;Acc:Q9ZVS4]	-	2293	2256	1805	6129	5753	6324	55.2499	48.4764	47.849	144.507	128.631	124.3
AT5G42650	1318.43	1208.03	1271.31	3329.58	2968.3	3365.64	1265.92	3221.17	-1.34707	7.77e-63	7.16e-60	CYP74A	5	17097564	17099595	-	2032	protein_coding	Allene oxide synthase, chloroplastic [Source:UniProtKB/Swiss-Prot;Acc:Q96242]	p450	3171	3174	2917	1285	1242	1486	71.1036	63.4696	71.9614	28.1949	25.8429	27.1811
AT3G01420	6895.88	5631.62	6162.34	2402.42	1862.9	2023.77	6229.94	2096.36	1.57156	2.87e-59	2.53e-56	DOX1	3	159450	162905	-	2338	protein_coding	Alpha-dioxygenase 1 [Source:UniProtKB/Swiss-Prot;Acc:Q9SGH6]	An_peroxidase	2288	1992	1754	6721	5790	7203	44.5893	34.62	37.6073	128.168	104.707	114.509
AT1G05260	1611.88	1511.49	1464.66	481.954	538.671	423.445	1529.34	481.357	1.66427	7.53e-59	6.39e-56	PER3	1	1529767	1531484	+	1254	protein_coding	Peroxidase [Source:UniProtKB/TrEMBL;Acc:Q0WSR2]	-	459	576	367	1571	1554	1712	16.6776	18.6641	14.6709	55.8559	52.3959	50.7432
AT2G01530	863.908	1173.98	1061.71	194.252	234.733	152.302	1033.2	193.762	2.40887	8.55e-59	6.97e-56	MLP329	2	239669	240687	+	940	protein_coding	Uncharacterized protein At2g01530 (Fragment) [Source:UniProtKB/TrEMBL;Acc:C0SV41]	-	185	251	132	842	1207	1241	8.96733	10.85	7.03936	39.937	54.2904	49.07
AT5G26280	10668.5	12684.3	10953.3	5148.2	5024.79	4869.04	11435.4	5014.01	1.18938	6.97e-56	5.47e-53	-	5	9208573	9210654	+	1455	protein_coding	TRAF-like family protein [Source:TAIR;Acc:AT5G26280]	MATH	4903	5373	4220	10398	13041	12803	153.539	150.05	145.391	318.623	378.958	327.055
AT1G09560	6538.82	5131.68	5891.99	2302.67	1875.06	1921.08	5854.16	2032.94	1.52594	3.55e-55	2.69e-52	GLP4	1	3093644	3094954	+	1227	protein_coding	Germin-like protein subfamily 2 member 1 [Source:UniProtKB/Swiss-Prot;Acc:P94014]	-	2193	2005	1665	6373	5276	6887	81.4354	66.3976	68.0232	231.574	181.804	208.621
AT3G15650	280.103	227.599	196.77	919.808	962.312	888.426	234.824	923.516	-1.98058	3.06e-54	2.24e-51	-	3	5305549	5307979	+	1527	protein_coding	Alpha/beta-Hydrolases superfamily protein [Source:UniProtKB/TrEMBL;Acc:F4J010]	Abhydrolase_2	876	1029	770	273	234	230	26.1387	27.3816	25.2778	7.97103	6.47918	5.59836
AT4G15393	784.905	794.651	821.303	191.102	234.733	170.762	800.286	198.866	2.00291	6.98e-54	4.94e-51	CYP702A5	4	8804070	8807232	+	1708	protein_coding	Cytochrome P450, family 702, subfamily A, polypeptide 5 [Source:UniProtKB/TrEMBL;Acc:A8MS53]	p450	182	251	148	765	817	960	4.85515	5.97129	4.34371	19.9694	20.2245	20.8908
AT2G22590	401.174	403.648	302.855	37.8003	35.5373	40.383	369.226	37.9069	3.28623	4.75e-53	3.21e-50	UGT91A1	2	9592956	9594579	+	1624	protein_coding	UDP-glycosyltransferase 91A1 [Source:UniProtKB/Swiss-Prot;Acc:Q940V3]	UDPGT	36	38	35	391	415	354	1.01003	0.95078	1.08036	10.7345	10.8045	8.10194
AT2G38380	5666.7	6362.07	5732.01	2483.27	2804.64	2467.98	5920.26	2585.3	1.1947	4.84e-53	3.21e-50	PER22	2	16076289	16078781	+	1671	protein_coding	Peroxidase 22 [Source:UniProtKB/Swiss-Prot;Acc:P24102]	-	2365	2999	2139	5523	6541	6700	64.4872	72.926	64.1684	147.363	165.505	149.029
AT4G15530	759.254	748.937	801.626	2043.32	1783.41	2006.46	769.939	1944.4	-1.33532	2.31e-51	1.48e-48	PPDK	4	8864615	8870979	-	3670	protein_coding	Pyruvate, phosphate dikinase 1, chloroplastic [Source:UniProtKB/Swiss-Prot;Acc:O23404]	-	1946	1907	1739	740	770	937	24.1599	21.1138	23.7531	8.98993	8.87091	9.48955
AT4G37070	705.901	707.113	744.306	217.352	174.881	192.685	719.107	194.973	1.88533	3.25e-50	1.99e-47	PLP1	4	17464594	17467186	-	1853	protein_coding	Patatin [Source:UniProtKB/TrEMBL;Acc:A0A178UVZ8]	-	207	187	167	688	727	870	5.08996	4.10061	4.51781	16.554	16.5883	17.4508
AT4G16260	4695.06	4914.78	4101.38	1789.22	2039.65	1862.23	4570.41	1897.03	1.2678	3.28e-50	1.99e-47	-	4	9199972	9201643	-	1445	protein_coding	Probable glucan endo-1,3-beta-glucosidase At4g16260 [Source:UniProtKB/Swiss-Prot;Acc:Q8VZJ2]	Glyco_hydro_17	1704	2181	1614	4576	5053	4794	53.7305	61.3296	55.9916	141.192	147.851	123.311
AT1G74770	1560.58	1388.94	1551.92	577.505	574.208	503.057	1500.48	551.59	1.44226	2.02e-49	1.19e-46	-	1	28089172	28094956	-	4501	protein_coding	Zinc finger protein BRUTUS-like At1g74770 [Source:UniProtKB/Swiss-Prot;Acc:F4HVS0]	zf-CHY	550	614	436	1521	1428	1814	5.56766	5.54296	4.85584	15.0664	13.4141	14.9796
AT3G54040	1798.61	1754.65	1543.36	526.055	547.087	371.524	1698.88	481.555	1.81508	2.08e-49	1.19e-46	-	3	20013726	20015653	-	1212	protein_coding	PAR1 protein [Source:UniProtKB/TrEMBL;Acc:A0A1I9LQ94]	-	501	585	322	1753	1804	1804	18.8345	19.6126	13.318	64.4867	62.9329	55.323
AT1G66270	3565.42	3349.79	2459.63	876.758	970.729	707.28	3124.95	851.589	1.8736	6.18e-49	3.45e-46	BGLU21	1	24699868	24703166	-	1988	protein_coding	BGLU21 [Source:UniProtKB/TrEMBL;Acc:A0A178WA93]	Glyco_hydro_1	835	1038	613	3475	3444	2875	19.1377	21.216	15.4572	77.9344	73.2471	53.7518
AT3G51330	832.102	792.706	743.45	217.352	234.733	169.609	789.419	207.231	1.92355	2.32e-48	1.26e-45	-	3	19053272	19056447	-	2278	protein_coding	Eukaryotic aspartyl protease family protein [Source:UniProtKB/TrEMBL;Acc:Q84WU7]	-	207	251	147	811	815	869	4.14034	4.47716	3.23482	15.873	15.1268	14.1788
AT1G15210	2164.9	2225.41	2159.34	963.909	1024.04	925.348	2183.22	971.097	1.1676	2.96e-48	1.57e-45	ABCG35	1	5231345	5236886	-	4849	protein_coding	PDR7 [Source:UniProtKB/TrEMBL;Acc:A0A178WAD4]	ABC2_membrane	918	1095	802	2110	2288	2524	8.626	9.17581	8.29105	19.4009	19.9502	19.3468
AT3G53480	2843.1	2220.55	2532.35	969.159	779.015	751.124	2532	833.099	1.60341	3.79e-48	1.96e-45	ABCG37	3	19825267	19831880	+	4688	protein_coding	ABC transporter G family member 37 [Source:UniProtKB/Swiss-Prot;Acc:Q9LFH0]	ABC2_membrane	923	833	651	2771	2283	2960	8.97084	7.22004	6.96114	26.3536	20.5903	23.468
AT1G12080	1322.54	1371.43	1139.56	444.154	458.244	433.829	1277.84	445.409	1.51897	4.7e-48	2.37e-45	-	1	4084162	4085185	+	841	protein_coding	At1g12080 [Source:UniProtKB/TrEMBL;Acc:O65370]	-	423	490	376	1289	1410	1332	22.9173	23.6746	22.4119	68.3357	70.887	58.8681
AT1G70850	2854.39	3511.25	2802.7	1167.61	1143.74	962.27	3056.11	1091.21	1.48464	8.69e-48	4.29e-45	MLP34	1	26714866	26716901	-	1377	protein_coding	MLP34 [Source:UniProtKB/TrEMBL;Acc:A0A384KEJ8]	-	1112	1223	834	2782	3610	3276	36.7951	36.089	30.3612	90.077	110.845	88.4264
AT5G62340	333.456	310.274	323.388	48.3004	33.6669	25.3836	322.373	35.7837	3.16539	3.96e-47	1.87e-44	-	5	25033471	25034404	+	934	protein_coding	At5g62340 [Source:UniProtKB/TrEMBL;Acc:Q9LVA5]	-	46	36	22	325	319	378	2.24404	1.56617	1.18076	15.5141	14.4407	15.0424
AT3G51350	548.92	479.514	482.515	94.5009	94.4544	50.7672	503.65	79.9075	2.64399	5.78e-47	2.66e-44	-	3	19060261	19063538	-	2101	protein_coding	Eukaryotic aspartyl protease family protein [Source:UniProtKB/TrEMBL;Acc:F4J3C0]	-	90	101	44	535	493	564	1.9518	1.95334	1.04982	11.3532	9.9212	9.97757
AT1G62660	3633.13	3747.6	3260.4	1378.66	1516.88	1156.11	3547.05	1350.55	1.39137	6.3e-47	2.84e-44	BFRUCT3	1	23199612	23203808	+	3693	protein_coding	Acid beta-fructofuranosidase 3, vacuolar [Source:UniProtKB/Swiss-Prot;Acc:Q43348]	-	1313	1622	1002	3541	3853	3811	16.1996	17.8465	13.6011	42.7501	44.1127	38.3558
AT3G21720	1614.95	1564.01	2170.46	4998.05	4843.36	4826.35	1783.14	4889.25	-1.45413	1.87e-45	8.07e-43	ICL	3	7652487	7656053	-	2213	protein_coding	Isocitrate lyase [Source:UniProtKB/Swiss-Prot;Acc:P28297]	-	4760	5179	4183	1574	1608	2537	98.0042	95.0926	94.7531	31.7113	30.7219	42.6099
AT1G61800	3062.67	2897.51	3631.7	8460.98	7652.68	7107.41	3197.29	7740.35	-1.27517	3.84e-45	1.63e-42	GPT2	1	22824414	22826902	+	1843	protein_coding	glucose-6-phosphate/phosphate translocator 2 [Source:TAIR;Acc:AT1G61800]	-	8058	8183	6160	2985	2979	4245	199.215	180.414	167.549	72.212	68.3422	85.61
AT1G32450	2806.16	2514.29	2741.1	1275.76	1269.99	1235.72	2687.18	1260.49	1.09187	1.42e-44	5.79e-42	NPF7.3	1	11715147	11719988	-	2216	protein_coding	Protein NRT1/ PTR FAMILY 7.3 [Source:UniProtKB/Swiss-Prot;Acc:Q9LQL2]	-	1215	1358	1071	2735	2585	3204	24.9819	24.9007	24.2274	55.0273	49.3213	53.7396
AT5G45070	563.285	503.83	530.425	138.601	87.908	104.996	532.513	110.502	2.27227	2.18e-44	8.71e-42	PP2A8	5	18187630	18189523	-	1495	protein_coding	Protein PHLOEM PROTEIN 2-LIKE A8 [Source:UniProtKB/Swiss-Prot;Acc:Q9FHE9]	TIR	132	94	91	549	518	620	4.02302	2.55487	3.05132	16.3728	14.6498	15.4143
AT5G63600	2608.14	2486.08	2260.29	1097.26	1127.84	1064.96	2451.51	1096.69	1.15947	3.86e-44	1.51e-41	FLS5	5	25460591	25462568	-	1772	protein_coding	Flavonol synthase 5 [Source:UniProtKB/TrEMBL;Acc:F4KAS3]	2OG-FeII_Oxy	1045	1206	923	2542	2556	2642	26.8702	27.6545	26.1111	63.9591	60.9875	55.4167
AT4G08770	1338.96	1274.17	1255.05	458.854	516.226	392.292	1289.39	455.791	1.49657	6.16e-44	2.37e-41	PER37	4	5598037	5600398	-	1399	protein_coding	Peroxidase 37 [Source:UniProtKB/Swiss-Prot;Acc:Q9LDN9]	-	437	552	340	1305	1310	1467	14.2326	16.0326	12.1828	41.5895	39.5911	38.9748
AT2G46750	644.34	539.818	602.289	170.102	149.631	141.917	595.482	153.883	1.9512	7.49e-44	2.84e-41	GULLO2	2	19207991	19211021	-	2340	protein_coding	L-gulonolactone oxidase 2 [Source:UniProtKB/Swiss-Prot;Acc:Q6NQ66]	FAD_binding_4	162	160	123	628	555	704	3.15441	2.77835	2.63497	11.9656	10.0281	11.1822
AT3G14990	6153.04	6047.91	4980	2635.52	2424.02	2405.67	5726.98	2488.41	1.20223	1.08e-43	4.03e-41	DJ1A	3	5047376	5049971	+	1711	protein_coding	Protein DJ-1 homolog A [Source:UniProtKB/Swiss-Prot;Acc:Q9FPF0]	DJ-1_PfpI	2510	2592	2085	5997	6218	5821	66.841	61.5556	61.0862	156.27	153.654	126.45
AT4G17340	1907.37	2024.07	1497.17	633.156	597.588	504.211	1809.54	578.318	1.64373	1.4e-43	5.13e-41	TIP2-2	4	9698940	9700472	+	1353	protein_coding	TIP2 [Source:UniProtKB/TrEMBL;Acc:A0A178UVY8]	-	603	639	437	1859	2081	1750	20.3067	19.1905	16.1909	61.2593	65.0306	48.0742
AT1G32900	689.485	524.256	760.561	2097.92	1855.42	1975.31	658.1	1976.22	-1.585	2.46e-43	8.84e-41	GBSS1	1	11920390	11923866	-	2292	protein_coding	Granule-bound starch synthase 1, chloroplastic/amyloplastic [Source:UniProtKB/Swiss-Prot;Acc:Q9MAQ0]	Glycos_transf_1	1998	1984	1712	672	539	889	39.7192	35.173	37.4435	13.0721	9.94301	14.4165
AT3G09220	1236.35	1334.47	1379.1	497.705	439.54	348.448	1316.64	428.564	1.61736	4.52e-43	1.6e-40	LAC7	3	2827190	2830655	-	2507	protein_coding	Laccase-7 [Source:UniProtKB/Swiss-Prot;Acc:Q9SR40]	-	474	470	302	1205	1372	1612	8.61476	7.61774	6.03865	21.4301	23.1389	23.8992
AT1G80130	1281.5	1515.38	1754.68	4187.44	3923.13	3670.24	1517.19	3926.94	-1.37098	1.06e-42	3.67e-40	-	1	30140912	30142697	-	1475	protein_coding	F18B13.21 protein [Source:UniProtKB/TrEMBL;Acc:Q9SSC6]	-	3988	4195	3181	1249	1558	2051	123.192	115.564	108.108	37.7538	44.66	51.6827
AT4G09020	2749.73	2453.98	2881.4	5883.2	5832.79	5307.48	2695.04	5674.49	-1.0741	1.35e-42	4.62e-40	ISA3	4	5783909	5789100	+	2746	protein_coding	Isoamylase 3, chloroplastic [Source:UniProtKB/Swiss-Prot;Acc:Q9M0S5]	-	5603	6237	4600	2680	2523	3368	92.9692	92.2906	83.9739	43.5136	38.8472	45.5873
AT5G22630	1366.66	1310.15	1295.26	586.955	548.022	543.44	1324.02	559.473	1.24245	8.74e-42	2.89e-39	ADT5	5	7524086	7526270	+	2185	protein_coding	Arogenate dehydratase [Source:UniProtKB/TrEMBL;Acc:A0A178UL55]	-	559	586	471	1332	1347	1514	11.6568	10.8975	10.8058	27.1796	26.0651	25.7541
AT3G22620	712.057	676.961	724.629	240.452	195.455	176.531	704.549	204.146	1.7859	1.3e-41	4.25e-39	-	3	8008534	8009590	+	868	protein_coding	Bifunctional inhibitor/lipid-transfer protein/seed storage 2S albumin superfamily protein [Source:UniProtKB/TrEMBL;Acc:Q9LJ85]	-	229	209	153	694	696	847	12.0208	9.78383	8.83606	35.6476	33.9026	36.269
AT1G67105	107.732	138.116	126.618	500.855	480.689	475.366	124.155	485.636	-1.96589	1.59e-40	5.12e-38	-	1	25057479	25058264	+	786	ncRNA	other RNA [Source:TAIR;Acc:AT1G67105]	-	477	514	412	105	142	148	27.6513	26.5719	26.2762	5.95604	7.63852	6.9986
AT1G75945	3.07806	3.89058	6.84419	242.552	214.159	214.607	4.60428	223.773	-5.56863	9.24e-40	2.92e-37	-	1	28515245	28515916	-	461	protein_coding	-	-	231	229	186	3	4	8	22.8313	20.1844	20.2255	0.290142	0.366862	0.645002
AT4G29200	0	3.89058	0	931.359	974.47	974.961	1.29686	960.263	-9.57201	2.45e-39	7.62e-37	-	4	14398054	14400198	-	1374	protein_coding	Beta-galactosidase related protein [Source:UniProtKB/TrEMBL;Acc:Q9M0G1]	-	887	1042	845	0	4	0	29.4141	30.8151	30.8288	0	0.123088	0
AT4G20110	837.232	680.852	693.83	238.352	223.511	190.377	737.304	217.413	1.75864	3.1e-39	9.53e-37	VSR7	4	10875233	10878730	+	2424	protein_coding	VACUOLAR SORTING RECEPTOR 7 [Source:UniProtKB/TrEMBL;Acc:F4JUS0]	-	227	239	165	816	700	811	4.2669	4.00634	3.41223	15.0089	12.2098	12.4354
AT3G50970	596.117	563.162	542.402	183.752	150.566	148.84	567.227	161.053	1.81586	4.13e-39	1.23e-36	XERO2	3	18940643	18941611	+	969	protein_coding	Dehydrin Xero 2 [Source:UniProtKB/Swiss-Prot;Acc:P42758]	-	175	161	129	581	579	634	8.22874	6.75125	6.67349	26.7327	25.2638	24.3185
AT4G14630	374.497	380.304	377.286	86.1008	75.7505	88.8426	377.362	83.5647	2.17905	4.78e-39	1.41e-36	GLP9	4	8392825	8393860	+	944	protein_coding	At4g14630 [Source:UniProtKB/TrEMBL;Acc:Q56XY5]	-	82	81	77	365	391	441	3.95786	3.48655	4.08889	17.239	17.5125	17.3636
AT4G15210	175.449	130.334	211.314	872.558	716.357	640.359	172.366	743.091	-2.10499	1.47e-38	4.28e-36	BAM5	4	8666334	8669526	-	2642	protein_coding	Beta-amylase 5 [Source:UniProtKB/Swiss-Prot;Acc:P25853]	-	831	766	555	171	134	247	14.3314	11.7809	10.5305	2.88572	2.14445	3.47485
AT5G65210	1823.24	1859.7	1953.16	867.308	909.942	779.969	1878.7	852.406	1.13885	1.56e-38	4.48e-36	TGA1	5	26057533	26061157	+	2955	protein_coding	Transcription factor TGA1 [Source:UniProtKB/Swiss-Prot;Acc:Q39237]	bZIP_1	826	973	676	1777	1912	2283	12.7363	13.3794	11.4677	26.8115	27.3573	28.7158
AT5G23990	326.274	285.958	347.343	60.9006	53.3059	38.0754	319.858	50.7606	2.64892	3.02e-38	8.54e-36	ATFRO5	5	8105461	8108642	-	2382	protein_coding	ferric reduction oxidase 5 [Source:TAIR;Acc:AT5G23990]	FAD_binding_8	58	57	33	318	294	406	1.10944	0.972334	0.694479	5.95218	5.21854	6.33514
AT4G15390	3264.79	3395.5	3251.85	1266.31	1543.07	1074.19	3304.05	1294.52	1.34998	3.12e-38	8.71e-36	-	4	8792707	8794442	-	1736	protein_coding	HSR201-like protein [Source:UniProtKB/TrEMBL;Acc:O23392]	-	1206	1650	931	3182	3491	3801	31.6531	38.6204	26.8836	81.7224	85.0244	81.3804
AT2G28900	8400.02	7817.15	6488.29	17471.1	16416.4	15591.3	7568.49	16492.9	-1.12406	3.76e-38	1.03e-35	OEP161	2	12414108	12415661	-	964	protein_coding	Outer envelope pore protein 16-1, chloroplastic [Source:UniProtKB/Swiss-Prot;Acc:Q9ZV24]	-	16639	17554	13513	8187	8037	7584	786.447	739.914	702.687	378.65	352.501	292.411
AT2G28160	501.723	437.69	520.158	129.151	74.8154	77.3046	486.524	93.7571	2.377	6.35e-38	1.72e-35	FIT	2	12004658	12006276	+	1380	protein_coding	Transcription factor FER-LIKE IRON DEFICIENCY-INDUCED TRANSCRIPTION FACTOR [Source:UniProtKB/Swiss-Prot;Acc:Q0V7X4]	HLH	123	80	67	489	450	608	4.06111	2.35556	2.43379	15.7987	13.7872	16.3756
AT4G22666	280.103	268.45	310.555	38.8504	50.5004	44.9982	286.369	44.783	2.67383	7.18e-38	1.93e-35	-	4	11917057	11917959	+	813	protein_coding	Bifunctional inhibitor/lipid-transfer protein/seed storage 2S albumin superfamily protein [Source:UniProtKB/TrEMBL;Acc:Q1G3I0]	-	37	54	39	273	276	363	2.07363	2.69889	2.4047	14.9714	14.3536	16.5954
AT5G18840	248.297	201.338	212.17	643.656	678.014	713.049	220.601	678.24	-1.62186	1.09e-37	2.89e-35	-	5	6282881	6286767	+	1890	protein_coding	Sugar transporter ERD6-like 16 [Source:UniProtKB/Swiss-Prot;Acc:Q8LBI9]	Sugar_tr	613	725	618	242	207	248	14.7781	15.5869	16.3913	5.70879	4.63076	4.8771
AT5G47450	427.85	397.812	244.68	44.1004	42.0836	19.6146	356.781	35.2662	3.32233	1.82e-37	4.76e-35	TIP2-3	5	19248249	19249622	-	1169	protein_coding	Aquaporin TIP2-3 [Source:UniProtKB/Swiss-Prot;Acc:Q9FGL2]	-	42	45	17	417	409	286	1.63702	1.56416	0.72899	15.9042	14.7929	9.09334
AT2G21045	1255.85	1391.86	1242.22	551.255	509.68	423.445	1296.64	494.793	1.38782	3.29e-37	8.5e-35	HAC1	2	9027730	9029058	+	891	protein_coding	Protein HIGH ARSENIC CONTENT 1, mitochondrial [Source:UniProtKB/Swiss-Prot;Acc:Q8RUD6]	Rhodanese	525	545	367	1224	1431	1452	26.8473	24.8543	20.6479	61.2483	67.9056	60.5705
AT4G39210	1101.94	923.04	1165.22	2632.37	2360.42	2376.83	1063.4	2456.54	-1.20727	5.64e-37	1.44e-34	APL3	4	18259547	18263468	+	2103	protein_coding	Glucose-1-phosphate adenylyltransferase [Source:UniProtKB/TrEMBL;Acc:A0A178US50]	-	2507	2524	2060	1074	949	1362	54.3168	48.7677	49.1038	22.7696	19.0797	24.0719
AT1G79270	1297.91	1198.3	1232.81	555.455	559.245	520.364	1243.01	545.021	1.18826	9.15e-37	2.31e-34	ECT8	1	29815470	29819678	+	3466	protein_coding	Evolutionarily conserved C-terminal region 8 [Source:UniProtKB/TrEMBL;Acc:Q9FPE7]	YTH	529	598	451	1265	1232	1441	6.95418	7.0106	6.52282	16.2724	15.0288	15.4528
AT5G59680	470.943	382.25	497.915	99.7509	117.834	84.2274	450.369	100.604	2.15621	5.33e-36	1.33e-33	-	5	24046512	24051112	+	3255	protein_coding	Probable LRR receptor-like serine/threonine-protein kinase At5g59680 [Source:UniProtKB/Swiss-Prot;Acc:Q9FN93]	Pkinase	95	126	73	459	393	582	1.32982	1.5729	1.12424	6.28713	5.10487	6.64575
AT5G60660	499.671	452.28	370.442	96.6009	99.1303	59.9976	440.798	85.2429	2.36022	8.92e-36	2.2e-33	PIP2-4	5	24375368	24377206	-	1448	protein_coding	PIP2F [Source:UniProtKB/TrEMBL;Acc:A0A178UG45]	-	92	106	52	487	465	433	2.89493	2.97454	1.8002	14.9952	13.5778	11.1145
AT4G33610	382.705	370.578	542.402	93.4509	81.3617	63.459	431.895	79.4239	2.44068	1.41e-35	3.43e-33	-	4	16146227	16147073	+	847	protein_coding	At4g33610 [Source:UniProtKB/TrEMBL;Acc:O81878]	-	89	87	55	373	381	634	4.78769	4.17367	3.25512	19.6343	19.0189	27.8213
AT5G60760	333.456	373.496	270.346	50.4005	65.4634	46.152	325.766	54.0053	2.58236	2.35e-35	5.66e-33	-	5	24438078	24442287	+	2831	protein_coding	P-loop NTPase domain-containing protein LPA1 homolog 1 [Source:UniProtKB/Swiss-Prot;Acc:Q9FJH9]	-	48	70	40	325	384	316	0.772539	1.00471	0.708284	5.1184	5.73502	4.14877
AT3G61400	256.505	297.629	202.759	32.5503	17.7686	31.1526	252.298	27.1572	3.22941	6.79e-35	1.62e-32	-	3	22718846	22720646	+	1594	protein_coding	1-aminocyclopropane-1-carboxylate oxidase homolog 8 [Source:UniProtKB/Swiss-Prot;Acc:Q9M2C4]	2OG-FeII_Oxy	31	19	27	250	306	237	0.88612	0.484337	0.849107	6.99266	8.11665	5.52627
AT4G36990	1456.95	1361.7	1419.31	660.456	654.634	685.357	1412.65	666.816	1.08357	7.52e-35	1.77e-32	HSFB1	4	17440177	17442151	+	1783	protein_coding	Heat stress transcription factor B-1 [Source:UniProtKB/Swiss-Prot;Acc:Q96320]	HSF_DNA-bind	629	700	594	1420	1400	1659	16.0738	15.9525	16.7002	35.5081	33.1986	34.5833
AT2G01520	669.991	982.372	951.342	253.052	174.881	241.144	867.902	223.026	1.9647	8.88e-35	2.07e-32	MLP328	2	235925	237253	+	895	protein_coding	MLP-like protein 328 [Source:UniProtKB/Swiss-Prot;Acc:Q9ZVF3]	-	241	187	209	653	1010	1112	12.2691	8.48987	11.706	32.5298	47.7136	46.18
AT1G51830	863.908	817.022	825.58	338.103	319.836	263.066	835.504	307.002	1.44148	2.01e-34	4.63e-32	-	1	19242654	19246154	-	2597	protein_coding	Leucine-rich repeat protein kinase family protein [Source:TAIR;Acc:AT1G51830]	Pkinase	322	342	228	842	840	965	5.64941	5.35102	4.40099	14.4554	13.6757	13.8111
AT5G17820	2289.05	2173.86	2088.33	978.609	954.831	711.895	2183.75	881.778	1.30625	2.84e-34	6.48e-32	-	5	5887871	5890260	-	1425	protein_coding	Peroxidase superfamily protein [Source:TAIR;Acc:AT5G17820]	-	932	1021	617	2231	2235	2441	29.8003	29.1134	21.7049	69.8032	66.3141	63.6685
AT5G26290	520.192	559.271	652.765	183.752	155.242	123.457	577.409	154.15	1.90319	3.19e-34	7.2e-32	-	5	9226079	9228026	+	1164	protein_coding	TRAF-like family protein [Source:TAIR;Acc:AT5G26290]	MATH	175	166	107	507	575	763	6.85021	5.79479	4.60806	19.4198	20.8861	24.3637
AT1G12740	745.916	744.074	729.762	245.702	261.854	170.762	739.917	226.106	1.70445	3.74e-34	8.35e-32	CYP87A2	1	4342209	4344875	+	2091	protein_coding	Cytochrome P450, family 87, subfamily A, polypeptide 2 [Source:UniProtKB/TrEMBL;Acc:Q9LN73]	p450	234	280	148	727	765	853	5.09895	5.4411	3.54809	15.5014	15.4686	15.1624
AT1G51860	446.318	441.581	583.467	108.151	137.473	124.61	490.456	123.412	1.99013	1.92e-33	4.23e-31	-	1	19257403	19261794	-	3219	protein_coding	Probable LRR receptor-like serine/threonine-protein kinase At1g51860 [Source:UniProtKB/Swiss-Prot;Acc:C0LGG4]	Pkinase_Tyr	103	147	108	435	454	682	1.45793	1.85558	1.68186	6.02503	5.96319	7.87472
AT5G66690	2202.86	1974.47	2053.26	1023.76	1002.53	843.428	2076.86	956.571	1.11692	2.18e-33	4.76e-31	UGT72E2	5	26625049	26626822	+	1774	protein_coding	Glycosyltransferase (Fragment) [Source:UniProtKB/TrEMBL;Acc:W8PUV8]	UDPGT	975	1072	731	2147	2030	2400	25.0421	24.5541	20.6562	53.9596	48.3822	50.284
AT5G66390	857.752	826.748	860.657	218.402	310.484	173.07	848.386	233.985	1.85135	4.91e-33	1.06e-30	PER72	5	26515905	26517599	-	1439	protein_coding	Peroxidase [Source:UniProtKB/TrEMBL;Acc:Q0WT45]	-	208	332	150	836	850	1006	6.586	9.37475	5.22538	25.9022	24.9748	25.9842
AT2G28190	2030.49	2522.07	2219.23	1078.36	922.099	1024.57	2257.26	1008.34	1.16347	6.14e-33	1.32e-30	CSD2	2	12014412	12016569	+	1053	protein_coding	Superoxide dismutase [Cu-Zn] 2, chloroplastic [Source:UniProtKB/Swiss-Prot;Acc:O78310]	-	1027	986	888	1979	2593	2594	44.4387	38.0479	42.2738	83.7931	104.116	91.5616
AT2G48130	880.325	889.97	749.439	300.303	319.836	236.529	839.911	285.556	1.55173	6.5e-33	1.38e-30	-	2	19682456	19686056	-	3438	protein_coding	Bifunctional inhibitor/lipid-transfer protein/seed storage 2S albumin superfamily protein [Source:UniProtKB/TrEMBL;Acc:Q7EB72]	-	286	342	205	858	915	876	3.79035	4.04206	2.98906	11.1268	11.2528	9.47044
AT5G03860	332.43	302.493	488.504	1206.46	1201.72	1137.65	374.476	1181.94	-1.65478	1.96e-32	4.11e-30	MLS	5	1032099	1034973	-	2054	protein_coding	Malate synthase [Source:UniProtKB/Swiss-Prot;Acc:Q9LZC3]	-	1149	1285	986	324	311	571	25.4882	25.4206	24.0638	7.03291	6.40182	10.3326
AT1G53830	510.958	430.882	485.082	112.351	150.566	96.9192	475.64	119.945	1.979	2.23e-32	4.63e-30	PME2	1	20098522	20100978	+	2037	protein_coding	Pectinesterase 2 [Source:UniProtKB/Swiss-Prot;Acc:Q42534]	-	107	161	84	498	443	567	2.39338	3.21157	2.06717	10.9001	9.19509	10.3458
AT1G02900	661.782	716.839	716.073	281.403	264.659	251.528	698.232	265.863	1.3927	2.86e-32	5.89e-30	RALF1	1	653604	654457	-	854	protein_coding	RALFL1 [Source:UniProtKB/TrEMBL;Acc:A0A178WER1]	-	268	283	218	645	737	837	14.2987	13.4651	12.7963	33.6738	36.4883	36.4284
AT5G49360	1337.93	1357.81	1277.3	593.255	661.181	616.129	1324.35	623.522	1.08549	3.48e-32	7.1e-30	BXL1	5	20011812	20016857	-	2890	protein_coding	Beta-D-xylosidase 1 [Source:UniProtKB/Swiss-Prot;Acc:Q9FGY1]	Glyco_hydro_3_C	565	707	534	1304	1396	1493	8.90778	9.9404	9.26255	20.1173	20.4235	19.2014
AT2G37770	50.2749	32.0973	33.3654	295.053	233.798	231.914	38.5792	253.588	-2.72477	4e-32	8.07e-30	AKR4C9	2	15834766	15837001	+	1485	protein_coding	NADPH-dependent aldo-keto reductase, chloroplastic [Source:UniProtKB/Swiss-Prot;Acc:Q0PGJ6]	Aldo_ket_red	281	250	201	49	33	39	8.62182	6.84063	6.78511	1.47116	0.939574	0.976135
AT4G33720	947.016	725.593	655.331	56.7005	48.63	24.2298	775.98	43.1868	4.16068	6.14e-32	1.22e-29	-	4	16182743	16183619	+	877	protein_coding	AT4g33720/T16L1_210 [Source:UniProtKB/TrEMBL;Acc:O81888]	SCP	54	52	21	923	746	766	2.80552	2.40927	1.20035	46.9238	35.9652	32.4639
AT1G13300	458.631	514.529	527.003	154.351	167.399	129.226	500.054	150.325	1.72995	6.89e-32	1.35e-29	HRS1	1	4556878	4558793	+	1336	protein_coding	Transcription factor HRS1 [Source:UniProtKB/Swiss-Prot;Acc:Q9FX67]	-	147	179	112	447	529	616	5.01337	5.44414	4.20241	14.9174	16.7414	17.1374
AT3G24300	1061.93	900.669	913.699	327.603	387.169	261.913	958.766	325.562	1.55328	1.13e-31	2.17e-29	AMT1-3	3	8805519	8807460	-	1942	protein_coding	Ammonium transporter 1 member 3 [Source:UniProtKB/Swiss-Prot;Acc:Q9SQH9]	Ammonium_transp	312	414	227	1035	926	1068	7.32023	8.6623	5.85954	23.7619	20.1607	20.4406
AT3G59930	790.035	704.195	488.504	190.052	158.047	147.686	660.911	165.262	1.99741	1.75e-31	3.34e-29	-	3	22139492	22140320	-	716	protein_coding	Defensin-like protein 206 [Source:UniProtKB/Swiss-Prot;Acc:Q94JR6]	-	181	169	128	770	724	571	11.5182	9.59083	8.96157	47.9478	42.7532	29.6411
AT5G64100	3526.43	3803.04	3239.87	1649.57	1492.57	1121.49	3523.11	1421.21	1.30859	2.11e-31	4e-29	PER69	5	25650567	25652247	-	1438	protein_coding	Peroxidase [Source:UniProtKB/TrEMBL;Acc:A0A178U798]	-	1571	1596	972	3437	3910	3787	49.7779	45.0979	33.884	106.564	114.964	97.8832
AT4G12510	384.757	410.456	307.989	85.0508	91.6488	58.8438	367.734	78.5145	2.21782	1.23e-30	2.3e-28	-	4	7417068	7417873	-	806	protein_coding	At4g12520 [Source:UniProtKB/TrEMBL;Acc:Q9S7U3]	-	81	98	51	375	422	360	4.57898	4.94053	3.17192	20.7437	22.1371	16.6012
AT2G39430	313.962	310.274	314.833	55.6505	85.1025	57.69	313.023	66.1477	2.23245	1.54e-30	2.87e-28	DIR9	2	16463347	16464531	+	1185	protein_coding	Dirigent protein 9 [Source:UniProtKB/Swiss-Prot;Acc:O80630]	-	53	91	50	306	319	368	2.03787	3.12036	2.11514	11.5131	11.3819	11.5425
AT3G25930	572.519	541.763	442.306	170.102	135.603	111.919	518.863	139.208	1.89432	2.08e-30	3.83e-28	-	3	9492765	9494302	-	1163	protein_coding	Adenine nucleotide alpha hydrolases-like superfamily protein [Source:UniProtKB/TrEMBL;Acc:Q9LU98]	-	162	145	97	558	557	517	6.34679	5.06606	4.18099	21.3917	20.2497	16.5228
AT2G39530	518.14	482.432	530.425	163.802	145.89	93.4578	510.332	134.383	1.91909	3.35e-30	6.13e-28	-	2	16498364	16499524	-	955	protein_coding	CASP-like protein 4D1 [Source:UniProtKB/Swiss-Prot;Acc:Q8GWD5]	-	156	156	81	505	496	620	7.44287	6.63749	4.25176	23.5765	21.9595	24.1302
AT5G25890	850.57	856.9	959.898	363.303	397.457	335.756	889.123	365.505	1.28083	4e-30	7.25e-28	IAA28	5	9033204	9035140	+	1390	protein_coding	Auxin-responsive protein [Source:UniProtKB/TrEMBL;Acc:Q2VWA1]	-	346	425	291	829	881	1122	11.3418	12.4239	10.4946	26.5907	26.7981	30.002
AT1G29395	90.2897	75.8663	88.9745	429.454	341.345	310.372	85.0435	360.39	-2.08334	4.21e-30	7.57e-28	COR413IM1	1	10288129	10289666	-	1021	protein_coding	Cold-regulated 413 inner membrane protein 1, chloroplastic [Source:UniProtKB/Swiss-Prot;Acc:Q94AL8]	-	409	365	269	88	78	104	18.2523	14.5261	13.2073	3.8428	3.23007	3.78599
AT1G73120	372.445	333.617	307.989	912.458	780.885	849.197	338.017	847.514	-1.3277	4.5e-30	8.01e-28	-	1	27497176	27498062	-	696	protein_coding	At1g73120 [Source:UniProtKB/TrEMBL;Acc:Q9CAS9]	-	869	835	736	363	343	360	56.8892	48.7483	53.0097	23.2535	20.8367	19.2249
AT5G53250	435.032	412.402	234.414	39.9004	67.3338	36.9216	360.616	48.0519	2.8934	4.71e-30	8.32e-28	AGP22	5	21603569	21604414	+	745	protein_coding	ATAGP22 [Source:UniProtKB/TrEMBL;Acc:A0A178UC75]	-	38	72	32	424	424	274	2.32406	3.92698	2.15318	25.3747	24.0632	13.6699
AT4G08870	776.697	775.198	792.215	1620.16	1451.42	1640.7	781.37	1570.76	-1.00642	5.02e-30	8.8e-28	ARGAH2	4	5646395	5648868	-	1989	protein_coding	ARGAH2 [Source:UniProtKB/TrEMBL;Acc:A0A178V1K8]	-	1543	1552	1422	757	797	926	35.3468	31.7058	35.8387	16.9688	16.9421	17.3041
AT3G58810	487.359	447.417	426.906	144.901	82.2969	84.2274	453.894	103.809	2.1288	5.43e-30	9.43e-28	MTPA2	3	21749966	21752141	+	2176	protein_coding	Metal tolerance protein A2 [Source:UniProtKB/TrEMBL;Acc:Q3EAH9]	-	138	88	73	475	460	499	2.88961	1.64326	1.68171	9.73252	8.93804	8.52341
AT2G03090	1555.45	1525.11	1412.47	771.757	628.449	661.128	1497.67	687.111	1.12426	5.52e-30	9.52e-28	EXPA15	2	916806	918671	-	1434	protein_coding	Expansin-A15 [Source:UniProtKB/Swiss-Prot;Acc:O80622]	-	735	672	573	1516	1568	1651	23.3538	19.0416	20.0305	47.1347	46.2318	42.7927
AT2G06002	12.3122	2.91794	6.84419	137.551	167.399	139.61	7.35812	148.187	-4.34967	4.37e-29	7.47e-27	-	2	2330776	2331479	+	704	ncRNA	other RNA [Source:TAIR;Acc:AT2G06002]	-	131	179	121	12	3	8	8.47848	10.3315	8.61588	0.759975	0.180174	0.422366
AT1G14870	1169.66	1049.48	983.852	477.754	347.891	325.372	1067.67	383.672	1.47555	7.72e-29	1.31e-26	PCR2	1	5128344	5129731	-	1092	protein_coding	PCR2 [Source:UniProtKB/TrEMBL;Acc:A0A178WDU8]	-	455	372	282	1140	1079	1150	18.9849	13.8421	12.9453	46.545	41.7775	39.1424
AT3G45710	634.08	756.718	642.498	244.652	217.9	146.533	677.765	203.028	1.73457	2e-28	3.31e-26	NPF2.5	3	16782588	16784772	+	1969	protein_coding	Protein NRT1/ PTR FAMILY 2.5 [Source:UniProtKB/Swiss-Prot;Acc:Q9M172]	-	233	233	127	618	778	751	5.39174	4.80831	3.23329	13.9937	16.7062	14.1764
AT2G29670	1581.1	1597.08	2120.84	3987.94	3847.38	3667.93	1766.34	3834.42	-1.11727	2.7e-28	4.44e-26	-	2	12681831	12685151	-	2495	protein_coding	At2g29670/T27A16.23 [Source:UniProtKB/TrEMBL;Acc:O82388]	-	3798	4114	3179	1541	1642	2479	69.3591	67.0002	63.8715	27.5374	27.8257	36.9299
AT4G12520	601.247	671.125	396.108	156.451	130.927	110.765	556.16	132.714	2.06381	6.64e-28	1.07e-25	-	4	7420951	7421828	-	878	protein_coding	At4g12520 [Source:UniProtKB/TrEMBL;Acc:Q9S7U3]	-	149	140	96	586	690	463	7.73234	6.47912	5.48105	29.7573	33.2275	19.6001
AT1G55990	317.04	314.164	413.218	98.7009	64.5282	64.6128	348.141	75.9473	2.19874	6.86e-28	1.1e-25	-	1	20942487	20942951	-	420	protein_coding	Glycine-rich protein [Source:UniProtKB/TrEMBL;Acc:F4I3I2]	-	94	69	56	309	323	483	10.1976	6.67547	6.68384	32.802	32.516	42.7435
AT2G04170	487.359	472.706	494.493	165.902	181.427	133.841	484.852	160.39	1.59067	9.87e-28	1.57e-25	-	2	1417178	1419621	-	2042	protein_coding	TRAF-like family protein [Source:UniProtKB/TrEMBL;Acc:Q6RF45]	MATH	158	194	116	475	486	578	3.5255	3.86036	2.84767	10.3712	10.0629	10.5207
AT3G05955	14.3643	7.78116	3.4221	172.202	153.371	117.688	8.52251	147.754	-4.15683	3.47e-27	5.49e-25	-	3	11586005	11586548	-	544	lncRNA	-	-	164	164	102	14	8	4	13.7361	12.2498	9.39915	1.14741	0.621777	0.273296
AT2G25980	987.031	1004.74	796.493	386.404	395.586	332.295	929.422	371.428	1.32017	3.56e-27	5.59e-25	JAL20	2	11077438	11079968	-	1727	protein_coding	Jacalin-related lectin 20 [Source:UniProtKB/Swiss-Prot;Acc:O80998]	-	368	423	288	962	1033	931	9.709	9.95246	8.35963	24.8355	25.2902	20.0368
AT1G58270	1066.03	1028.09	1039.46	496.655	525.578	516.903	1044.53	513.045	1.02528	5.48e-27	8.54e-25	ZW9	1	21611803	21614169	-	1862	protein_coding	At1g58270/F19C14_8 [Source:UniProtKB/TrEMBL;Acc:Q9SLV3]	MATH	473	562	448	1039	1057	1215	11.5745	12.2642	12.0611	24.8786	24.0015	24.2532
AT4G22212	624.846	736.292	500.481	221.552	171.14	174.224	620.54	188.972	1.71466	6.39e-27	9.89e-25	-	4	11753842	11754752	+	790	protein_coding	Defensin-like protein 98 [Source:UniProtKB/Swiss-Prot;Acc:Q94AZ8]	-	211	183	151	609	757	585	12.1695	9.41253	9.58158	34.3701	40.5147	27.5233
AT1G69880	86.1856	64.1946	104.374	368.553	304.873	376.139	84.918	349.855	-2.03614	6.51e-27	1e-24	TRX8	1	26321398	26323002	+	797	protein_coding	Thioredoxin H8 [Source:UniProtKB/Swiss-Prot;Acc:Q9CAS1]	-	351	326	326	84	66	122	20.0663	16.6204	20.5044	4.69907	3.5013	5.68949
AT3G55230	656.652	502.858	419.207	159.601	154.307	129.226	526.239	147.711	1.82872	2.79e-26	4.17e-24	DIR24	3	20471787	20472946	+	1160	protein_coding	Dirigent protein 24 [Source:UniProtKB/Swiss-Prot;Acc:Q9M3C8]	-	152	165	112	640	517	490	5.97042	5.77974	4.84002	24.5987	18.8441	15.7004
AT1G77690	1264.06	1256.66	1186.61	620.556	645.282	544.594	1235.77	603.477	1.03173	3.42e-26	5.07e-24	LAX3	1	29200417	29203418	-	2329	protein_coding	LAX3 [Source:UniProtKB/TrEMBL;Acc:A0A178W1L1]	Aa_trans	591	690	472	1232	1292	1387	11.5621	12.0382	10.1592	23.5848	23.4551	22.135
AT2G44790	3358.16	2942.25	2304.78	1262.11	1269.06	992.268	2868.4	1174.48	1.28677	5.14e-26	7.51e-24	UCC2	2	18461863	18463533	-	1229	protein_coding	Uclacyanin-2 [Source:UniProtKB/Swiss-Prot;Acc:O80517]	Cu_bind_like	1202	1357	860	3273	3025	2694	44.5627	44.8653	35.0779	118.737	104.068	81.4737
AT1G13670	488.385	473.678	467.972	184.802	178.622	149.994	476.678	171.139	1.47453	6.43e-26	9.34e-24	-	1	4688018	4689265	+	1248	protein_coding	At1g13670 [Source:UniProtKB/TrEMBL;Acc:Q9LMY0]	-	176	191	130	476	487	547	6.42565	6.21872	5.22175	17.0053	16.499	16.2909
AT2G30210	768.488	702.25	745.161	294.003	315.16	348.448	738.633	319.203	1.21182	1.03e-25	1.47e-23	LAC3	2	12887446	12889931	-	2106	protein_coding	Laccase-3 [Source:UniProtKB/Swiss-Prot;Acc:Q56YT0]	-	280	337	302	749	722	871	6.05785	6.5021	7.18846	15.8567	14.4951	15.372
AT5G09530	1510.3	1327.66	1630.63	715.057	649.023	505.365	1489.53	623.148	1.25584	1.19e-25	1.7e-23	PELPK1	5	2959734	2961382	-	1649	protein_coding	PRP10 [Source:UniProtKB/TrEMBL;Acc:A0A178UP14]	-	681	694	438	1472	1365	1906	18.8168	17.101	13.315	39.7995	34.999	42.961
AT5G47990	755.15	817.022	897.444	388.504	317.03	328.833	823.206	344.789	1.25706	1.36e-25	1.92e-23	CYP705A5	5	19434758	19436749	+	1910	protein_coding	THAD1 [Source:UniProtKB/TrEMBL;Acc:A0A178UGC2]	p450	370	339	285	736	840	1049	8.82648	7.21188	7.47995	17.1805	18.5947	20.4133
AT4G14090	457.605	355.015	425.195	1134.01	924.905	926.502	412.605	995.139	-1.27029	3.16e-25	4.4e-23	UGT75C1	4	8122188	8123835	-	1648	protein_coding	UDP-glycosyltransferase 75C1 [Source:UniProtKB/Swiss-Prot;Acc:Q0WW21]	UDPGT	1080	989	803	446	365	497	29.8597	24.3849	24.4256	12.0661	9.36438	11.2091
AT4G01080	505.828	462.979	560.368	1287.31	1027.78	1119.19	509.725	1144.76	-1.1656	5.54e-25	7.67e-23	TBL26	4	466298	468294	-	1676	protein_coding	Mannan O-acetyltransferase 4 [Source:UniProtKB/TrEMBL;Acc:A0A346P851]	-	1226	1099	970	493	476	655	33.33	26.6444	29.0125	13.1149	12.0082	14.5258
AT3G22550	713.083	592.341	726.34	1367.11	1347.61	1376.48	677.255	1363.74	-1.0091	7.27e-25	1e-22	FLZ8	3	7991403	7993588	-	1860	protein_coding	FCS-Like Zinc finger 8 [Source:UniProtKB/Swiss-Prot;Acc:Q8L471]	-	1302	1441	1193	695	609	849	31.8946	31.4799	32.1525	16.6595	13.8436	16.9655
AT5G24530	318.066	347.234	382.419	103.951	91.6488	119.995	349.24	105.198	1.73784	2.71e-24	3.64e-22	DMR6	5	8378759	8383401	+	1478	protein_coding	Protein DOWNY MILDEW RESISTANCE 6 [Source:UniProtKB/Swiss-Prot;Acc:Q9FLV0]	2OG-FeII_Oxy	99	98	104	310	357	447	3.05197	2.69423	3.52733	9.35143	10.2126	11.241
AT4G19690	4287.73	4011.19	3559.83	908.258	557.374	582.669	3952.92	682.767	2.5335	3.68e-24	4.88e-22	IRT1	4	10707344	10709015	+	1564	protein_coding	Fe(2+) transport protein 1 [Source:UniProtKB/Swiss-Prot;Acc:Q38856]	-	865	596	505	4179	4124	4161	25.1999	15.4843	16.1861	119.131	111.487	98.8856
AT1G78090	701.797	721.703	728.051	326.553	328.252	257.297	717.184	304.034	1.23498	4.25e-24	5.56e-22	TPPB	1	29373803	29376639	+	1705	protein_coding	Trehalose-phosphate phosphatase B [Source:UniProtKB/Swiss-Prot;Acc:Q9C9S4]	-	311	351	223	684	742	851	8.31104	8.36498	6.55643	17.8864	18.4002	18.5514
AT5G57090	988.057	942.493	778.527	401.104	332.928	258.451	903.025	330.828	1.44575	5.01e-24	6.51e-22	PIN2	5	23100516	23105228	+	3116	protein_coding	WAV6 [Source:UniProtKB/TrEMBL;Acc:A0A384LBE9]	-	382	356	224	963	969	910	5.5858	4.64232	3.60361	13.7791	13.1483	10.8547
AT3G47340	35.9107	28.2067	37.643	175.352	209.483	174.224	33.9201	186.353	-2.45682	5.7e-24	7.37e-22	ASN1	3	17437840	17441431	-	2746	protein_coding	DIN6 [Source:UniProtKB/TrEMBL;Acc:A0A178VBT4]	-	167	224	151	35	29	44	2.77099	3.31459	2.75654	0.568275	0.44652	0.595558
AT5G56540	424.772	432.827	316.544	129.151	80.4265	72.6894	391.381	94.089	2.05434	5.73e-24	7.37e-22	AGP14	5	22893151	22893651	+	501	protein_coding	Arabinogalactan peptide 14 [Source:UniProtKB/Swiss-Prot;Acc:Q9LVC0]	-	123	86	63	414	445	370	11.1863	6.97498	6.30362	36.8429	37.5548	27.4496
AT1G56550	205.204	232.462	245.535	57.7505	50.5004	40.383	227.734	49.5446	2.19708	5.83e-24	7.45e-22	RGXT3	1	21185592	21188369	-	1792	protein_coding	UDP-D-xylose:L-fucose alpha-1,3-D-xylosyltransferase 3 [Source:UniProtKB/Swiss-Prot;Acc:Q9FXA7]	-	55	54	35	200	239	287	1.39844	1.22444	0.979078	4.97603	5.63902	5.95273
AT1G51800	816.711	757.691	953.909	394.804	347.891	327.679	842.77	356.791	1.24043	6.06e-24	7.69e-22	IOS1	1	19214072	19218053	+	3036	protein_coding	LRR receptor-like serine/threonine-protein kinase IOS1 [Source:UniProtKB/Swiss-Prot;Acc:Q9C8I6]	Pkinase	376	372	284	796	779	1115	5.64294	4.97879	4.68925	11.6897	10.8487	13.6504
AT3G11340	564.311	635.137	689.552	238.352	268.4	188.069	629.667	231.607	1.43908	8.77e-24	1.11e-21	UGT76B1	3	3556554	3558361	+	1730	protein_coding	UDP-glycosyltransferase 76B1 [Source:UniProtKB/Swiss-Prot;Acc:Q9C768]	UDPGT	227	287	163	550	653	806	5.97859	6.7409	4.72312	14.1745	15.9592	17.3165
AT3G57020	1893.01	1922.92	1828.25	1039.51	967.924	775.354	1881.39	927.596	1.01864	9.62e-24	1.2e-21	SSL9	3	21098315	21100519	-	1529	protein_coding	Protein STRICTOSIDINE SYNTHASE-LIKE 9 [Source:UniProtKB/Swiss-Prot;Acc:Q9M1J6]	Str_synth	990	1035	672	1845	1977	2137	29.5017	27.5052	22.0317	53.7997	54.6692	51.948
AT3G21510	968.562	905.533	883.756	444.154	416.16	320.757	919.284	393.69	1.22035	1.02e-23	1.27e-21	AHP1	3	7577712	7579789	-	1437	protein_coding	AHP1 [Source:UniProtKB/TrEMBL;Acc:A0A178V856]	Hpt	423	445	278	944	931	1033	13.4123	12.583	9.69784	29.2891	27.3928	26.7187
AT5G25810	525.322	570.943	433.751	185.852	190.779	151.148	510.005	175.926	1.53081	1.05e-23	1.29e-21	TINY	5	8986542	8987898	-	1357	protein_coding	Tny [Source:UniProtKB/TrEMBL;Acc:A0A178URN2]	AP2	177	204	131	512	587	507	5.94309	6.10847	4.83926	16.8221	18.2895	13.8867
AT5G19520	542.764	550.517	478.238	196.352	219.77	162.686	523.84	192.936	1.43536	1.69e-23	2.06e-21	MSL9	5	6585355	6588966	+	2878	protein_coding	Mechanosensitive ion channel protein 9 [Source:UniProtKB/Swiss-Prot;Acc:Q84M97]	-	187	235	141	529	566	559	2.96053	3.31787	2.45593	8.19512	8.31513	7.21926
AT3G16430	1180.95	1309.18	1006.95	569.105	524.643	521.518	1165.69	538.422	1.11354	1.74e-23	2.11e-21	PBP2	3	5581568	5583258	+	1452	protein_coding	PYK10-binding protein 2 [Source:UniProtKB/Swiss-Prot;Acc:O04313]	-	542	561	452	1151	1346	1177	17.0079	15.6992	15.6048	35.3427	39.1942	30.1288
AT3G29250	897.767	935.685	819.592	448.354	394.651	359.986	884.348	400.997	1.13943	1.9e-23	2.29e-21	SDR4	3	11193389	11195171	-	1498	protein_coding	Short-chain dehydrogenase reductase 4 [Source:UniProtKB/Swiss-Prot;Acc:F4J2Z7]	-	427	422	312	875	962	958	12.9878	11.4468	10.4407	26.0428	27.1523	23.7698
AT5G13170	27.7025	31.1246	57.3201	218.402	204.807	237.683	38.7158	220.297	-2.49126	2.24e-23	2.69e-21	SWEET15	5	4181042	4183354	-	1351	protein_coding	Bidirectional sugar transporter SWEET15 [Source:UniProtKB/Swiss-Prot;Acc:Q9FY94]	-	208	219	206	27	32	67	7.01499	6.58675	7.64362	0.891044	1.00147	1.84328
AT2G17500	634.08	625.411	525.292	245.702	232.863	250.375	594.927	242.98	1.29175	2.63e-23	3.13e-21	PILS5	2	7606728	7609278	+	1780	protein_coding	Protein PIN-LIKES 5 [Source:UniProtKB/Swiss-Prot;Acc:Q9SHL8]	-	234	249	217	618	643	614	5.98984	5.6841	6.1112	15.4796	15.2734	12.821
AT5G48110	261.635	276.231	208.748	68.2506	52.3707	47.3058	248.871	55.9757	2.14935	2.99e-23	3.54e-21	-	5	19500988	19504534	-	2126	protein_coding	Terpenoid cyclases/Protein prenyltransferases superfamily protein [Source:TAIR;Acc:AT5G48110]	-	65	56	41	255	284	244	1.39306	1.0703	0.966736	5.34771	5.64805	4.26578
AT5G42800	1142.99	879.271	1131	2401.37	2102.31	2008.77	1051.09	2170.82	-1.04623	7.12e-23	8.12e-21	DFRA	5	17164093	17166032	-	1520	protein_coding	Dihydroflavonol reductase [Source:UniProtKB/TrEMBL;Acc:B1GV15]	Epimerase	2287	2248	1741	1114	904	1322	68.5554	60.0945	57.4172	32.6763	25.146	32.3266
AT3G13610	1845.81	1720.61	1294.41	764.407	592.912	511.134	1620.28	622.817	1.37801	7.28e-23	8.23e-21	F6'H1	3	4449259	4450811	+	1470	protein_coding	Feruloyl CoA ortho-hydroxylase 1 [Source:UniProtKB/Swiss-Prot;Acc:Q9LHN8]	2OG-FeII_Oxy	728	634	443	1799	1769	1513	22.5649	17.5248	15.1068	54.5638	50.8808	38.2555
AT5G33355	194.944	140.061	150.572	28.3503	19.639	21.9222	161.859	23.3038	2.79819	1.2e-22	1.33e-20	-	5	12599250	12599944	+	585	protein_coding	Defensin-like protein 207 [Source:UniProtKB/Swiss-Prot;Acc:Q3E8R5]	-	27	21	19	190	144	176	2.10294	1.45863	1.62811	14.4807	10.4076	11.1822
AT5G06300	428.876	348.207	295.156	110.251	104.741	99.2268	357.413	104.74	1.76778	1.32e-22	1.45e-20	LOG7	5	1921548	1925407	-	1277	protein_coding	Cytokinin riboside 5'-monophosphate phosphoribohydrolase LOG7 [Source:UniProtKB/Swiss-Prot;Acc:Q8GW29]	-	105	112	86	418	358	345	3.74643	3.56377	3.37594	14.5941	11.8532	10.0415
AT3G23800	374.497	353.07	271.201	82.9508	107.547	89.9964	332.923	93.4981	1.82646	1.9e-22	2.08e-20	SBP3	3	8581446	8583987	+	2036	protein_coding	SBP3 [Source:UniProtKB/TrEMBL;Acc:A0A178VEQ9]	-	79	115	78	365	363	317	1.76794	2.2951	1.92045	7.99293	7.53828	5.787
AT5G11330	1014.73	1036.84	906	520.805	454.503	418.83	985.858	464.713	1.08358	1.98e-22	2.15e-20	-	5	3617138	3618913	-	1582	protein_coding	At5g11330 [Source:UniProtKB/TrEMBL;Acc:Q9LFM4]	FAD_binding_3	496	486	363	989	1066	1059	14.2855	12.4828	11.5024	27.8728	28.4901	24.8806
AT5G43520	172.371	163.404	176.238	38.8504	23.3798	18.4608	170.671	26.897	2.66223	2.91e-22	3.12e-20	-	5	17485231	17486309	-	1079	protein_coding	Cysteine/Histidine-rich C1 domain family protein [Source:UniProtKB/TrEMBL;Acc:Q9FIY8]	-	37	25	16	168	168	206	1.56243	0.941458	0.743337	6.9419	6.58311	7.09607
AT3G22600	1159.4	1064.07	713.507	371.703	351.632	260.759	978.994	328.031	1.57419	3.43e-22	3.65e-20	-	3	8006249	8007836	-	1414	protein_coding	AT3g22600/F16J14_17 [Source:UniProtKB/TrEMBL;Acc:Q9LJ86]	-	354	376	226	1130	1094	834	11.407	10.8049	8.0121	35.6303	32.7123	21.9224
AT4G37010	203.152	189.666	202.759	40.9504	43.0188	49.6134	198.526	44.5275	2.16034	3.55e-22	3.76e-20	CEN2	4	17444129	17445615	+	1031	protein_coding	Centrin 2 [Source:UniProtKB/TrEMBL;Acc:B6EUB9]	-	39	46	43	198	195	237	1.72355	1.81293	2.09072	8.56243	7.99686	8.54401
AT5G49630	212.386	151.733	130.895	495.605	518.096	463.828	165.005	492.51	-1.58382	3.63e-22	3.83e-20	AAP6	5	20142430	20146690	-	1946	protein_coding	AAP6 [Source:UniProtKB/TrEMBL;Acc:A0A178UHU7]	Aa_trans	472	554	402	207	156	153	11.0514	11.5678	10.3555	4.74262	3.38942	2.92227
AT4G15290	150.825	178.967	142.872	27.3003	26.1854	20.7684	157.555	24.7513	2.6635	3.67e-22	3.86e-20	CSLB5	4	8721482	8726733	-	2619	protein_coding	Glycosyltransferase (Fragment) [Source:UniProtKB/TrEMBL;Acc:W8Q2Z8]	-	26	28	18	147	184	167	0.452332	0.434415	0.344528	2.50249	2.97047	2.37002
AT4G21600	408.356	436.718	390.974	153.301	161.788	118.841	412.016	144.644	1.50447	4.74e-22	4.95e-20	ENDO5	4	11484981	11487535	+	1405	protein_coding	Endonuclease 5 [Source:UniProtKB/Swiss-Prot;Acc:F4JJL3]	-	146	173	103	398	449	457	4.73473	5.00325	3.67492	12.6298	13.5118	12.0896
AT1G51790	488.385	431.854	543.258	165.902	202.937	143.071	487.832	170.636	1.51082	4.86e-22	5.05e-20	-	1	19206615	19211971	-	4043	protein_coding	Leucine-rich repeat protein kinase family protein [Source:TAIR;Acc:AT1G51790]	Pkinase_Tyr	158	217	124	476	444	635	1.78062	2.18091	1.53746	5.24921	4.64326	5.8377
AT5G06530	1411.8	1112.71	1242.22	3248.73	2388.48	2469.13	1255.58	2702.11	-1.10596	6.15e-22	6.36e-20	ABCG22	5	1989650	1994961	-	3324	protein_coding	ABC transporter G family member 22 [Source:UniProtKB/Swiss-Prot;Acc:Q93YS4]	ABC2_membrane	3094	2554	2140	1376	1144	1452	42.411	31.2207	32.273	18.4564	14.5515	16.2359
AT5G23980	302.676	221.763	292.589	44.1004	72.0098	24.2298	272.343	46.78	2.52236	6.85e-22	7.05e-20	FRO4	5	8097978	8101330	-	2337	protein_coding	Ferric reduction oxidase 4 [Source:UniProtKB/Swiss-Prot;Acc:Q8W110]	FAD_binding_8	42	77	21	295	228	342	0.81886	1.3388	0.450451	5.628	4.12496	5.43925
AT5G18600	234.958	260.669	221.581	45.1504	64.5282	66.9204	239.069	58.8664	2.0217	8.02e-22	8.21e-20	GRXS2	5	6183166	6184038	-	873	protein_coding	Monothiol glutaredoxin-S2 [Source:UniProtKB/Swiss-Prot;Acc:Q8L8Z8]	-	43	69	58	229	268	259	2.24426	3.21157	3.33043	11.6953	12.9797	11.027
AT4G36670	425.798	438.663	402.952	165.902	154.307	173.07	422.471	164.426	1.36309	1.09e-21	1.11e-19	PLT6	4	17287496	17289728	-	1911	protein_coding	At4g36670 [Source:UniProtKB/TrEMBL;Acc:A4VCM1]	Sugar_tr	158	165	150	415	451	471	3.76717	3.50837	3.93475	9.68229	9.97836	9.16077
AT4G21830	240.089	237.325	153.994	48.3004	35.5373	31.1526	210.469	38.3301	2.45257	2.06e-21	2.08e-19	MSRB7	4	11584346	11585542	-	940	protein_coding	Peptide methionine sulfoxide reductase B7 [Source:UniProtKB/Swiss-Prot;Acc:Q8VY86]	-	46	38	27	234	244	180	2.22971	1.64262	1.43987	11.0989	10.975	7.11732
AT2G29750	467.865	490.213	418.351	193.202	180.492	160.378	458.81	178.024	1.36303	2.16e-21	2.17e-19	UGT71C1	2	12709721	12711725	+	2005	protein_coding	Glycosyltransferase (Fragment) [Source:UniProtKB/TrEMBL;Acc:W8Q707]	UDPGT	184	193	139	456	504	489	4.18141	3.91134	3.47526	10.1401	10.6282	9.06497
AT4G39770	153.903	189.666	134.317	29.4003	24.315	21.9222	159.295	25.2125	2.65603	2.44e-21	2.44e-19	TPPH	4	18448865	18451305	-	1535	protein_coding	Probable trehalose-phosphate phosphatase H [Source:UniProtKB/Swiss-Prot;Acc:Q8GWG2]	-	28	26	19	150	195	157	0.83113	0.688252	0.620486	4.35686	5.37118	3.80157
AT2G32300	258.557	317.082	267.779	82.9508	86.9728	83.0736	281.139	84.3324	1.73597	2.89e-21	2.88e-19	UCC1	2	13722362	13723641	+	1111	protein_coding	uclacyanin 1 [Source:TAIR;Acc:AT2G32300]	Cu_bind_like	79	93	72	252	326	313	3.2399	3.40135	3.24867	10.1129	12.4064	10.4713
AT5G26270	182.631	204.255	149.717	447.304	463.855	485.75	178.868	465.636	-1.38323	3.52e-21	3.49e-19	-	5	9206375	9208136	+	1267	protein_coding	unknown protein; Ha. [Source:TAIR;Acc:AT5G26270]	-	426	496	421	178	210	175	15.3198	15.907	16.6568	6.26374	7.00787	5.13373
AT1G62290	283.181	372.523	275.479	733.957	678.014	814.583	310.394	742.185	-1.2576	5.48e-21	5.41e-19	APA2	1	23009885	23013601	-	2194	protein_coding	Aspartic proteinase A2 [Source:UniProtKB/Swiss-Prot;Acc:Q8VYL3]	Asp	699	725	706	276	383	322	14.5164	13.4271	16.1308	5.60871	7.38084	5.45496
AT3G19390	558.155	580.669	549.246	242.552	220.705	146.533	562.69	203.263	1.46417	5.69e-21	5.58e-19	RD21C	3	6722825	6725110	+	1900	protein_coding	Probable cysteine protease RD21C [Source:UniProtKB/Swiss-Prot;Acc:Q9LT78]	Peptidase_C1	231	236	127	544	597	642	5.53959	5.04709	3.35071	12.7654	13.2851	12.559
AT1G08320	496.593	476.596	449.15	181.652	196.39	125.764	474.113	167.935	1.49041	5.92e-21	5.78e-19	TGA9	1	2621860	2628594	-	2856	protein_coding	Transcription factor TGA9 [Source:UniProtKB/Swiss-Prot;Acc:Q93XM6]	bZIP_1	173	210	109	484	490	525	2.75999	2.98774	1.91318	7.55575	7.25406	6.8324
AT1G14540	177.501	184.803	139.45	33.6003	26.1854	31.1526	167.251	30.3128	2.46692	6.51e-21	6.33e-19	PER4	1	4974021	4975705	-	1265	protein_coding	Peroxidase [Source:UniProtKB/TrEMBL;Acc:A0A178WND9]	-	32	28	27	173	190	163	1.1526	0.899394	1.06994	6.09742	6.35048	4.78927
AT4G37410	347.821	390.031	334.51	138.601	112.223	124.61	357.454	125.145	1.51575	6.95e-21	6.73e-19	CYP81F4	4	17590772	17592920	+	1722	protein_coding	Cytochrome P450 81F4 [Source:UniProtKB/Swiss-Prot;Acc:Q9SZU1]	p450	132	120	108	339	401	391	3.49269	2.83159	3.14397	8.77722	9.84588	8.43948
AT4G22810	239.063	225.654	181.371	39.9004	59.8523	40.383	215.362	46.7119	2.19317	6.98e-21	6.73e-19	AHL24	4	11983974	11986016	+	2043	protein_coding	AT-hook motif nuclear-localized protein [Source:UniProtKB/TrEMBL;Acc:A0A178V625]	-	38	64	35	233	232	212	0.84749	1.2729	0.85879	5.08485	4.80135	3.85691
AT1G51420	353.977	310.274	325.955	118.651	118.769	99.2268	330.068	112.216	1.5526	7.52e-21	7.22e-19	ATSPP1	1	19064598	19066989	-	1811	protein_coding	sucrose-phosphatase 1 [Source:TAIR;Acc:AT1G51420]	-	113	127	86	345	319	381	2.84301	2.84949	2.38049	8.49359	7.44759	7.81949
AT1G07560	220.594	183.83	179.66	27.3003	49.5652	19.6146	194.695	32.16	2.57468	8.13e-21	7.76e-19	-	1	2327315	2331148	+	2673	protein_coding	Probable LRR receptor-like serine/threonine-protein kinase At1g07560 [Source:UniProtKB/Swiss-Prot;Acc:C0LGD9]	Pkinase	26	53	17	215	189	210	0.443194	0.805674	0.318814	3.58616	2.98955	2.92006
AT2G36100	558.155	482.432	406.374	136.501	197.325	129.226	482.32	154.351	1.63617	8.51e-21	8.09e-19	CASP1	2	15159591	15160799	-	904	protein_coding	Casparian strip membrane protein 1 [Source:UniProtKB/Swiss-Prot;Acc:Q9SIH4]	-	130	211	112	544	496	475	6.5523	9.48411	6.21064	26.83	23.1983	19.5298
AT5G06839	283.181	311.246	274.623	100.801	92.584	81.9198	289.684	91.7683	1.65568	1.01e-20	9.52e-19	TGA10	5	2120472	2126457	+	2065	protein_coding	Transcription factor TGA10 [Source:UniProtKB/Swiss-Prot;Acc:E3VNM4]	bZIP_1	96	99	71	276	320	321	2.11822	1.94804	1.72356	5.95909	6.55199	5.77773
AT3G23510	191.866	232.462	252.38	40.9504	64.5282	31.1526	225.569	45.5437	2.29364	1.14e-20	1.07e-18	-	3	8427557	8433340	+	3191	protein_coding	Cyclopropane-fatty-acyl-phospholipid synthase [Source:UniProtKB/TrEMBL;Acc:Q8GZ28]	Amino_oxidase	39	69	27	187	239	295	0.556874	0.878627	0.424154	2.6128	3.16676	3.43611
AT1G21100	216.49	299.575	197.626	63.0006	37.4077	50.7672	237.897	50.3918	2.24419	1.17e-20	1.09e-18	IGMT1	1	7386762	7388512	-	1545	protein_coding	Indole glucosinolate O-methyltransferase 1 [Source:UniProtKB/Swiss-Prot;Acc:Q9LPU5]	-	60	40	44	211	308	231	1.76946	1.052	1.42762	6.08898	8.4288	5.55719
AT3G21710	264.713	323.891	328.521	93.4509	106.612	86.535	305.708	95.5326	1.6751	1.2e-20	1.11e-18	VUP1	3	7648316	7649894	+	1348	protein_coding	Vascular-related unknown protein 1 [Source:UniProtKB/Swiss-Prot;Acc:Q9LSZ3]	-	89	114	75	258	333	384	3.00829	3.43635	2.78906	8.53337	10.4447	10.588
AT1G52700	91.3157	98.2372	107.796	337.053	309.549	271.143	99.1163	305.915	-1.62419	1.34e-20	1.24e-18	-	1	19630884	19634051	-	1851	protein_coding	Alpha/beta-Hydrolases superfamily protein [Source:UniProtKB/TrEMBL;Acc:A0A1P8AQT5]	Abhydrolase_2	321	331	235	89	101	126	7.90165	7.26614	6.36427	2.14375	2.30706	2.53009
AT1G62770	423.746	454.225	420.062	141.751	190.779	161.532	432.678	164.688	1.39007	1.78e-20	1.64e-18	PMEI9	1	23245835	23246949	-	978	protein_coding	Pectinesterase inhibitor 9 [Source:UniProtKB/Swiss-Prot;Acc:Q9SI72]	-	135	204	140	413	467	491	6.28947	8.47566	7.1759	18.8279	20.1893	18.6601
AT4G25090	406.304	448.389	458.561	190.052	169.27	169.609	437.751	176.31	1.31298	1.81e-20	1.65e-18	RBOHG	4	12878667	12883805	-	3038	protein_coding	Putative respiratory burst oxidase homolog protein G [Source:UniProtKB/Swiss-Prot;Acc:Q9SW17]	FAD_binding_8	181	181	147	396	461	536	2.71463	2.42088	2.42559	5.81163	6.41589	6.55766
AT3G59370	152.877	215.927	147.15	33.6003	28.0558	12.6918	171.985	24.7826	2.77952	2.07e-20	1.87e-18	-	3	21941765	21942571	-	622	protein_coding	At3g59370 [Source:UniProtKB/TrEMBL;Acc:Q9LX34]	-	32	30	11	149	222	172	2.34411	1.95981	0.886522	10.6804	15.0906	10.278
AT1G67030	471.969	437.69	402.096	182.702	141.214	104.996	437.252	142.97	1.60849	2.31e-20	2.08e-18	ZFP6	1	25016402	25017512	+	1111	protein_coding	Zinc finger protein 6 [Source:UniProtKB/Swiss-Prot;Acc:Q39265]	-	174	151	91	460	450	470	7.13599	5.52262	4.10596	18.4601	17.1254	15.7237
AT5G07680	312.936	301.52	266.923	106.051	87.908	86.535	293.793	93.498	1.65052	2.37e-20	2.12e-18	NAC079	5	2435795	2437661	+	1626	protein_coding	NAC4 [Source:UniProtKB/TrEMBL;Acc:A0A178UL34]	NAM	101	94	75	305	310	312	2.83022	2.34904	2.31221	8.36315	8.06092	7.13191
AT3G11550	228.802	193.556	213.025	33.6003	58.9171	51.921	211.795	48.1461	2.13286	2.84e-20	2.53e-18	CASP2	3	3638178	3639348	+	995	protein_coding	Casparian strip membrane protein 2 [Source:UniProtKB/Swiss-Prot;Acc:Q9CAX3]	-	32	63	45	223	199	249	1.46537	2.57276	2.26713	9.99246	8.45617	9.3014
AT3G25190	204.178	168.268	99.2408	25.2002	9.35192	11.538	157.229	15.3634	3.3582	3.06e-20	2.71e-18	-	3	9174398	9175866	+	1019	protein_coding	Vacuolar iron transporter homolog 2.1 [Source:UniProtKB/Swiss-Prot;Acc:Q9LSF6]	DUF125	24	10	10	199	173	116	1.07314	0.398757	0.491941	8.70702	7.1782	4.23112
AT1G09090	291.389	261.642	234.414	59.8505	86.9728	71.5356	262.482	72.7863	1.84423	3.15e-20	2.78e-18	RBOHB	1	2932739	2936586	+	2701	protein_coding	Respiratory burst oxidase homolog protein B [Source:UniProtKB/Swiss-Prot;Acc:Q9SBI0]	FAD_binding_8	57	93	62	284	269	274	0.961544	1.39907	1.15068	4.68797	4.21086	3.77049
AT2G28960	325.248	302.493	376.43	122.851	115.029	89.9964	334.724	109.292	1.61193	4.52e-20	3.96e-18	-	2	12437718	12442592	-	3228	protein_coding	Probable LRR receptor-like serine/threonine-protein kinase At2g28960 [Source:UniProtKB/Swiss-Prot;Acc:C0LGL4]	Pkinase	117	123	78	317	311	440	1.65147	1.5483	1.21129	4.37841	4.07352	5.0663
AT5G57390	162.111	167.295	201.048	439.954	432.059	441.906	176.818	437.973	-1.30488	5.36e-20	4.65e-18	AIL5	5	23252989	23256703	-	2490	protein_coding	AP2-like ethylene-responsive transcription factor AIL5 [Source:UniProtKB/Swiss-Prot;Acc:Q6PQQ3]	AP2	419	462	383	158	172	235	7.66715	7.5392	7.71057	2.8291	2.9206	3.50785
AT2G47010	490.437	408.511	483.371	942.909	858.506	993.422	460.773	931.612	-1.01441	5.5e-20	4.76e-18	-	2	19317126	19319397	+	2076	protein_coding	At2g47010/F14M4.16 [Source:UniProtKB/TrEMBL;Acc:Q944A3]	-	898	918	861	478	420	565	19.7092	17.9679	20.7904	10.2658	8.55393	10.1156
AT1G70260	13.3383	2.91794	17.966	108.151	152.436	118.841	11.4074	126.476	-3.45423	5.93e-20	5.11e-18	-	1	26456774	26459570	-	1653	protein_coding	WAT1-related protein At1g70260 [Source:UniProtKB/Swiss-Prot;Acc:F4I5D5]	DUF6	103	163	103	13	3	21	2.83912	4.00679	3.12357	0.35064	0.0767347	0.472192
AT5G44610	423.746	384.195	258.368	114.451	87.908	95.7654	355.436	99.3748	1.83783	6.27e-20	5.38e-18	PCAP2	5	17993535	17994722	-	1094	protein_coding	Plasma membrane-associated cation-binding protein 2 [Source:UniProtKB/Swiss-Prot;Acc:Q9LU05]	-	109	94	83	413	395	302	4.53971	3.49135	3.80319	16.8315	15.2659	10.2603
AT2G45430	460.683	502.858	462.838	222.602	188.909	177.685	475.46	196.399	1.27463	6.67e-20	5.7e-18	AHL22	2	18727504	18729272	+	1769	protein_coding	AT-hook motif nuclear-localized protein [Source:UniProtKB/TrEMBL;Acc:A0A178VXD2]	-	212	202	154	449	517	541	5.46043	4.63987	4.36395	11.3164	12.3568	11.3669
AT1G17190	406.304	545.654	408.085	178.502	165.529	141.917	453.347	161.983	1.48228	7.37e-20	6.28e-18	GSTU26	1	5875295	5876620	+	1065	protein_coding	Glutathione S-transferase U26 [Source:UniProtKB/Swiss-Prot;Acc:Q9SHH8]	GST_N	170	177	123	396	561	477	7.27308	6.75314	5.78952	16.5782	22.2719	16.6472
AT5G42250	380.653	311.246	294.3	123.901	96.3248	96.9192	328.733	105.715	1.63559	9.25e-20	7.84e-18	-	5	16893849	16897690	+	1651	protein_coding	Alcohol dehydrogenase-like 7 [Source:UniProtKB/Swiss-Prot;Acc:Q9FH04]	ADH_N	118	103	84	371	320	344	3.25652	2.53497	2.55046	10.0188	8.19495	7.74432
AT2G05510	189.814	318.055	208.748	60.9006	43.954	49.6134	238.872	51.4893	2.2162	9.82e-20	8.29e-18	-	2	2015624	2016772	+	812	protein_coding	At2g05510 [Source:UniProtKB/TrEMBL;Acc:Q9SL16]	-	58	47	43	185	327	244	3.25455	2.35193	2.6546	10.158	17.0269	11.1688
AT1G33750	270.869	285.958	266.923	59.8505	95.3896	43.8444	274.583	66.3615	2.03413	1.03e-19	8.67e-18	TPS22	1	12233632	12236576	+	2177	protein_coding	Terpenoid synthase 22 [Source:UniProtKB/Swiss-Prot;Acc:Q9LQ27]	-	57	102	38	264	294	312	1.19299	1.90381	0.875009	5.40675	5.70995	5.32682
AT1G23760	120.044	102.128	115.496	13.6501	14.0279	9.2304	112.556	12.3028	3.18094	1.05e-19	8.84e-18	PGL1	1	8401808	8404301	+	2357	protein_coding	Polygalacturonase 1 beta-like protein 1 [Source:UniProtKB/Swiss-Prot;Acc:P92982]	-	13	15	8	117	105	135	0.251306	0.258591	0.170144	2.21318	1.88353	2.12886
AT3G61270	279.077	293.739	290.023	77.7007	108.482	65.7666	287.613	83.9832	1.76609	1.08e-19	8.97e-18	-	3	22678034	22680509	+	2133	protein_coding	Glycosyltransferase [Source:UniProtKB/TrEMBL;Acc:Q9M2D7]	-	74	116	57	272	302	339	1.58074	2.20978	1.33959	5.6855	5.98632	5.90719
AT1G50060	222.646	250.942	222.436	666.756	615.356	467.289	232.008	583.134	-1.33153	1.31e-19	1.09e-17	-	1	18551121	18552660	+	765	protein_coding	CAP (Cysteine-rich secretory proteins, Antigen 5, and Pathogenesis-related 1 protein) superfamily protein [Source:UniProtKB/TrEMBL;Acc:Q9LPM7]	SCP	635	658	405	217	258	260	37.8209	34.95	26.5388	12.647	14.2594	12.6323
AT4G20860	1285.6	1065.05	1253.34	675.156	519.967	549.209	1201.33	581.444	1.04753	1.47e-19	1.21e-17	FAD-OXR	4	11172622	11174467	+	1846	protein_coding	Berberine bridge enzyme-like 22 [Source:UniProtKB/Swiss-Prot;Acc:Q9SUC6]	FAD_binding_4	643	556	476	1253	1095	1465	15.8708	12.2384	12.9259	30.2629	25.0799	29.497
AT1G64590	135.435	148.815	104.374	22.0502	15.8983	13.8456	129.541	17.2647	2.90293	2.11e-19	1.73e-17	-	1	23993477	23995509	+	1429	protein_coding	At1g64590/F1N19_15 [Source:UniProtKB/TrEMBL;Acc:Q9SGV6]	adh_short	21	17	12	132	153	122	0.669586	0.483392	0.420955	4.11844	4.52692	3.17322
AT5G51060	564.311	467.842	461.983	212.102	216.965	192.685	498.045	207.25	1.26185	2.17e-19	1.77e-17	RBOHC	5	20757199	20762461	-	3289	protein_coding	RHD2 [Source:UniProtKB/TrEMBL;Acc:A0A178UIV0]	FAD_binding_8	202	232	167	550	481	540	2.79838	2.8662	2.5453	7.45572	6.18336	6.10242
AT5G14330	561.233	665.289	1010.37	275.103	247.826	228.452	745.632	250.46	1.57497	2.29e-19	1.86e-17	-	5	4619727	4620551	-	607	protein_coding	Transmembrane protein [Source:UniProtKB/TrEMBL;Acc:Q9LY96]	-	262	265	198	547	684	1181	19.6667	17.7394	16.3517	40.1781	47.6443	72.3158
AT3G14680	573.545	625.411	612.555	237.302	310.484	241.144	603.837	262.977	1.19565	2.57e-19	2.08e-17	CYP72A14	3	4934330	4936644	+	1869	protein_coding	Cytochrome P450 72A14 [Source:UniProtKB/Swiss-Prot;Acc:Q9LUC6]	p450	226	332	209	559	643	716	5.50958	7.2179	5.60563	13.335	14.5461	14.2389
AT4G24450	166.215	183.83	218.159	443.104	452.633	534.21	189.401	476.649	-1.3266	3.4e-19	2.74e-17	GWD2	4	12635061	12642808	+	4517	protein_coding	Alpha-glucan water dikinase 2 [Source:UniProtKB/Swiss-Prot;Acc:Q9STV0]	-	422	484	463	162	189	255	4.25678	4.35389	5.13828	1.59903	1.76911	2.09827
AT3G10340	323.196	343.344	302	119.701	81.3617	117.688	322.847	106.25	1.60938	3.51e-19	2.82e-17	PAL4	3	3203988	3208135	+	2722	protein_coding	Phenylalanine ammonia-lyase 4 [Source:UniProtKB/Swiss-Prot;Acc:Q9SS45]	-	114	87	102	315	353	353	1.90825	1.29871	1.87845	5.15957	5.48315	4.82013
AT1G53940	191.866	229.544	192.493	55.6505	44.8892	21.9222	204.634	40.8206	2.31396	3.52e-19	2.82e-17	GLIP2	1	20143144	20144974	+	1574	protein_coding	GDSL esterase/lipase 2 [Source:UniProtKB/Swiss-Prot;Acc:Q9SYF0]	-	53	48	19	187	236	225	1.53423	1.23914	0.605112	5.29697	6.33944	5.31312
AT4G11290	973.692	1098.12	1061.71	467.254	558.31	358.832	1044.5	461.465	1.17502	4.27e-19	3.4e-17	PER39	4	6869863	6871705	+	1340	protein_coding	Peroxidase 39 [Source:UniProtKB/Swiss-Prot;Acc:Q9SUT2]	-	445	597	311	949	1129	1241	15.1312	18.1031	11.6344	31.5756	35.6232	34.4222
AT3G05890	711.031	736.292	538.124	304.503	224.446	189.223	661.816	239.391	1.46468	5.14e-19	4.07e-17	RCI2B	3	1757440	1758807	-	872	protein_coding	At3g05890 [Source:UniProtKB/TrEMBL;Acc:Q67Z65]	-	290	240	164	693	757	629	15.1531	11.1835	9.42789	35.433	36.7048	26.8106
AT2G43590	659.73	590.396	486.793	259.352	156.177	200.761	578.973	205.43	1.49642	8.11e-19	6.37e-17	-	2	18081304	18082776	-	1110	protein_coding	Endochitinase At2g43590 [Source:UniProtKB/Swiss-Prot;Acc:O24658]	-	247	167	174	643	607	569	10.139	6.1133	7.85802	25.8273	23.1211	19.0529
AT1G07610	2651.23	2730.21	3854.99	1554.01	1373.8	1544.94	3078.81	1490.92	1.04716	8.78e-19	6.87e-17	MT1C	1	2341447	2342148	+	577	protein_coding	Metallothionein-like protein 1C [Source:UniProtKB/Swiss-Prot;Acc:Q38804]	-	1480	1469	1339	2584	2807	4506	116.871	103.449	116.33	199.667	205.689	290.26
AT1G18970	256.505	198.42	153.994	44.1004	48.63	39.2292	202.973	43.9865	2.19862	1.18e-18	9.19e-17	GLP1	1	6554496	6555610	-	1115	protein_coding	Germin-like protein subfamily T member 1 [Source:UniProtKB/Swiss-Prot;Acc:P92995]	-	42	52	34	250	204	180	1.7163	1.89501	1.52859	9.99668	7.73569	6.00025
AT2G46740	430.928	327.781	313.122	137.551	101.936	115.38	357.277	118.289	1.59518	1.3e-18	1.01e-16	GULLO5	2	19205157	19207608	-	1951	protein_coding	GulLO5 [Source:UniProtKB/TrEMBL;Acc:A0A178VXG4]	FAD_binding_4	131	109	100	420	337	366	3.05938	2.27013	2.56939	9.59804	7.30325	6.97262
AT1G02360	963.432	812.159	677.575	386.404	316.095	244.606	817.722	315.701	1.3701	1.45e-18	1.12e-16	-	1	471883	473336	-	1294	protein_coding	Chitinase family protein [Source:TAIR;Acc:AT1G02360]	-	368	338	212	939	835	792	12.9578	10.6137	8.21275	32.3536	27.2832	22.749
AT5G64550	212.386	237.325	230.991	492.455	478.818	527.287	226.901	499.52	-1.13668	1.47e-18	1.13e-16	-	5	25801528	25804980	-	2533	protein_coding	Emb [Source:UniProtKB/TrEMBL;Acc:Q9FLG3]	-	469	512	457	207	244	270	8.43639	8.21329	9.04416	3.64356	4.07285	3.96187
AT1G51890	237.01	237.325	213.025	66.1506	72.945	69.228	229.12	69.4412	1.71995	1.55e-18	1.17e-16	-	1	19274604	19278798	-	3339	protein_coding	Leucine-rich repeat protein kinase family protein [Source:TAIR;Acc:AT1G51890]	Pkinase_Tyr	63	78	60	231	244	249	0.859693	0.949206	0.900787	3.08451	3.0897	2.77176
AT1G23870	835.18	767.417	734.039	361.203	428.318	368.062	778.879	385.861	1.01044	1.56e-18	1.17e-16	TPS9	1	8432179	8435656	+	2973	protein_coding	Probable alpha,alpha-trehalose-phosphate synthase [UDP-forming] 9 [Source:UniProtKB/Swiss-Prot;Acc:Q9LRA7]	-	344	458	319	814	789	858	5.27209	6.25969	5.37877	12.2073	11.2208	10.7267
AT5G37990	180.579	226.626	245.535	66.1506	51.4356	54.2286	217.58	57.2716	1.92898	1.58e-18	1.19e-16	-	5	15133867	15135169	-	1089	protein_coding	Probable S-adenosylmethionine-dependent methyltransferase At5g37990 [Source:UniProtKB/Swiss-Prot;Acc:Q9FKC8]	-	63	55	47	176	233	287	2.63592	2.05219	2.1635	7.20569	9.04631	9.79549
AT1G15380	507.88	517.447	514.17	234.152	248.761	238.837	513.166	240.583	1.0922	2.03e-18	1.51e-16	-	1	5290582	5292582	+	1193	protein_coding	GLYI4 [Source:UniProtKB/TrEMBL;Acc:A0A178W6B2]	Glyoxalase	223	266	207	495	532	601	8.51694	9.0599	8.69795	18.4993	18.8545	18.7243
AT3G23470	329.352	289.848	306.278	109.201	122.51	94.6116	308.493	108.774	1.49846	2.1e-18	1.55e-16	-	3	8414616	8418784	+	2073	protein_coding	Cyclopropane-fatty-acyl-phospholipid synthase [Source:UniProtKB/TrEMBL;Acc:A0A1I9LMW4]	-	104	131	82	321	298	358	2.28588	2.56776	1.9829	6.90393	6.078	6.41883
AT3G14280	289.337	326.809	296.867	99.7509	120.64	77.3046	304.338	99.2318	1.60862	2.54e-18	1.88e-16	-	3	4761432	4762457	-	819	protein_coding	At3g14280 [Source:UniProtKB/TrEMBL;Acc:Q9LUL9]	-	95	129	67	282	336	347	5.28517	6.40012	4.10089	15.3517	17.346	15.7477
AT2G40480	700.771	676.961	652.765	364.353	326.382	286.142	676.832	325.626	1.05352	2.72e-18	2e-16	-	2	16910167	16912616	+	1987	protein_coding	WEB family protein At2g40480 [Source:UniProtKB/Swiss-Prot;Acc:Q5XVC7]	-	347	349	248	683	696	763	7.95702	7.1369	6.25664	15.3255	14.81	14.2725
AT1G70700	344.742	371.55	307.989	667.806	717.292	919.579	341.427	768.226	-1.16978	4.55e-18	3.32e-16	JAZ9	1	26654529	26657350	+	1854	protein_coding	TIFY7 [Source:UniProtKB/TrEMBL;Acc:A0A178WMP7]	Zim	636	767	797	336	382	360	15.6303	16.81	21.5494	8.08016	8.71158	7.21713
AT3G16360	48.2229	51.5502	62.4532	190.052	191.714	208.838	54.0754	196.868	-1.8579	5.45e-18	3.95e-16	AHP4	3	5554197	5555789	+	938	protein_coding	AHP4 [Source:UniProtKB/TrEMBL;Acc:A0A384KT90]	Hpt	181	205	181	47	53	73	8.79215	8.88042	9.67304	2.23401	2.389	2.89262
AT3G45070	318.066	331.672	342.21	123.901	130.927	134.995	330.649	129.941	1.34858	6.97e-18	5.04e-16	-	3	16486274	16487484	-	1211	protein_coding	Sulfotransferase [Source:UniProtKB/TrEMBL;Acc:A0A1I9LRV5]	Sulfotransfer_1	118	140	117	310	341	400	4.43973	4.69749	4.84316	11.4132	11.9057	12.2769
AT5G13580	414.512	355.988	392.685	142.801	169.27	160.378	387.728	157.483	1.2985	7.18e-18	5.18e-16	ABCG6	5	4370692	4373201	+	2510	protein_coding	ABC transporter G family member 6 [Source:UniProtKB/Swiss-Prot;Acc:Q9FNB5]	ABC2_membrane	136	181	139	404	366	459	2.46879	2.93013	2.77606	7.17626	6.16525	6.7969
AT1G49860	948.042	853.982	1120.74	392.704	518.096	344.986	974.253	418.595	1.21598	8.07e-18	5.8e-16	GSTF14	1	18458526	18459969	+	1188	protein_coding	Glutathione S-transferase F14 [Source:UniProtKB/Swiss-Prot;Acc:Q9C6C8]	GST_C	374	554	299	924	878	1310	14.3441	18.9485	12.6166	34.6774	31.248	40.9852
AT5G45080	135.435	107.964	99.2408	17.8502	14.0279	14.9994	114.213	15.6258	2.87005	8.18e-18	5.86e-16	PP2A6	5	18191355	18193328	-	1520	protein_coding	Protein PHLOEM PROTEIN 2-LIKE A6 [Source:UniProtKB/Swiss-Prot;Acc:Q9FHE8]	TIR	17	15	13	132	111	116	0.509594	0.400987	0.428733	3.87187	3.08761	2.83652
AT2G23050	215.464	204.255	227.569	75.6007	56.1115	55.3824	215.763	62.3649	1.79141	1.2e-17	8.54e-16	NPY4	2	9810525	9812662	+	1820	protein_coding	BTB/POZ domain-containing protein NPY4 [Source:UniProtKB/Swiss-Prot;Acc:O64814]	BTB	72	60	48	210	210	266	1.80252	1.33956	1.32208	5.14445	4.87856	5.43228
AT3G23190	388.861	357.933	448.294	150.151	177.686	139.61	398.363	155.816	1.35135	1.43e-17	1.01e-15	-	3	8279271	8280912	+	1074	protein_coding	At3g23190 [Source:UniProtKB/TrEMBL;Acc:Q9LTC9]	-	143	190	121	379	368	524	6.06668	7.18839	5.64766	15.7335	14.4873	18.1342
AT1G02850	263.687	320	222.436	740.257	559.245	631.129	268.708	643.543	-1.26142	1.91e-17	1.34e-15	BGLU11	1	630374	633420	+	2196	protein_coding	Beta-glucosidase 11 [Source:UniProtKB/Swiss-Prot;Acc:B3H5Q1]	Glyco_hydro_1	705	598	547	257	329	260	14.6277	11.065	12.4865	5.21785	6.33442	4.40061
AT1G51270	150.825	164.377	208.748	35.7003	36.4725	48.4596	174.65	40.2108	2.12801	1.91e-17	1.34e-15	-	1	19007364	19011285	+	3205	protein_coding	Vesicle-associated protein 1-4 [Source:UniProtKB/TrEMBL;Acc:F4I818]	Motile_Sperm	34	39	42	147	169	244	0.483359	0.494446	0.656914	2.04494	2.22947	2.82966
AT5G47950	151.851	204.255	170.249	45.1504	43.954	38.0754	175.452	42.3933	2.04629	1.97e-17	1.38e-15	-	5	19417020	19418657	-	1638	protein_coding	Acetyl-CoA:benzylalcohol acetyltranferase-like protein [Source:UniProtKB/TrEMBL;Acc:Q9FGV4]	-	43	47	33	148	210	199	1.19612	1.16591	1.00992	4.02845	5.42062	4.51555
AT1G30750	171.345	144.924	152.283	37.8003	36.4725	33.4602	156.184	35.911	2.11797	1.99e-17	1.39e-15	-	1	10904775	10905724	-	950	protein_coding	TPRXL [Source:UniProtKB/TrEMBL;Acc:Q949S2]	-	36	39	29	167	149	178	1.72662	1.6681	1.53025	7.83761	6.63141	6.96415
AT5G23830	480.177	469.788	388.408	164.852	209.483	168.455	446.124	180.93	1.297	2.33e-17	1.62e-15	-	5	8033665	8034977	+	897	protein_coding	MD-2-related lipid recognition domain-containing protein [Source:UniProtKB/TrEMBL;Acc:Q9FF97]	-	157	224	146	468	483	454	7.97492	10.147	8.1592	23.2618	22.7666	18.812
AT1G33800	581.753	620.548	616.833	284.553	313.289	220.376	606.378	272.739	1.14846	2.39e-17	1.65e-15	GXM3	1	12261165	12262750	+	1503	protein_coding	GXMT1 [Source:UniProtKB/TrEMBL;Acc:A0A178W7W0]	-	271	335	191	567	638	721	8.21541	9.05666	6.37032	16.8196	17.9476	17.8299
AT5G42180	426.824	362.797	311.411	131.251	148.696	99.2268	367.01	126.391	1.53018	2.8e-17	1.92e-15	PER64	5	16852628	16854224	+	1231	protein_coding	Peroxidase [Source:UniProtKB/TrEMBL;Acc:A0A178UJR4]	-	125	159	86	416	373	364	4.6267	5.24833	3.50209	15.067	12.8113	10.9904
AT3G16410	349.873	462.979	457.705	181.652	151.501	169.609	423.519	167.587	1.34063	2.82e-17	1.93e-15	NSP4	3	5571903	5574758	+	2412	protein_coding	Nitrile-specifier protein 4 [Source:UniProtKB/Swiss-Prot;Acc:O04316]	Kelch_1	173	162	147	341	476	535	3.26804	2.7291	3.05511	6.3033	8.34398	8.2442
AT1G52190	265.739	360.851	337.932	112.351	113.158	121.149	321.507	115.553	1.4787	2.98e-17	2.03e-15	NPF1.2	1	19434480	19439031	+	2373	protein_coding	Protein NRT1/ PTR FAMILY 1.2 [Source:UniProtKB/Swiss-Prot;Acc:Q9M817]	-	107	121	105	259	371	395	2.0545	2.07191	2.21809	4.86623	6.61028	6.18687
AT4G04990	93.3678	97.2645	88.9745	5.25005	11.2223	10.3842	93.2022	8.95218	3.37458	2.99e-17	2.03e-15	-	4	2554997	2557258	+	1217	protein_coding	AT4g04990 protein [Source:UniProtKB/TrEMBL;Acc:Q9S9T8]	-	5	12	9	91	100	104	0.187197	0.400657	0.370714	3.33381	3.47418	3.17625
AT2G05440	6007.34	8022.38	8987.28	2398.22	1629.1	1937.23	7672.33	1988.19	1.94838	3.27e-17	2.22e-15	ATGRP9	2	1993038	1994177	+	782	protein_coding	Glycine-rich protein 9 [Source:UniProtKB/TrEMBL;Acc:Q9SL23]	-	2284	1742	1679	5855	8248	10505	133.079	90.5157	107.629	333.819	445.949	499.3
AT4G20820	206.23	169.24	169.394	37.8003	56.1115	33.4602	181.621	42.4574	2.08326	3.44e-17	2.31e-15	-	4	11150049	11152003	+	1955	protein_coding	Berberine bridge enzyme-like 18 [Source:UniProtKB/Swiss-Prot;Acc:Q9SVG5]	FAD_binding_4	36	60	29	201	174	198	0.839025	1.24706	0.743598	4.58395	3.7631	3.76435
AT5G03150	380.653	358.906	422.629	155.401	175.816	148.84	387.396	160.019	1.27354	3.81e-17	2.55e-15	JKD	5	745421	749028	+	2290	protein_coding	Zinc finger protein JACKDAW [Source:UniProtKB/Swiss-Prot;Acc:Q700D2]	-	148	188	129	371	369	494	2.94473	3.33584	2.82385	7.22319	6.81294	8.01795
AT1G18880	555.076	527.174	519.303	240.452	271.206	190.377	533.851	234.012	1.18457	3.82e-17	2.56e-15	NPF2.9	1	6520721	6523368	+	1970	protein_coding	Protein NRT1/ PTR FAMILY 2.9 [Source:UniProtKB/Swiss-Prot;Acc:Q9M9V7]	-	229	290	165	541	542	607	5.29649	5.98156	4.1986	12.244	11.6326	11.4523
AT5G15180	193.918	185.775	139.45	49.3505	31.7965	23.076	173.048	34.741	2.30977	4.21e-17	2.81e-15	PER56	5	4930425	4932406	+	1321	protein_coding	Peroxidase 56 [Source:UniProtKB/Swiss-Prot;Acc:Q9LXG3]	-	47	34	20	189	191	163	1.62112	1.04582	0.758952	6.37896	6.11328	4.58624
AT1G14185	121.07	111.854	130.895	24.1502	12.1575	21.9222	121.273	19.41	2.65945	4.39e-17	2.92e-15	-	1	4850117	4852096	+	1890	protein_coding	At1g14180/F7A19_27 [Source:UniProtKB/TrEMBL;Acc:Q9XI69]	-	23	13	19	118	115	153	0.554479	0.279488	0.50394	2.78363	2.57264	3.00886
AT1G80340	278.051	231.49	208.748	61.9506	85.1025	64.6128	239.43	70.5553	1.75489	4.76e-17	3.15e-15	GA3OX2	1	30200466	30202349	-	1459	protein_coding	Gibberellin 3-beta-dioxygenase 2 [Source:UniProtKB/Swiss-Prot;Acc:Q9ZT84]	2OG-FeII_Oxy	59	91	56	271	238	244	1.84254	2.53436	1.92407	8.28142	6.89708	6.21594
AT4G29690	311.91	358.906	227.569	102.901	91.6488	85.3812	299.462	93.3103	1.67929	5.05e-17	3.34e-15	-	4	14540878	14542565	-	1688	protein_coding	Alkaline-phosphatase-like family protein [Source:UniProtKB/TrEMBL;Acc:Q9SU82]	-	98	98	74	304	369	266	2.64529	2.35904	2.19759	8.02956	9.24267	5.85708
AT2G25160	224.698	230.517	187.36	70.3506	47.6948	64.6128	214.192	60.8861	1.81959	6e-17	3.95e-15	CYP82F1	2	10708993	10711281	-	2102	protein_coding	At2g25160 [Source:UniProtKB/TrEMBL;Acc:Q7Y222]	p450	67	51	56	219	237	219	1.45232	0.98587	1.3355	4.64517	4.76715	3.87243
AT2G16750	527.374	490.213	412.362	229.952	179.557	189.223	476.65	199.577	1.25539	6.87e-17	4.51e-15	-	2	7271012	7274754	+	2546	protein_coding	At2g16750 [Source:UniProtKB/TrEMBL;Acc:B5X4Z9]	Pkinase	219	192	164	514	504	482	3.91927	3.06426	3.22903	9.0011	8.36981	7.03656
AT1G48660	55.405	37.9332	47.0538	170.102	188.909	171.916	46.7973	176.976	-1.92197	7.45e-17	4.87e-15	-	1	17995785	17998037	-	1959	protein_coding	Auxin-responsive GH3 family protein [Source:TAIR;Acc:AT1G48660]	-	162	202	149	54	39	55	3.7679	4.18986	3.81276	1.22899	0.841732	1.04352
AT3G04570	442.214	427.964	414.929	197.402	202.001	188.069	428.369	195.824	1.1275	1.04e-16	6.74e-15	AHL19	3	1230746	1232451	+	1706	protein_coding	AT-hook motif nuclear-localized protein 19 [Source:UniProtKB/Swiss-Prot;Acc:Q9SR17]	-	188	216	163	431	440	485	5.02109	5.14466	4.78956	11.2639	10.9048	10.5666
AT1G52200	969.588	794.651	765.694	458.854	411.484	392.292	843.311	420.877	1.00115	1.23e-16	7.95e-15	PCR8	1	19441636	19443631	-	1798	protein_coding	Protein PLANT CADMIUM RESISTANCE 8 [Source:UniProtKB/Swiss-Prot;Acc:Q9M815]	-	437	440	340	945	817	895	11.0742	9.94364	9.4793	23.4333	19.2121	18.5014
AT2G27660	431.954	338.481	325.099	132.301	155.242	113.072	365.178	133.539	1.44475	1.23e-16	7.96e-15	-	2	11798417	11800928	-	2512	protein_coding	Cysteine/Histidine-rich C1 domain family protein [Source:UniProtKB/TrEMBL;Acc:Q9ZUW8]	-	126	166	98	421	348	380	2.28544	2.68516	1.95566	7.47228	5.85738	5.62258
AT1G66725	222.646	202.31	266.068	85.0508	54.2411	54.2286	230.341	64.5068	1.83823	1.43e-16	9.21e-15	MIR163	1	24884066	24884396	+	331	miRNA	MIR163; miRNA [Source:TAIR;Acc:AT1G66725]	-	81	58	47	217	208	311	11.15	7.12004	7.11798	29.2296	26.5692	34.9224
AT1G01580	2712.8	2646.57	2729.12	593.255	367.53	276.912	2696.16	412.566	2.70789	1.45e-16	9.27e-15	FRO2	1	208995	213082	+	2850	protein_coding	ferric reduction oxidase 2 [Source:TAIR;Acc:AT1G01580]	FAD_binding_8	565	393	240	2644	2721	3190	9.03281	5.60312	4.22137	41.3625	40.3671	41.6023
AT2G30766	293.442	312.219	260.935	588.005	551.763	672.666	288.865	604.145	-1.06457	1.46e-16	9.32e-15	-	2	13107583	13110480	+	1995	protein_coding	Putative uncharacterized protein [Source:UniProtKB/TrEMBL;Acc:Q56Y35]	-	560	590	583	286	321	305	12.7898	12.0169	14.6492	6.39166	6.80308	5.68236
AT1G18910	609.455	570.943	670.731	326.553	304.873	266.528	617.043	299.318	1.0428	1.58e-16	1e-14	-	1	6532559	6538145	-	4064	protein_coding	Zinc finger protein BRUTUS-like At1g18910 [Source:UniProtKB/Swiss-Prot;Acc:F4IDY5]	zf-CHY	311	326	231	594	587	784	3.48679	3.25946	2.84935	6.51664	6.107	7.17025
AT3G62760	92.3417	79.7569	117.207	13.6501	10.2871	6.9228	96.4351	10.2867	3.22152	1.78e-16	1.13e-14	GSTF13	3	23217233	23218312	-	918	protein_coding	Glutathione S-transferase F13 [Source:UniProtKB/Swiss-Prot;Acc:Q9LZI9]	GST_N	13	11	6	90	82	137	0.645238	0.486892	0.327639	4.3711	3.77672	5.54689
AT5G48430	346.795	331.672	444.017	154.351	149.631	124.61	374.161	142.864	1.38815	1.8e-16	1.14e-14	-	5	19627634	19629167	-	1534	protein_coding	At5g48430 [Source:UniProtKB/TrEMBL;Acc:Q9LV70]	-	147	160	108	338	341	519	4.36627	4.23816	3.52928	9.82386	9.3988	12.5752
AT2G36970	172.371	178.967	190.782	457.804	375.947	408.445	180.707	414.066	-1.19396	1.88e-16	1.18e-14	UGT86A1	2	15528877	15530779	+	1713	protein_coding	Glycosyltransferase (Fragment) [Source:UniProtKB/TrEMBL;Acc:W8Q6X6]	UDPGT	436	402	354	168	184	223	11.5971	9.53567	10.3594	4.37263	4.54155	4.8386
AT2G33830	511.984	449.362	349.909	193.202	154.307	132.687	437.085	160.065	1.44587	1.88e-16	1.18e-14	DRMH1	2	14308754	14310608	-	1119	protein_coding	DRM2 [Source:UniProtKB/TrEMBL;Acc:A0A178VR62]	-	184	165	115	499	462	409	7.49216	5.99151	5.15175	19.882	17.4564	13.5852
AT1G08990	248.297	255.806	246.391	67.2006	101.001	77.3046	250.164	81.8353	1.60584	1.97e-16	1.24e-14	GUX5	1	2888427	2890965	+	2239	protein_coding	Putative UDP-glucuronate:xylan alpha-glucuronosyltransferase 5 [Source:UniProtKB/Swiss-Prot;Acc:F4HZC3]	Glyco_transf_8	64	108	67	242	263	288	1.3024	1.95998	1.50006	4.81894	4.96644	4.78091
AT1G65310	422.72	486.323	471.394	197.402	230.992	175.378	460.145	201.257	1.18926	2.08e-16	1.29e-14	ATXTH17	1	24257054	24258506	+	1244	protein_coding	xyloglucan endotransglucosylase/hydrolase 17 [Source:TAIR;Acc:AT1G65310]	-	188	247	152	412	500	551	6.88583	8.06787	6.12506	14.7662	16.9939	16.4628
AT5G48070	386.809	323.891	325.099	132.301	152.436	122.303	345.266	135.68	1.34242	2.22e-16	1.37e-14	XTH20	5	19481897	19483527	+	1406	protein_coding	Xyloglucan endotransglucosylase/hydrolase protein 20 [Source:UniProtKB/Swiss-Prot;Acc:Q9FI31]	-	126	163	106	377	333	380	4.08323	4.71069	3.77927	11.9549	10.0139	10.0455
AT1G08030	385.783	388.085	394.396	153.301	173.946	185.762	389.422	171.003	1.18858	2.73e-16	1.68e-14	TPST	1	2489409	2493327	-	2218	protein_coding	Protein-tyrosine sulfotransferase [Source:UniProtKB/Swiss-Prot;Acc:Q3EDG5]	-	146	186	161	376	399	461	2.99923	3.40748	3.63874	7.55818	7.60597	7.72523
AT5G10100	141.591	149.787	165.116	42.0004	33.6669	35.7678	152.165	37.145	2.03743	3.87e-16	2.35e-14	TPPI	5	3157694	3161708	+	1925	protein_coding	Trehalose 6-phosphate phosphatase [Source:UniProtKB/TrEMBL;Acc:A0A178UDH6]	-	40	36	31	138	154	193	0.946778	0.759896	0.807269	3.19624	3.38247	3.72648
AT1G74500	235.984	235.38	183.082	65.1006	74.8154	58.8438	218.149	66.2533	1.71223	5.09e-16	3.07e-14	PRE3	1	27997919	27998821	-	814	protein_coding	Transcription factor PRE3 [Source:UniProtKB/Swiss-Prot;Acc:Q9CA64]	-	62	80	51	230	242	214	3.47045	3.99345	3.14075	12.5978	12.57	9.7715
AT3G23090	510.958	511.611	403.807	197.402	230.992	178.839	475.459	202.411	1.22684	5.26e-16	3.16e-14	-	3	8214289	8217206	-	1570	protein_coding	TPX2 (Targeting protein for Xklp2) protein family [Source:UniProtKB/TrEMBL;Acc:A0A1I9LQY2]	-	188	247	155	498	526	472	5.45604	6.39263	4.94902	14.1423	14.1654	11.1741
AT4G37530	441.188	513.557	448.294	235.202	209.483	205.376	467.68	216.687	1.10955	6.67e-16	3.99e-14	PER51	4	17634696	17636401	+	1399	protein_coding	Peroxidase 51 [Source:UniProtKB/Swiss-Prot;Acc:Q9SZE7]	-	224	224	178	430	528	524	7.29541	6.50598	6.37807	13.7038	15.9573	13.9215
AT1G75900	324.222	282.067	370.442	669.906	680.82	619.591	325.577	656.772	-1.01104	7.62e-16	4.53e-14	EXL3	1	28498821	28501254	+	1764	protein_coding	GDSL esterase/lipase EXL3 [Source:UniProtKB/Swiss-Prot;Acc:Q94CH6]	Lipase_GDSL	638	728	537	316	290	433	16.4794	16.7693	15.2603	7.98692	6.95093	9.1235
AT1G30900	502.749	472.706	415.785	223.652	196.39	141.917	463.747	187.32	1.30309	8.16e-16	4.83e-14	VSR6	1	10996870	11000809	+	2567	protein_coding	Vacuolar-sorting receptor 6 [Source:UniProtKB/Swiss-Prot;Acc:Q9FYH7]	-	213	210	123	490	486	486	3.78071	3.32411	2.40196	8.51061	8.00486	7.03692
AT3G49780	307.806	350.152	274.623	129.151	120.64	98.073	310.86	115.955	1.41835	8.59e-16	5.06e-14	PSK3	3	18465318	18467224	+	1642	protein_coding	Phytosulfokines 3 [Source:UniProtKB/Swiss-Prot;Acc:Q9M2Y0]	-	123	129	85	300	360	321	3.41312	3.19226	2.59497	8.14589	9.26985	7.26614
AT4G00700	251.375	270.395	291.734	99.7509	110.353	76.1508	271.168	95.4181	1.50118	8.8e-16	5.17e-14	-	4	285876	289575	+	3611	protein_coding	C2 calcium/lipid-binding plant phosphoribosyltransferase family protein [Source:UniProtKB/TrEMBL;Acc:Q8RXU9]	C2	95	118	66	245	278	341	1.19871	1.32781	0.916228	3.02503	3.25507	3.50993
AT2G44380	312.936	381.277	485.082	134.401	161.788	98.073	393.098	131.421	1.57627	8.91e-16	5.22e-14	-	2	18323366	18324561	-	1196	protein_coding	At2g44380 [Source:UniProtKB/TrEMBL;Acc:O64872]	-	128	173	85	305	392	567	4.87638	5.87756	3.56266	11.37	13.8579	17.6207
AT3G49845	120.044	141.034	146.295	31.5003	31.7965	27.6912	135.791	30.3293	2.16055	1.02e-15	5.93e-14	-	3	18487130	18488381	+	1055	protein_coding	WIH3 [Source:UniProtKB/TrEMBL;Acc:A0A384LFL0]	-	30	34	24	117	145	171	1.29565	1.30951	1.14037	4.94452	5.81111	6.02442
AT1G47480	371.419	363.769	373.864	180.602	152.436	153.455	369.684	162.164	1.18923	1.18e-15	6.8e-14	CXE2	1	17417492	17419442	+	1222	protein_coding	Probable carboxylesterase 2 [Source:UniProtKB/Swiss-Prot;Acc:Q9SX78]	Abhydrolase_3	172	163	133	362	374	437	6.41322	5.41999	5.45591	13.2077	12.9403	13.2917
AT3G20380	233.932	252.888	277.19	50.4005	95.3896	86.535	254.67	77.4417	1.71586	1.7e-15	9.69e-14	-	3	7108097	7109970	+	1414	protein_coding	TRAF-like family protein [Source:UniProtKB/TrEMBL;Acc:Q9LTQ4]	MATH	48	102	75	228	260	324	1.54672	2.93112	2.65888	7.18913	7.77441	8.51663
AT5G10230	123.122	94.3466	93.2521	15.7501	18.7038	11.538	103.574	15.3307	2.74065	1.72e-15	9.81e-14	ANNAT7	5	3209497	3211483	-	1279	protein_coding	Annexin D7 [Source:UniProtKB/Swiss-Prot;Acc:Q9LX07]	-	15	20	10	120	97	109	0.534367	0.635392	0.391937	4.18313	3.2066	3.16758
AT2G28990	130.304	145.897	157.416	38.8504	24.315	36.9216	144.539	33.3623	2.1263	2.06e-15	1.16e-13	-	2	12454637	12459726	+	3258	protein_coding	Probable leucine-rich repeat receptor-like protein kinase At2g28990 [Source:UniProtKB/Swiss-Prot;Acc:O81069]	Pkinase	37	26	32	127	150	184	0.517452	0.324268	0.492364	1.73797	1.94663	2.09913
AT1G69810	427.85	455.198	506.47	223.652	222.576	167.301	463.173	204.51	1.1766	2.27e-15	1.27e-13	WRKY36	1	26276948	26279255	-	1940	protein_coding	At1g69810 [Source:UniProtKB/TrEMBL;Acc:Q058I4]	WRKY	213	238	145	417	468	592	5.00261	4.98491	3.74674	9.58352	10.1997	11.3421
AT4G15660	81.0555	100.182	88.1189	15.7501	7.48154	6.9228	89.7856	10.0515	3.15966	2.29e-15	1.28e-13	GRXS8	4	8925571	8926510	+	940	protein_coding	Monothiol glutaredoxin-S8 [Source:UniProtKB/Swiss-Prot;Acc:O23417]	-	15	8	6	79	103	103	0.727081	0.345816	0.319971	3.74705	4.6329	4.07269
AT3G06390	226.75	203.283	158.272	43.0504	61.7227	57.69	196.102	54.1544	1.85214	2.47e-15	1.38e-13	-	3	1938335	1939853	-	1324	protein_coding	CASP-like protein 1D2 [Source:UniProtKB/Swiss-Prot;Acc:Q9SQU2]	-	41	66	50	221	209	185	1.41096	2.02553	1.89308	7.44209	6.67424	5.19345
AT3G26610	174.423	178.967	145.439	47.2504	48.63	39.2292	166.276	45.0365	1.87804	2.69e-15	1.5e-13	-	3	9776958	9780553	+	1766	protein_coding	Pectin lyase-like superfamily protein [Source:UniProtKB/TrEMBL;Acc:Q38958]	-	45	52	34	170	184	170	1.16102	1.19645	0.965107	4.29189	4.40525	3.57792
AT5G24100	185.709	147.842	174.527	39.9004	55.1763	38.0754	169.359	44.384	1.92285	2.74e-15	1.52e-13	-	5	8148544	8151385	+	2397	protein_coding	Inactive leucine-rich repeat receptor-like serine/threonine-protein kinase At5g24100 [Source:UniProtKB/Swiss-Prot;Acc:Q9FL63]	Pkinase_Tyr	38	59	33	181	152	204	0.722328	1.00015	0.690133	3.36668	2.68114	3.16325
AT4G33550	121.07	96.2919	130.895	306.603	315.16	276.912	116.086	299.558	-1.36653	2.78e-15	1.54e-13	-	4	16134366	16135134	+	769	protein_coding	At4g33550 [Source:UniProtKB/TrEMBL;Acc:Q6NLG8]	-	292	337	240	118	99	153	17.3012	17.8068	15.6449	6.84142	5.44318	7.39498
AT2G01890	536.608	568.997	620.255	216.302	292.715	298.834	575.287	269.284	1.09607	4.6e-15	2.51e-13	PAP8	2	396756	399338	-	1655	protein_coding	Purple acid phosphatase 8 [Source:UniProtKB/Swiss-Prot;Acc:Q8VYZ2]	Metallophos	206	313	259	523	585	725	5.67137	7.68473	7.84493	14.0895	14.9452	16.2822
AT4G25250	80.0295	115.745	155.705	24.1502	13.0927	10.3842	117.16	15.8757	2.88385	4.84e-15	2.64e-13	PMEI4	4	12934562	12935470	+	909	protein_coding	Pectinesterase inhibitor 4 [Source:UniProtKB/Swiss-Prot;Acc:Q9SB38]	-	23	14	9	78	119	182	1.15288	0.625816	0.496325	3.82579	5.53511	7.44182
AT5G44480	445.292	500.912	491.071	250.952	226.316	183.454	479.092	220.241	1.11901	5.21e-15	2.82e-13	DUR	5	17920456	17923802	+	1927	protein_coding	Putative UDP-arabinose 4-epimerase 4 [Source:UniProtKB/Swiss-Prot;Acc:Q9FI17]	-	239	242	159	434	515	574	5.65113	5.10289	4.13621	10.0415	11.2998	11.0714
AT5G48560	615.612	527.174	489.36	277.203	269.335	233.068	544.048	259.868	1.06272	6.01e-15	3.25e-13	BHLH78	5	19683809	19687187	+	2243	protein_coding	Transcription factor bHLH78 [Source:UniProtKB/Swiss-Prot;Acc:Q9FJL4]	-	264	288	202	600	542	572	5.36283	5.2173	4.5145	11.9265	10.2168	9.47848
AT3G26170	67.7173	80.7295	65.8753	211.052	188.909	267.682	71.4407	222.547	-1.63753	7.18e-15	3.84e-13	CYP71B19	3	9573263	9575215	-	1874	protein_coding	Putative cytochrome P450 [Source:UniProtKB/TrEMBL;Acc:Q541W8]	p450	201	202	232	66	83	77	4.88704	4.3799	6.20591	1.57024	1.87263	1.52719
AT2G22510	389.887	422.128	457.705	216.302	175.816	189.223	423.24	193.78	1.12948	7.23e-15	3.86e-13	-	2	9569023	9569784	-	762	protein_coding	At2g22510 [Source:UniProtKB/TrEMBL;Acc:Q9SJY4]	-	206	188	164	380	434	535	12.3177	10.025	10.7889	22.2341	24.0812	26.0958
AT1G29280	905.975	969.727	695.541	413.704	461.05	356.524	857.081	410.426	1.05888	7.7e-15	4.1e-13	WRKY65	1	10236337	10237990	+	1555	protein_coding	At1g29280 [Source:UniProtKB/TrEMBL;Acc:Q0V866]	WRKY	394	493	309	883	997	813	11.5448	12.8825	9.96128	25.3175	27.1087	19.4327
AT3G51360	97.4718	89.4834	105.229	12.6001	14.0279	19.6146	97.3949	15.4142	2.67073	8.15e-15	4.33e-13	-	3	19064203	19066734	-	2182	protein_coding	Eukaryotic aspartyl protease family protein [Source:UniProtKB/TrEMBL;Acc:A0A1I9LQZ6]	-	12	15	17	95	92	123	0.25058	0.279331	0.390554	1.94115	1.78269	2.09518
AT2G20750	162.111	200.365	155.705	51.4505	50.5004	47.3058	172.727	49.7522	1.79351	9.38e-15	4.96e-13	EXPB1	2	8940833	8942706	+	1526	protein_coding	Expansin-B1 [Source:UniProtKB/Swiss-Prot;Acc:Q9SKU2]	-	49	54	41	158	206	182	1.46306	1.43788	1.34684	4.61629	5.70764	4.43291
AT2G25625	52.327	41.8237	65.8753	189.002	163.659	201.915	53.342	184.858	-1.7853	9.5e-15	5.01e-13	-	2	10906215	10907350	+	1057	protein_coding	Expressed protein [Source:UniProtKB/TrEMBL;Acc:Q8S8K8]	-	180	175	175	51	43	77	7.75919	6.72737	8.29947	2.15123	1.72003	2.70762
AT2G39040	203.152	187.721	154.85	39.9004	62.6579	27.6912	181.907	43.4165	2.04915	9.75e-15	5.13e-13	PER24	2	16299242	16301245	-	1346	protein_coding	Peroxidase 24 [Source:UniProtKB/Swiss-Prot;Acc:Q9ZV04]	-	38	67	24	198	193	181	1.28635	2.02261	0.893827	6.55859	6.06256	4.99811
AT2G01422	0	0	0.855524	248.852	234.733	154.609	0.285175	212.732	-9.29198	1e-14	5.26e-13	-	2	183940	184734	+	795	ncRNA	-	-	237	251	134	0	0	1	13.5831	12.8289	8.44938	0	0	0.0467525
AT5G54060	337.56	224.681	270.346	721.357	568.597	576.9	277.529	622.284	-1.16625	1.19e-14	6.23e-13	A3G2XYLT	5	21936746	21938396	-	1651	protein_coding	Glycosyltransferase (Fragment) [Source:UniProtKB/TrEMBL;Acc:W8Q6A1]	UDPGT	687	608	500	329	231	316	18.9596	14.9637	15.1813	8.88463	5.91573	7.11397
AT1G22440	650.496	584.56	475.671	274.053	284.298	236.529	570.242	264.96	1.1019	1.22e-14	6.37e-13	-	1	7922276	7925097	+	1783	protein_coding	Alcohol dehydrogenase-like 2 [Source:UniProtKB/Swiss-Prot;Acc:Q9SK87]	ADH_N	261	304	205	634	601	556	6.66973	6.92795	5.76354	15.8536	14.2517	11.5903
AT4G25070	298.572	310.274	301.144	128.101	134.668	126.918	303.33	129.896	1.22234	1.39e-14	7.19e-13	-	4	12872379	12876734	+	2673	protein_coding	Caldesmon-like protein [Source:UniProtKB/TrEMBL;Acc:A0MFT2]	-	122	144	110	291	319	352	2.0796	2.189	2.06291	4.85383	5.04586	4.89458
AT3G55150	167.241	187.721	214.736	67.2006	51.4356	56.5362	189.899	58.3908	1.70551	1.44e-14	7.44e-13	ATEXO70H1	3	20440491	20442650	-	2160	protein_coding	Exocyst complex component EXO70H1 [Source:UniProtKB/Swiss-Prot;Acc:Q8VY27]	Exo70	64	55	49	163	193	251	1.35004	1.03464	1.13718	3.36453	3.77787	4.31909
AT4G26220	374.497	330.699	317.399	115.501	163.659	136.148	340.865	138.436	1.29542	1.56e-14	8.01e-13	-	4	13283526	13285323	+	1098	protein_coding	Probable caffeoyl-CoA O-methyltransferase At4g26220 [Source:UniProtKB/Swiss-Prot;Acc:Q9C5D7]	-	110	175	118	365	340	371	4.56467	6.47617	5.38725	14.8211	13.0924	12.5587
AT4G15700	156.981	210.091	177.949	57.7505	55.1763	50.7672	181.674	54.5647	1.73407	1.67e-14	8.55e-13	GRXS3	4	8937358	8938124	+	767	protein_coding	Monothiol glutaredoxin-S3 [Source:UniProtKB/Swiss-Prot;Acc:O23421]	-	55	59	44	153	216	208	3.26728	3.12564	2.87571	8.89379	11.907	10.0795
AT1G27140	122.096	143.951	109.507	29.4003	28.0558	11.538	125.185	22.998	2.42642	1.71e-14	8.69e-13	GSTU14	1	9427804	9428914	+	984	protein_coding	GSTU14 [Source:UniProtKB/TrEMBL;Acc:A0A178WN03]	-	28	30	10	119	148	128	1.29653	1.23882	0.509439	5.39191	6.35931	4.83489
AT1G02520	393.991	388.085	318.255	177.452	145.89	147.686	366.777	157.009	1.22285	2.01e-14	1.02e-12	ABCB11	1	523536	529069	+	4522	protein_coding	ABC transporter B family member 11 [Source:UniProtKB/Swiss-Prot;Acc:Q9FWX7]	ABC_membrane	169	156	128	384	399	372	1.70285	1.40177	1.41895	3.78609	3.73066	3.05763
AT2G27000	204.178	262.614	221.581	87.1508	82.2969	69.228	229.458	79.5586	1.5252	2.14e-14	1.08e-12	CYP705A8	2	11523287	11525140	-	1778	protein_coding	CYP705A8 [Source:UniProtKB/TrEMBL;Acc:A0A178W1J9]	p450	83	88	60	199	270	259	2.12699	2.0111	1.69163	4.99013	6.4206	5.41427
AT1G60095	110.81	124.499	106.085	19.9502	28.0558	9.2304	113.798	19.0788	2.5504	2.37e-14	1.19e-12	-	1	22159694	22162426	+	2106	protein_coding	Mannose-binding lectin superfamily protein [Source:TAIR;Acc:AT1G60095]	-	19	30	8	108	128	124	0.411069	0.578822	0.190423	2.28642	2.56978	2.18844
AT3G48340	404.252	411.429	327.666	179.552	158.047	111.919	381.115	149.839	1.34144	2.93e-14	1.46e-12	CEP2	3	17897506	17899351	+	1596	protein_coding	KDEL-tailed cysteine endopeptidase CEP2 [Source:UniProtKB/Swiss-Prot;Acc:Q9STL4]	Peptidase_C1	171	169	97	394	423	383	4.88183	4.30265	3.04667	11.0066	11.206	8.91944
AT1G30840	424.772	402.675	450.006	219.452	207.613	174.224	425.818	200.429	1.08516	3e-14	1.49e-12	PUP4	1	10974383	10976298	+	1705	protein_coding	Probable purine permease 4 [Source:UniProtKB/Swiss-Prot;Acc:Q9SY29]	-	209	222	151	414	414	526	5.58523	5.29067	4.43956	10.826	10.2664	11.4666
AT5G40690	369.367	277.204	280.612	85.0508	135.603	110.765	309.061	110.473	1.47908	3.85e-14	1.89e-12	-	5	16290386	16291713	+	1328	protein_coding	At5g40690 [Source:UniProtKB/TrEMBL;Acc:Q9FM29]	-	81	145	96	360	285	328	2.77911	4.43662	3.62377	12.0863	9.07382	9.18011
AT3G18200	187.762	217.873	177.093	65.1006	69.2042	56.5362	194.242	63.6137	1.60543	4.77e-14	2.32e-12	-	3	6234509	6236139	-	1167	protein_coding	WAT1-related protein At3g18200 [Source:UniProtKB/Swiss-Prot;Acc:Q9LV20]	DUF6	62	74	49	183	224	207	2.42069	2.57658	2.10481	6.99151	8.1156	6.59282
AT5G02780	901.871	623.466	580.901	160.651	87.908	87.6888	702.079	112.083	2.64691	5.21e-14	2.53e-12	GSTL1	5	630748	632792	+	1174	protein_coding	Glutathione S-transferase L1 [Source:UniProtKB/Swiss-Prot;Acc:Q6NLB0]	-	153	94	76	879	641	679	5.93803	3.25343	3.24513	33.3819	23.0852	21.4968
AT1G65970	171.345	159.514	123.195	23.1002	27.1206	50.7672	151.351	33.6627	2.18133	6.01e-14	2.91e-12	PRXIIC	1	24557372	24558322	-	737	protein_coding	TPX2 [Source:UniProtKB/TrEMBL;Acc:A0A178WKG0]	-	22	29	44	167	164	144	1.36011	1.59887	2.99276	10.1028	9.40849	7.26218
AT4G18360	340.638	373.496	290.878	152.251	129.992	145.379	335.004	142.541	1.23337	6.12e-14	2.96e-12	GLO5	4	10145895	10148764	-	2057	protein_coding	Peroxisomal (S)-2-hydroxy-acid oxidase GLO5 [Source:UniProtKB/Swiss-Prot;Acc:O49506]	FMN_dh	145	139	126	332	384	340	3.21183	2.74576	3.0706	7.19605	7.89297	6.14351
AT2G27370	183.657	179.939	118.062	49.3505	36.4725	24.2298	160.553	36.6842	2.1211	7.29e-14	3.5e-12	CASP3	2	11708429	11710128	-	1088	protein_coding	Casparian strip membrane protein 3 [Source:UniProtKB/Swiss-Prot;Acc:Q9ZQI2]	-	47	39	21	179	185	138	1.96829	1.45653	0.967559	7.33525	7.1893	4.71435
AT4G37610	345.769	379.332	309.7	91.3508	103.806	171.916	344.933	122.358	1.50182	7.91e-14	3.77e-12	BT5	4	17670481	17672353	-	1438	protein_coding	BTB/POZ and TAZ domain-containing protein 5 [Source:UniProtKB/Swiss-Prot;Acc:Q6EJ98]	zf-TAZ	87	111	149	337	390	362	2.75664	3.13651	5.19415	10.4487	11.467	9.35668
AT2G14878	366.289	398.785	401.241	194.252	190.779	171.916	388.771	185.649	1.06529	7.92e-14	3.77e-12	-	2	6392167	6393042	+	876	ncRNA	-	-	185	204	149	357	410	469	9.62247	9.46255	8.52647	18.17	19.789	19.8994
AT4G35060	307.806	346.262	228.425	121.801	101.936	99.2268	294.164	107.655	1.448	7.99e-14	3.8e-12	HIPP25	4	16685612	16686818	-	1123	protein_coding	HIPP25 [Source:UniProtKB/TrEMBL;Acc:A0A178V323]	HMA	116	109	86	300	356	267	4.70649	3.94393	3.83889	11.9106	13.4034	8.83697
AT5G44530	451.449	430.882	438.884	176.402	232.863	221.53	440.405	210.265	1.06544	8.25e-14	3.91e-12	-	5	17937622	17941292	+	3050	protein_coding	Subtilase family protein [Source:TAIR;Acc:AT5G44530]	Peptidase_S8	168	249	192	440	443	513	2.50974	3.31728	3.15565	6.43196	6.14112	6.25158
AT4G26320	362.185	285.958	233.558	109.201	109.417	62.3052	293.9	93.6412	1.64116	9.17e-14	4.32e-12	AGP13	4	13317053	13317640	-	588	protein_coding	Arabinogalactan peptide 13 [Source:UniProtKB/Swiss-Prot;Acc:Q9STQ3]	-	104	117	54	353	294	273	8.05889	8.0852	4.60366	26.7663	21.1404	17.2567
AT5G04730	89.2637	75.8663	85.5524	15.7501	8.41673	10.3842	83.5608	11.517	2.86567	1.05e-13	4.91e-12	-	5	1363965	1367451	-	2096	protein_coding	Ankyrin-repeat containing protein [Source:UniProtKB/TrEMBL;Acc:F4JXP4]	-	15	9	9	87	78	100	0.326076	0.174475	0.215248	1.85063	1.57343	1.77329
AT2G39200	349.873	269.423	297.722	140.701	121.575	107.303	305.673	123.193	1.30845	1.11e-13	5.18e-12	MLO12	2	16356041	16359943	-	2091	protein_coding	MLO-like protein [Source:UniProtKB/TrEMBL;Acc:A0A178VNS1]	-	134	130	93	341	277	348	2.91991	2.52622	2.22954	7.27095	5.60105	6.18582
AT1G31050	307.806	267.477	307.989	134.401	126.251	110.765	294.424	123.806	1.24793	1.12e-13	5.21e-12	-	1	11075398	11079289	-	2090	protein_coding	basic helix-loop-helix (bHLH) DNA-binding superfamily protein [Source:TAIR;Acc:AT1G31050]	-	128	135	96	300	275	360	2.7905	2.62464	2.30257	6.39979	5.56327	6.40218
AT5G54700	80.0295	64.1946	57.3201	5.25005	4.67596	4.6152	67.1814	4.84707	3.79056	1.13e-13	5.25e-12	-	5	22222886	22225616	-	2347	protein_coding	Ankyrin repeat family protein [Source:UniProtKB/TrEMBL;Acc:F4K1T9]	-	5	5	4	78	66	67	0.097068	0.0865644	0.0854346	1.48174	1.18898	1.06104
AT4G23690	735.656	738.238	691.263	395.854	404.938	274.604	721.719	358.465	1.00559	1.29e-13	5.95e-12	DIR6	4	12338829	12339967	-	1139	protein_coding	Dirigent protein 6 [Source:UniProtKB/Swiss-Prot;Acc:Q9SUQ8]	-	377	433	238	717	759	808	15.0812	15.4471	10.4747	28.0664	28.1748	26.3669
AT2G34610	176.475	140.061	171.105	43.0504	47.6948	14.9994	162.547	35.2482	2.18754	1.39e-13	6.38e-12	-	2	14575392	14576527	+	1136	protein_coding	Cotton fiber protein [Source:UniProtKB/TrEMBL;Acc:Q8VYN4]	-	41	51	13	172	144	200	1.64446	1.82421	0.573657	6.75058	5.35954	6.5437
AT3G44550	600.221	566.079	491.926	264.602	306.743	213.453	552.742	261.599	1.07381	1.52e-13	6.93e-12	FAR5	3	16137576	16142270	+	2971	protein_coding	Probable fatty acyl-CoA reductase 5 [Source:UniProtKB/Swiss-Prot;Acc:Q0WRB0]	NAD_binding_4	252	328	185	585	582	575	3.86471	4.48594	3.12145	8.77898	8.28255	7.19345
AT2G33790	835.18	791.733	650.198	364.353	382.493	212.299	759.037	319.715	1.24266	1.53e-13	7e-12	AGP30	2	14293561	14295353	-	1137	protein_coding	Non-classical arabinogalactan protein 30 [Source:UniProtKB/Swiss-Prot;Acc:P93013]	-	347	409	184	814	814	760	13.9055	14.6166	8.11231	31.9194	30.2697	24.8442
AT4G31320	273.947	261.642	255.802	114.451	114.093	84.2274	263.797	104.257	1.33357	1.68e-13	7.64e-12	-	4	15193709	15194665	-	957	protein_coding	Auxin induced like-protein [Source:UniProtKB/TrEMBL;Acc:O49581]	Auxin_inducible	109	122	73	267	269	299	5.1896	5.18001	3.82383	12.4391	11.8846	11.6126
AT5G13870	343.716	304.438	274.623	129.151	136.538	130.379	307.593	132.023	1.21765	1.75e-13	7.95e-12	XTH5	5	4474922	4477090	-	1922	protein_coding	Xyloglucan endotransglucosylase/hydrolase [Source:UniProtKB/TrEMBL;Acc:Q67Z90]	-	123	146	113	335	313	321	2.91589	3.08661	2.94722	7.77109	6.88548	6.2076
AT2G24550	508.906	461.034	367.02	221.552	200.131	171.916	445.653	197.866	1.16775	1.78e-13	8.08e-12	-	2	10427856	10429487	-	1378	protein_coding	At2g24550/F25P17.15 [Source:UniProtKB/TrEMBL;Acc:Q945P6]	-	211	214	149	496	474	429	6.97674	6.31025	5.42031	16.0481	14.5436	11.5712
AT1G73040	12.3122	20.4255	18.8215	95.5509	88.8432	98.073	17.1864	94.1557	-2.44575	1.99e-13	8.99e-12	JAL19	1	27475060	27475962	-	815	protein_coding	Jacalin-related lectin 19 [Source:UniProtKB/Swiss-Prot;Acc:Q9SSM3]	-	91	95	85	12	21	22	5.08748	4.7364	5.22815	0.656469	1.08944	1.00331
AT3G29590	257.531	220.79	283.178	543.905	464.79	519.21	253.833	509.302	-1.002	2.18e-13	9.79e-12	5MAT	3	11398592	11400332	-	1741	protein_coding	Malonyl-CoA:anthocyanidin 5-O-glucoside-6''-O-malonyltransferase [Source:UniProtKB/Swiss-Prot;Acc:Q9LJB4]	-	518	497	450	251	227	331	13.5566	11.5995	12.9569	6.42785	5.51278	7.06645
AT3G01190	2810.27	2758.42	2309.06	669.906	645.282	342.679	2625.92	552.622	2.24766	2.46e-13	1.1e-11	PER27	3	67032	68665	-	1358	protein_coding	Peroxidase [Source:UniProtKB/TrEMBL;Acc:A0A178V802]	-	638	690	297	2739	2836	2699	21.4062	20.6458	10.9634	89.9255	88.2978	73.8712
AT4G30670	447.344	450.335	415.785	200.552	245.02	177.685	437.821	207.752	1.07007	3.24e-13	1.44e-11	-	4	14957294	14958080	-	787	protein_coding	At4g30670 [Source:UniProtKB/TrEMBL;Acc:Q8LGE4]	-	191	262	154	436	463	486	11.058	13.5272	9.80919	24.7003	24.8742	22.9527
AT4G26010	787.983	802.432	522.725	304.503	362.854	252.682	704.38	306.68	1.19525	3.33e-13	1.47e-11	-	4	13200414	13202164	+	1648	protein_coding	Peroxidase superfamily protein [Source:TAIR;Acc:AT4G26010]	-	290	388	219	768	825	611	8.01789	9.56658	6.66153	20.7776	21.1661	13.7802
AT5G61160	171.345	173.131	236.98	475.654	370.336	499.596	193.819	448.529	-1.2048	3.38e-13	1.49e-11	ACT	5	24608605	24610329	+	1725	protein_coding	Agmatine coumaroyltransferase [Source:UniProtKB/Swiss-Prot;Acc:Q9FNP9]	-	453	396	433	167	178	277	11.9654	9.328	12.583	4.31636	4.36289	5.96846
AT5G61440	270.869	220.79	241.258	74.5507	89.7784	109.611	244.306	91.3134	1.4229	3.48e-13	1.53e-11	ACHT5	5	24707445	24709396	+	1761	protein_coding	Thioredoxin-like 1-2, chloroplastic [Source:UniProtKB/Swiss-Prot;Acc:Q9XFI1]	-	71	96	95	264	227	282	1.83704	2.2151	2.70428	6.68398	5.45017	5.95198
AT2G46140	384.757	381.277	315.688	166.952	173.946	155.763	360.574	165.553	1.11957	3.73e-13	1.63e-11	-	2	18958999	18960645	+	948	protein_coding	Desiccation-related protein At2g46140 [Source:UniProtKB/Swiss-Prot;Acc:O82355]	-	159	186	135	375	392	369	7.64202	7.97236	7.13859	17.6365	17.4832	14.4674
AT3G47040	95.4198	64.1946	88.9745	11.5501	14.0279	3.4614	82.863	9.6798	3.06567	3.85e-13	1.68e-11	-	3	17324102	17327152	-	2243	protein_coding	Glycosyl hydrolase family protein [Source:UniProtKB/TrEMBL;Acc:F4JAB7]	Glyco_hydro_3	11	15	3	93	66	104	0.223451	0.271734	0.067047	1.84861	1.24411	1.72336
AT3G54880	349.873	455.198	477.382	199.502	209.483	174.224	427.484	194.403	1.13594	4.08e-13	1.78e-11	-	3	20336687	20338598	-	1060	protein_coding	At3g54880 [Source:UniProtKB/TrEMBL;Acc:Q9SV37]	-	190	224	151	341	468	558	8.16708	8.58666	7.14099	14.343	18.6674	19.5659
AT5G59520	544.816	599.149	448.294	246.752	278.687	261.913	530.753	262.451	1.01371	4.11e-13	1.79e-11	ZIP2	5	23991213	23992908	-	1442	protein_coding	Zinc transporter 2 [Source:UniProtKB/Swiss-Prot;Acc:Q9LTH9]	-	235	298	227	531	616	524	7.42543	8.39718	7.89128	16.418	18.0617	13.5063
AT1G24320	99.5239	67.1125	78.7082	15.7501	9.35192	4.6152	81.7815	9.90576	3.03182	4.99e-13	2.14e-11	GCS2	1	8626315	8631027	-	2584	protein_coding	Alpha-glucosidase 2 [Source:UniProtKB/Swiss-Prot;Acc:Q84M89]	-	15	10	4	97	69	92	0.264495	0.15725	0.0775987	1.67367	1.12902	1.32333
AT4G35380	520.192	499.94	461.127	160.651	269.335	130.379	493.753	186.789	1.39464	5.34e-13	2.29e-11	BIG4	4	16819792	16826147	+	5409	protein_coding	Brefeldin A-inhibited guanine nucleotide-exchange protein 4 [Source:UniProtKB/Swiss-Prot;Acc:F4JN05]	Sec7	153	288	113	507	514	539	1.28882	2.1635	1.04725	4.17909	4.01781	3.70377
AT5G35580	265.739	193.556	232.702	95.5509	70.1394	83.0736	230.666	82.9213	1.47856	5.53e-13	2.36e-11	-	5	13761823	13764106	+	1897	protein_coding	Protein kinase superfamily protein [Source:TAIR;Acc:AT5G35580]	Pkinase_Tyr	91	75	72	259	199	272	2.18571	1.60648	1.90262	6.08728	4.43536	5.32934
AT4G34600	358.081	436.718	415.785	194.252	180.492	209.992	403.528	194.912	1.05307	6.33e-13	2.68e-11	CIF2	4	16529058	16530228	+	896	protein_coding	Protein CASPARIAN STRIP INTEGRITY FACTOR 2 [Source:UniProtKB/Swiss-Prot;Acc:O65684]	-	185	193	182	349	449	486	9.40769	8.75249	10.1824	17.3663	21.1876	20.1604
AT3G15990	176.475	118.663	138.595	319.203	367.53	324.218	144.578	336.984	-1.22432	6.66e-13	2.82e-11	SULTR3;4	3	5426987	5430897	+	2274	protein_coding	Probable sulfate transporter 3.4 [Source:UniProtKB/Swiss-Prot;Acc:Q9LW86]	Sulfate_transp	304	393	281	172	122	162	6.09119	7.02238	6.19445	3.37232	2.26836	2.64787
AT4G26950	90.2897	91.4286	96.6742	238.352	216.965	234.221	92.7975	229.846	-1.30642	6.91e-13	2.91e-11	-	4	13533391	13534498	-	1108	protein_coding	At4g26950 [Source:UniProtKB/TrEMBL;Acc:Q9SZ34]	-	227	232	203	88	94	113	9.3348	8.50806	9.18424	3.54106	3.587	3.79062
AT4G10510	90.2897	62.2493	77.8527	10.5001	12.1575	5.769	76.7972	9.47553	2.99747	7.2e-13	3.02e-11	SBT3.7	4	6495799	6499205	+	2725	protein_coding	Subtilisin-like protease SBT3.7 [Source:UniProtKB/Swiss-Prot;Acc:Q9SZY2]	Peptidase_S8	10	13	5	88	64	91	0.167206	0.193847	0.0919794	1.43982	0.993018	1.24121
AT1G23010	249.323	194.529	206.181	70.3506	89.7784	74.997	216.678	78.3754	1.46205	7.52e-13	3.15e-11	LPR1	1	8147118	8149891	+	2292	protein_coding	Multicopper oxidase LPR1 [Source:UniProtKB/Swiss-Prot;Acc:F4I4K5]	-	67	96	65	243	200	241	1.33192	1.70192	1.42163	4.72696	3.68943	3.90818
AT2G39420	379.627	373.496	356.753	196.352	176.751	145.379	369.959	172.827	1.09477	7.86e-13	3.27e-11	-	2	16460247	16463220	+	1497	protein_coding	Alpha/beta-Hydrolases superfamily protein [Source:UniProtKB/TrEMBL;Acc:Q8RXN7]	-	187	189	126	370	384	417	5.69166	5.13006	4.21926	11.0197	10.8456	10.3535
AT2G21840	230.854	233.435	219.87	102.901	81.3617	84.2274	228.053	89.4967	1.34991	8.49e-13	3.53e-11	-	2	9307024	9310358	-	2990	protein_coding	Cysteine/Histidine-rich C1 domain family protein [Source:UniProtKB/TrEMBL;Acc:Q0WPH4]	-	98	87	73	225	240	257	1.49339	1.18231	1.22388	3.35507	3.39378	3.19473
AT3G23175	375.523	379.332	320.821	191.102	148.696	139.61	358.559	159.802	1.16413	1.01e-12	4.17e-11	-	3	8273772	8275565	-	1265	protein_coding	HR-like lesion-inducing protein-like protein [Source:UniProtKB/TrEMBL;Acc:Q8GYI3]	-	182	159	121	366	390	375	6.55541	5.10727	4.79493	12.8997	13.0352	11.0183
AT5G58910	75.9254	86.5654	86.4079	15.7501	14.0279	11.538	82.9663	13.772	2.58672	1.09e-12	4.48e-11	LAC16	5	23789363	23792382	-	2133	protein_coding	laccase 16 [Source:TAIR;Acc:AT5G58910]	-	15	15	10	74	89	101	0.32042	0.285748	0.235015	1.54679	1.76418	1.75996
AT2G30340	164.163	163.404	171.96	59.8505	54.2411	28.845	166.509	47.6456	1.79521	1.1e-12	4.52e-11	LBD13	2	12931172	12932828	-	1319	protein_coding	LBD13 [Source:UniProtKB/TrEMBL;Acc:A0A178VRU4]	-	57	58	25	160	168	201	1.96902	1.78676	0.950128	5.40836	5.38528	5.664
AT1G45616	145.695	142.006	142.017	340.203	304.873	288.45	143.239	311.175	-1.12011	1.19e-12	4.86e-11	AtRLP6	1	17183347	17186602	-	3256	protein_coding	Receptor-like protein 6 [Source:UniProtKB/Swiss-Prot;Acc:Q9C637]	-	324	326	250	142	146	166	4.53398	4.06832	3.84895	1.94444	1.89588	1.89494
AT1G53680	126.2	98.2372	105.229	23.1002	29.9261	20.7684	109.889	24.5983	2.14859	1.25e-12	5.1e-11	GSTU28	1	20038320	20039164	+	760	protein_coding	Glutathione S-transferase U28 [Source:UniProtKB/Swiss-Prot;Acc:Q9C8M3]	GST_N	22	32	18	123	101	123	1.31895	1.71088	1.18726	7.21576	5.6189	6.01539
AT1G49450	179.553	136.17	133.462	45.1504	43.954	42.6906	149.728	43.9317	1.76634	1.32e-12	5.34e-11	-	1	18305445	18307557	+	2113	protein_coding	F13F21.11 protein [Source:UniProtKB/TrEMBL;Acc:Q9XIB2]	-	43	47	37	175	140	156	0.927231	0.903817	0.877787	3.69257	2.80138	2.74408
AT1G29020	94.3938	81.7022	81.2748	16.8002	16.8335	9.2304	85.7902	14.288	2.57018	1.39e-12	5.64e-11	-	1	10120300	10122973	-	2065	protein_coding	Calcium-binding EF-hand family protein [Source:TAIR;Acc:AT1G29020]	-	16	18	8	92	84	95	0.353036	0.354189	0.194203	1.98636	1.7199	1.70992
AT4G17280	273.947	195.502	178.804	77.7007	70.1394	73.8432	216.084	73.8944	1.54644	1.44e-12	5.79e-11	-	4	9678625	9680389	-	1583	protein_coding	Cytochrome b561 and DOMON domain-containing protein At4g17280 [Source:UniProtKB/Swiss-Prot;Acc:Q8VYH6]	Cytochrom_B561	74	75	64	267	201	209	2.12995	1.92514	2.02668	7.52005	5.36857	4.90724
AT4G12050	243.167	220.79	165.116	70.3506	81.3617	49.6134	209.691	67.1086	1.63307	1.61e-12	6.44e-11	AHL26	4	7219652	7222166	-	2515	protein_coding	AT-hook motif nuclear-localized protein 26 [Source:UniProtKB/Swiss-Prot;Acc:Q9SZ70]	-	67	87	43	237	227	193	1.21382	1.40561	0.857073	4.20147	3.8162	2.85227
AT3G18450	116.966	96.2919	121.484	33.6003	18.7038	10.3842	111.581	20.8961	2.40926	1.65e-12	6.57e-11	PCR5	3	6331033	6332259	-	892	protein_coding	Protein PLANT CADMIUM RESISTANCE 5 [Source:UniProtKB/Swiss-Prot;Acc:Q9LS45]	-	32	20	9	114	99	142	1.63457	0.911061	0.505784	5.69811	4.6926	5.91692
AT4G01350	194.944	199.392	198.482	63.0006	86.9728	50.7672	197.606	66.9135	1.55184	2e-12	7.9e-11	-	4	560146	562438	+	2293	protein_coding	Cysteine/Histidine-rich C1 domain family protein [Source:UniProtKB/TrEMBL;Acc:F4JI14]	-	60	93	44	190	205	232	1.19225	1.64802	0.961913	3.69437	3.78001	3.76059
AT3G58550	365.263	423.101	335.365	163.802	195.455	129.226	374.576	162.827	1.19543	2.06e-12	8.13e-11	-	3	21649364	21650347	-	790	protein_coding	At3g58550 [Source:UniProtKB/TrEMBL;Acc:Q9M2G1]	-	156	209	112	356	435	392	8.99739	10.7498	7.10686	20.0916	23.2812	18.443
AT4G13620	136.461	148.815	159.127	43.0504	53.3059	28.845	148.134	41.7338	1.81607	2.31e-12	9.04e-11	ERF062	4	7932131	7933579	+	1449	protein_coding	Ethylene-responsive transcription factor ERF062 [Source:UniProtKB/Swiss-Prot;Acc:Q9SVQ0]	AP2	41	57	25	133	153	186	1.28924	1.59841	0.864886	4.09236	4.46444	4.77108
AT5G22890	220.594	170.213	211.314	74.5507	75.7505	72.6894	200.707	74.3302	1.43235	3.4e-12	1.3e-10	STOP2	5	7653257	7654835	-	1579	protein_coding	Protein SENSITIVE TO PROTON RHIZOTOXICITY 2 [Source:UniProtKB/Swiss-Prot;Acc:Q0WT24]	-	71	81	63	215	175	247	2.04878	2.08442	2.00007	6.07081	4.68597	5.81416
AT2G36590	83.1076	72.9484	59.8867	205.802	171.14	224.991	71.9809	200.644	-1.48163	3.57e-12	1.37e-10	PROT3	2	15343006	15345673	-	1996	protein_coding	Proline transporter 3 [Source:UniProtKB/Swiss-Prot;Acc:Q9SJP9]	Aa_trans	196	183	195	81	75	70	4.47419	3.7254	4.89735	1.80932	1.58871	1.3035
AT1G74670	96.4458	173.131	114.64	33.6003	22.4446	31.1526	128.072	29.0658	2.14651	3.6e-12	1.38e-10	GASA6	1	28053030	28054149	+	910	protein_coding	Gibberellin-regulated protein 6 [Source:UniProtKB/Swiss-Prot;Acc:Q6NMQ7]	-	32	24	27	94	178	134	1.60224	1.07165	1.48734	4.6055	8.27032	5.47312
AT4G09990	202.126	163.404	191.637	70.3506	70.1394	57.69	185.723	66.06	1.48745	3.68e-12	1.41e-10	GXM2	4	6258880	6260259	-	1298	protein_coding	Glucuronoxylan 4-O-methyltransferase 2 [Source:UniProtKB/Swiss-Prot;Acc:Q9T0F7]	-	67	75	50	197	168	224	2.3519	2.34784	1.931	6.76678	5.4724	6.41424
AT3G54770	264.713	314.164	260.079	112.351	118.769	55.3824	279.652	95.5009	1.54072	3.9e-12	1.49e-10	ARP1	3	20273672	20276016	-	1823	protein_coding	Probable RNA-binding protein ARP1 [Source:UniProtKB/Swiss-Prot;Acc:Q9M1S3]	RRM_1	107	127	48	258	323	304	2.67434	2.83074	1.3199	6.30992	7.49134	6.1981
AT1G75830	72.8474	86.5654	76.1416	298.203	184.233	199.607	78.5181	227.348	-1.53314	4.01e-12	1.52e-10	PDF1.1	1	28472357	28472898	+	435	protein_coding	Defensin-like protein 13 [Source:UniProtKB/Swiss-Prot;Acc:P30224]	-	284	197	173	71	89	89	29.7473	18.4018	19.9363	7.27712	8.65056	7.60454
AT5G23840	106.706	147.842	130.895	38.8504	36.4725	24.2298	128.481	33.1842	1.94586	4.18e-12	1.58e-10	-	5	8035690	8037110	+	1111	protein_coding	MD-2-related lipid recognition domain-containing protein [Source:UniProtKB/TrEMBL;Acc:Q9FF96]	-	37	39	21	104	152	153	1.51742	1.42637	0.947529	4.17359	5.7846	5.11858
AT4G19370	70.7953	86.5654	81.2748	13.6501	12.1575	14.9994	79.5452	13.6023	2.55492	4.53e-12	1.71e-10	-	4	10566068	10567838	-	1152	protein_coding	Chitin synthase, putative (DUF1218) [Source:UniProtKB/TrEMBL;Acc:O65708]	-	13	13	13	69	89	95	0.514174	0.458536	0.565689	2.67047	3.26649	3.06509
AT4G01440	300.624	284.985	265.212	136.501	121.575	128.072	283.607	128.716	1.13967	4.57e-12	1.72e-10	-	4	596397	598752	+	2170	protein_coding	WAT1-related protein At4g01440 [Source:UniProtKB/Swiss-Prot;Acc:Q9M130]	DUF6	130	130	111	293	293	310	2.72962	2.43425	2.56419	6.02003	5.70889	5.30975
AT1G64795	0	0	0	61.9506	62.6579	62.3052	0	62.3045	-8.48002	5.8e-12	2.18e-10	-	1	24082579	24082848	+	201	protein_coding	-	-	59	67	54	0	0	0	13.3744	13.5444	13.4674	0	0	0
AT1G72200	239.063	252.888	232.702	97.6509	114.093	94.6116	241.551	102.119	1.23793	6.19e-12	2.32e-10	ATL11	1	27169759	27171410	-	1652	protein_coding	RING-H2 finger protein ATL11 [Source:UniProtKB/Swiss-Prot;Acc:Q84W40]	-	93	122	82	233	260	272	2.56503	3.00077	2.48823	6.28835	6.65437	6.11971
AT1G21210	97.4718	71.0031	56.4646	7.35007	14.0279	4.6152	74.9798	8.66438	3.07733	6.43e-12	2.4e-10	WAK4	1	7423704	7427041	+	2990	protein_coding	Wall-associated receptor kinase 4 [Source:UniProtKB/Swiss-Prot;Acc:Q9LMN6]	Pkinase_Tyr	7	15	4	95	73	66	0.106671	0.203846	0.0670619	1.41659	1.03227	0.820436
AT2G31020	395.017	318.055	364.453	165.902	182.362	113.072	359.175	153.779	1.21749	6.49e-12	2.42e-10	ORP1A	2	13201350	13204948	+	2867	protein_coding	ORP1A [Source:UniProtKB/TrEMBL;Acc:A0A384KLT5]	-	158	195	98	385	327	426	2.51101	2.76369	1.71351	5.9872	4.8224	5.52273
AT1G48500	216.49	224.681	278.901	97.6509	104.741	66.9204	240.024	89.7709	1.41368	6.73e-12	2.51e-10	TIFY6A	1	17931390	17934662	+	1889	protein_coding	Protein TIFY 6A [Source:UniProtKB/Swiss-Prot;Acc:Q58G47]	Zim	93	112	58	211	231	326	2.24321	2.40918	1.53916	4.98014	5.17039	6.41442
AT5G65790	217.516	196.474	318.255	92.4008	76.6857	93.4578	244.082	87.5148	1.48563	7.48e-12	2.77e-10	ATMYB68	5	26322817	26324609	+	1567	protein_coding	At5g65790 [Source:UniProtKB/TrEMBL;Acc:O49538]	Myb_DNA-binding	88	82	81	212	202	372	2.55878	2.12631	2.59121	6.03195	5.45037	8.8236
AT3G15450	580.727	648.754	402.096	157.501	198.261	288.45	543.859	214.737	1.34287	7.91e-12	2.91e-10	-	3	5212984	5214124	+	1051	protein_coding	AT3g15450/MJK13_11 [Source:UniProtKB/TrEMBL;Acc:Q9LE80]	-	150	212	250	566	667	470	6.50291	8.19626	11.9241	24.0107	26.8328	16.6214
AT2G23030	234.958	243.161	265.212	103.951	115.029	103.842	247.777	107.607	1.20231	8.65e-12	3.17e-10	SRK2J	2	9803492	9806731	-	1409	protein_coding	SNRK2.9 [Source:UniProtKB/TrEMBL;Acc:A0A178VSC8]	Pkinase	99	123	90	229	250	310	3.20142	3.54712	3.20198	7.24628	7.50192	8.17754
AT1G32920	304.728	398.785	399.53	697.206	633.125	988.807	367.681	773.046	-1.06891	8.99e-12	3.29e-10	-	1	11928757	11929993	+	1237	protein_coding	At1g32920/F9L11_25 [Source:UniProtKB/TrEMBL;Acc:Q93WI1]	-	664	677	857	297	410	467	24.4578	22.2383	34.7295	10.7048	14.0139	14.032
AT4G15340	258.557	230.517	197.626	97.6509	94.4544	80.766	228.9	90.9571	1.32673	9.34e-12	3.4e-10	PEN1	4	8754440	8760600	-	2638	protein_coding	Arabidiol synthase [Source:UniProtKB/Swiss-Prot;Acc:Q9FR95]	-	93	101	70	252	237	231	1.6063	1.55571	1.33018	4.25909	3.79854	3.25469
AT5G08240	165.189	188.693	216.448	61.9506	81.3617	51.921	190.11	65.0778	1.53983	1e-11	3.65e-10	-	5	2650837	2652535	-	1521	protein_coding	At5g08240 [Source:UniProtKB/TrEMBL;Acc:Q9LEY3]	-	59	87	45	161	194	253	1.76743	2.32419	1.4831	4.71941	5.39282	6.18249
AT3G16800	123.122	144.924	117.207	44.1004	33.6669	31.1526	128.418	36.3066	1.82067	1.07e-11	3.86e-10	-	3	5720941	5723185	+	1897	protein_coding	Probable protein phosphatase 2C 41 [Source:UniProtKB/Swiss-Prot;Acc:Q9LRZ4]	PP2C	42	36	27	120	149	137	1.00879	0.771112	0.713483	2.82036	3.32095	2.68426
AT1G50560	215.464	229.544	205.326	75.6007	102.871	72.6894	216.778	83.7204	1.36508	1.09e-11	3.94e-10	CYP705A25	1	18724190	18726272	+	2001	protein_coding	Cytochrome P450, family 705, subfamily A, polypeptide 25 [Source:UniProtKB/TrEMBL;Acc:Q9LPS6]	p450	72	110	63	210	236	240	1.63947	2.23372	1.57827	4.67911	4.98664	4.45796
AT2G42350	176.475	155.623	187.36	60.9006	57.9819	68.0742	173.153	62.3189	1.47856	1.11e-11	3.98e-10	ATL40	2	17639001	17640300	+	1300	protein_coding	RING-H2 finger protein ATL40 [Source:UniProtKB/Swiss-Prot;Acc:Q9SLC4]	-	58	62	59	172	160	219	2.03284	1.9379	2.27508	5.89896	5.20379	6.26142
AT4G29740	278.051	250.942	256.657	119.701	119.705	74.997	261.884	104.801	1.31399	1.14e-11	4.1e-10	CKX4	4	14566183	14569380	+	2318	protein_coding	Cytokinin dehydrogenase 4 [Source:UniProtKB/Swiss-Prot;Acc:Q9FUJ2]	FAD_binding_4	114	128	65	271	258	300	2.24084	2.24377	1.40568	5.21251	4.70598	4.81038
AT1G62320	150.825	113.799	149.717	47.2504	41.1484	32.3064	138.114	40.2351	1.77531	1.35e-11	4.83e-10	-	1	23041408	23045426	-	3153	protein_coding	CSC1-like protein At1g62320 [Source:UniProtKB/Swiss-Prot;Acc:F4HYR3]	-	45	44	28	147	117	175	0.650291	0.567037	0.445165	2.07866	1.56894	2.06294
AT4G30460	314.988	344.316	215.592	127.051	109.417	110.765	291.632	115.744	1.33118	1.39e-11	4.97e-10	-	4	14888931	14889855	-	925	protein_coding	Glycine-rich protein [Source:UniProtKB/TrEMBL;Acc:Q9M0B4]	-	121	117	96	307	354	252	5.96023	5.13957	5.20255	14.7975	16.181	10.1258
AT5G15130	227.776	223.708	213.025	96.6009	94.4544	89.9964	221.503	93.6839	1.23992	1.48e-11	5.26e-10	WRKY72	5	4904290	4907094	+	2029	protein_coding	Probable WRKY transcription factor 72 [Source:UniProtKB/Swiss-Prot;Acc:Q9LXG8]	WRKY	92	101	78	222	230	249	2.06597	2.02265	1.92708	4.87822	4.7928	4.56131
AT3G45410	152.877	148.815	190.782	54.6005	48.63	63.459	164.158	55.5632	1.57048	1.52e-11	5.39e-10	LECRK13	3	16653899	16656575	-	2677	protein_coding	L-type lectin-domain containing receptor kinase I.3 [Source:UniProtKB/Swiss-Prot;Acc:Q9M3D8]	Pkinase	52	52	55	149	153	223	0.885063	0.789291	1.02992	2.48158	2.4165	3.0962
AT1G05650	106.706	99.2098	76.1416	26.2502	15.8983	12.6918	94.0191	18.2801	2.35698	1.54e-11	5.46e-10	-	1	1690002	1692179	-	1500	protein_coding	F3F20.10 protein [Source:UniProtKB/TrEMBL;Acc:Q9SYK6]	-	25	17	11	104	102	89	0.759395	0.460511	0.367611	3.09124	2.8751	2.20532
AT2G19060	71.8214	52.5228	65.0198	10.5001	4.67596	5.769	63.1213	6.98169	3.18338	1.58e-11	5.59e-10	-	2	8256921	8260545	+	1890	protein_coding	GDSL esterase/lipase At2g19060 [Source:UniProtKB/Swiss-Prot;Acc:O64469]	Lipase_GDSL	10	5	5	70	54	76	0.241078	0.107496	0.132616	1.6513	1.20802	1.4946
AT2G16980	114.914	106.991	121.484	36.7503	30.8613	23.076	114.463	30.2292	1.91581	1.71e-11	6.02e-10	-	2	7376199	7381165	+	2671	protein_coding	Major facilitator superfamily protein [Source:TAIR;Acc:AT2G16980]	MFS_1	35	33	20	112	110	142	0.597054	0.502022	0.375356	1.86954	1.74125	1.976
AT1G12010	298.572	275.259	240.402	132.301	115.029	113.072	271.411	120.134	1.17398	1.8e-11	6.32e-10	-	1	4056165	4057968	+	1370	protein_coding	1-aminocyclopropane-1-carboxylate oxidase 3 [Source:UniProtKB/Swiss-Prot;Acc:O65378]	2OG-FeII_Oxy	126	123	98	291	283	281	4.19053	3.6481	3.58585	9.47029	8.73392	7.62356
AT3G45700	101.576	117.69	89.83	28.3503	23.3798	23.076	103.032	24.9354	2.04554	1.83e-11	6.4e-10	NPF2.4	3	16778713	16781268	+	1899	protein_coding	Protein NRT1/ PTR FAMILY 2.4 [Source:UniProtKB/Swiss-Prot;Acc:Q9M173]	-	27	25	20	99	121	105	0.647825	0.534931	0.527949	2.32435	2.69404	2.05512
AT1G70690	212.386	133.252	204.47	68.2506	51.4356	58.8438	183.37	59.51	1.62645	1.85e-11	6.47e-10	CRRSP2	1	26651840	26653643	+	1421	protein_coding	PDLP5 [Source:UniProtKB/TrEMBL;Acc:A0A178WPB2]	-	65	55	51	207	137	239	2.0842	1.57272	1.79913	6.49482	4.07634	6.25138
AT2G18370	361.159	357.933	458.561	195.302	204.807	169.609	392.551	189.906	1.04679	1.93e-11	6.7e-10	LTP8	2	7980532	7981868	+	899	protein_coding	Non-specific lipid-transfer protein [Source:UniProtKB/TrEMBL;Acc:A0A178VTK3]	-	186	219	147	352	368	536	9.42698	9.89844	8.19681	17.4572	17.3074	22.1604
AT5G24660	263.687	292.766	190.782	588.005	462.92	505.365	249.078	518.763	-1.06111	1.95e-11	6.78e-10	LSU2	5	8443279	8444101	-	823	protein_coding	Protein RESPONSE TO LOW SULFUR 2 [Source:UniProtKB/Swiss-Prot;Acc:Q9FIR9]	-	560	495	438	257	301	223	31.0033	24.4392	26.6785	13.9227	15.4636	10.0711
AT4G15440	68.7433	91.4286	63.3088	194.252	200.131	191.531	74.4936	195.305	-1.39359	2.11e-11	7.32e-10	CYP74B2	4	8835368	8838676	+	1870	protein_coding	Probable inactive linolenate hydroperoxide lyase [Source:UniProtKB/Swiss-Prot;Acc:B3LF83]	p450	185	214	166	67	94	74	4.50764	4.65002	4.44993	1.59744	2.12535	1.47083
AT2G28110	198.022	151.733	177.093	57.7505	67.3338	64.6128	175.616	63.2324	1.47211	2.19e-11	7.59e-10	IRX7	2	11977865	11980003	-	1868	protein_coding	Glycosyltransferase (Fragment) [Source:UniProtKB/TrEMBL;Acc:W8Q712]	-	55	72	56	193	156	207	1.34154	1.56617	1.50279	4.6065	3.53095	4.11875
AT5G53486	93.3678	84.6201	94.1076	206.852	207.613	235.375	90.6985	216.613	-1.25406	2.3e-11	7.93e-10	-	5	21721667	21722838	+	1062	protein_coding	unknown protein; LOCATED IN: endomembrane system; Ha. [Source:TAIR;Acc:AT5G53486]	-	197	222	204	91	87	110	8.45203	8.49397	9.62926	3.82039	3.46368	3.84982
AT4G29270	248.297	263.587	292.589	133.351	119.705	93.4578	268.158	115.505	1.21272	2.36e-11	8.12e-10	-	4	14423627	14424898	-	991	protein_coding	Acid phosphatase-like protein [Source:UniProtKB/TrEMBL;Acc:Q9M0F4]	-	127	128	81	242	271	342	5.83914	5.2483	4.09731	10.8876	11.5622	12.827
AT5G19040	425.798	422.128	314.833	181.652	201.066	145.379	387.586	176.032	1.13272	2.37e-11	8.13e-10	IPT5	5	6361776	6363713	-	1828	protein_coding	Adenylate isopentenyltransferase 5, chloroplastic [Source:UniProtKB/Swiss-Prot;Acc:Q94ID2]	IPPT	173	215	126	415	434	368	4.3121	4.77908	3.45527	10.1219	10.0382	7.48245
AT5G20710	52.327	54.4681	50.4759	134.401	159.918	160.378	52.4237	151.566	-1.53263	2.75e-11	9.4e-10	BGAL7	5	7010451	7014249	+	2852	protein_coding	Beta-galactosidase 7 [Source:UniProtKB/Swiss-Prot;Acc:Q9SCV5]	-	128	171	139	51	56	59	2.04494	2.43629	2.44316	0.797281	0.830199	0.768908
AT2G14510	112.862	109.909	118.918	34.6503	33.6669	16.1532	113.896	28.1568	2.00277	3.03e-11	1.03e-09	-	2	6170942	6175095	-	2841	protein_coding	Leucine-rich repeat protein kinase family protein [Source:TAIR;Acc:AT2G14510]	Pkinase_Tyr	33	36	14	110	113	139	0.529251	0.514889	0.247027	1.72628	1.68171	1.81851
AT3G20940	99.5239	86.5654	93.2521	23.1002	21.5094	5.769	93.1138	16.7929	2.4486	3.11e-11	1.05e-09	CYP705A30	3	7339640	7341703	+	1849	protein_coding	Cytochrome P450, family 705, subfamily A, polypeptide 30 [Source:UniProtKB/TrEMBL;Acc:Q9LIG9]	p450	22	23	5	97	89	109	0.542132	0.505444	0.135556	2.33897	2.03515	2.1911
AT1G77885	275.999	275.259	291.734	149.101	90.7136	117.688	280.997	119.168	1.2419	3.17e-11	1.07e-09	-	1	29289873	29290925	+	1053	protein_coding	Putative uncharacterized protein [Source:UniProtKB/TrEMBL;Acc:Q3E7C8]	-	142	97	102	269	283	341	6.14439	3.74305	4.85578	11.3898	11.3632	12.0364
AT5G07475	290.363	290.821	320.821	159.601	130.927	93.4578	300.669	127.995	1.22869	3.59e-11	1.21e-09	-	5	2364706	2365605	-	769	protein_coding	At5g07475 [Source:UniProtKB/TrEMBL;Acc:Q7XA70]	Cu_bind_like	152	140	81	283	299	375	9.00609	7.39748	5.28014	16.4078	16.4395	18.125
AT5G42590	94.3938	109.909	100.096	32.5503	16.8335	21.9222	101.466	23.7687	2.10027	3.69e-11	1.24e-09	CYP71A16	5	17031024	17033800	-	1847	protein_coding	Cytochrome P450 71A16 [Source:UniProtKB/Swiss-Prot;Acc:Q9FH66]	p450	31	18	19	92	113	117	0.76474	0.395993	0.515672	2.22081	2.58675	2.35446
AT3G46270	125.174	103.1	121.484	37.8003	29.9261	31.1526	116.586	32.9597	1.82398	3.93e-11	1.32e-09	-	3	17000328	17004344	-	2079	protein_coding	Receptor protein kinase-like protein [Source:UniProtKB/TrEMBL;Acc:A0A1I9LLS2]	-	36	32	27	122	106	142	0.788982	0.625429	0.651023	2.61635	2.15573	2.53867
AT1G20190	283.181	314.164	278.901	131.251	152.436	130.379	292.082	138.022	1.0782	4.2e-11	1.4e-09	EXPA11	1	6998335	6999839	-	1342	protein_coding	Expansin-A11 [Source:UniProtKB/Swiss-Prot;Acc:Q9LNU3]	-	125	163	113	276	323	326	4.24401	4.93534	4.22098	9.16953	10.1764	9.02895
AT4G15680	163.137	121.581	154.85	46.2004	30.8613	55.3824	146.523	44.1481	1.7422	4.35e-11	1.44e-09	GRXS4	4	8931617	8932317	+	701	protein_coding	Monothiol glutaredoxin-S4 [Source:UniProtKB/Swiss-Prot;Acc:O23419]	-	44	33	48	159	125	181	2.85992	1.91284	3.4325	10.1128	7.53938	9.59693
AT3G48700	177.501	224.681	311.411	530.255	487.235	508.826	237.864	508.772	-1.09182	5.2e-11	1.72e-09	CXE13	3	18038648	18039879	-	1232	protein_coding	Probable carboxylesterase 13 [Source:UniProtKB/Swiss-Prot;Acc:Q9SMM9]	Abhydrolase_3	505	521	441	173	231	364	18.6767	17.1834	17.9438	6.26075	7.92766	10.9815
AT2G06995	73.8734	69.0578	117.207	6.30006	14.9631	20.7684	86.7127	14.0105	2.64206	5.4e-11	1.78e-09	-	2	7633214	7634069	+	856	lncRNA	-	-	6	16	18	72	71	137	0.319372	0.759501	1.05411	3.75016	3.50694	5.94865
AT5G24410	70.7953	75.8663	66.7309	12.6001	14.0279	9.2304	71.1308	11.9528	2.56074	5.59e-11	1.84e-09	PGL4	5	8332420	8334129	-	1201	protein_coding	Probable 6-phosphogluconolactonase 4 [Source:UniProtKB/Swiss-Prot;Acc:Q9FIN1]	-	12	15	8	69	78	78	0.455258	0.507494	0.333914	2.56151	2.74597	2.41392
AT3G12240	41.0408	67.1125	66.7309	7.35007	5.61115	4.6152	58.2947	5.85881	3.31257	6.1e-11	2.01e-09	SCPL15	3	3902254	3904992	-	1567	protein_coding	Serine carboxypeptidase-like 15 [Source:UniProtKB/Swiss-Prot;Acc:Q9C7D2]	Peptidase_S10	7	6	4	40	69	78	0.203539	0.155584	0.127961	1.1381	1.86176	1.85011
AT1G31950	254.453	287.903	251.524	139.651	110.353	98.073	264.627	116.026	1.18767	6.54e-11	2.14e-09	-	1	11475623	11478548	+	2454	protein_coding	Terpenoid cyclases/Protein prenyltransferases superfamily protein [Source:TAIR;Acc:AT1G31950]	-	133	118	85	248	296	294	2.46943	1.95384	1.73633	4.50576	5.09989	4.45292
AT5G19230	308.832	309.301	438.028	175.352	151.501	153.455	352.054	160.103	1.13947	6.62e-11	2.16e-09	-	5	6467193	6468848	+	1384	protein_coding	Uncharacterized GPI-anchored protein At5g19230 [Source:UniProtKB/Swiss-Prot;Acc:Q8GUL8]	-	167	162	133	301	318	512	5.49793	4.75621	4.81729	9.69664	9.71482	13.7501
AT4G12545	159.033	179.939	115.496	39.9004	56.1115	42.6906	151.489	46.2342	1.70381	6.74e-11	2.2e-09	AIR1B	4	7434199	7434858	+	660	protein_coding	Putative lipid-binding protein AIR1B [Source:UniProtKB/Swiss-Prot;Acc:Q9ZSP6]	-	38	60	37	155	185	135	2.62337	3.69394	2.81025	10.4708	11.8514	7.60259
AT3G18170	291.389	286.93	253.235	134.401	136.538	95.7654	277.185	122.235	1.17474	6.8e-11	2.21e-09	-	3	6227341	6229721	+	2190	protein_coding	Glycosyltransferase family 61 protein [Source:UniProtKB/TrEMBL;Acc:Q9LV23]	-	128	146	83	284	295	296	2.66308	2.70889	1.89986	5.78182	5.69536	5.02365
AT1G29025	367.315	395.867	269.49	171.152	156.177	121.149	344.224	149.493	1.19847	6.81e-11	2.21e-09	-	1	10124286	10127098	-	2198	protein_coding	Calcium-binding EF-hand family protein [Source:UniProtKB/TrEMBL;Acc:F4HZU9]	-	163	167	105	358	407	315	3.37893	3.08725	2.39469	7.26183	7.82907	5.32666
AT4G35160	289.337	309.301	257.513	143.851	129.992	130.379	285.384	134.741	1.08169	6.83e-11	2.22e-09	ASMT	4	16730703	16732923	-	1550	protein_coding	Acetylserotonin O-methyltransferase [Source:UniProtKB/Swiss-Prot;Acc:Q9T003]	-	137	139	113	282	318	301	4.02724	3.64389	3.65455	8.11163	8.67439	7.21783
AT1G65610	306.78	329.727	353.331	145.951	180.492	161.532	329.946	162.658	1.01941	7.06e-11	2.28e-09	KOR2	1	24391672	24395503	-	2265	protein_coding	Endoglucanase 7 [Source:UniProtKB/Swiss-Prot;Acc:O04478]	-	139	193	140	299	339	413	2.79618	3.46235	3.09847	5.88564	6.32812	6.77725
AT5G49730	526.348	492.158	541.547	187.952	257.178	318.449	520.018	254.526	1.03336	7.25e-11	2.34e-09	FRO6	5	20201037	20204595	-	2757	protein_coding	Ferric reduction oxidase 6 [Source:UniProtKB/Swiss-Prot;Acc:Q8RWS6]	FAD_binding_8	179	275	276	513	506	633	2.95825	4.05302	5.01833	8.29605	7.75992	8.53373
AT5G48940	238.036	271.368	230.991	93.4509	125.316	100.381	246.799	106.382	1.20923	7.42e-11	2.39e-09	RCH1	5	19839663	19843859	+	3645	protein_coding	LRR receptor-like serine/threonine-protein kinase RCH1 [Source:UniProtKB/Swiss-Prot;Acc:C0LGV1]	Pkinase	89	134	87	232	279	270	1.11253	1.49379	1.19649	2.8378	3.23631	2.7532
AT3G22800	302.676	317.082	378.997	161.701	137.473	177.685	332.918	158.953	1.07224	7.5e-11	2.41e-09	LRX6	3	8062712	8064649	-	1938	protein_coding	Leucine-rich repeat extensin-like protein 6 [Source:UniProtKB/Swiss-Prot;Acc:Q9LUI1]	-	154	147	154	295	326	443	3.62065	3.08209	3.9834	6.7867	7.11226	8.49614
AT4G15400	129.278	104.073	87.2634	22.0502	32.7317	24.2298	106.872	26.3372	2.00996	7.95e-11	2.53e-09	BIA1	4	8811917	8813593	-	1677	protein_coding	BAHD acyltransferase BIA1 [Source:UniProtKB/Swiss-Prot;Acc:O23393]	-	21	35	21	126	107	102	0.570565	0.848042	0.627731	3.34987	2.6977	2.26068
AT5G26660	128.252	141.034	142.017	47.2504	50.5004	29.9988	137.101	42.5832	1.67742	8.35e-11	2.65e-09	MYB86	5	9331565	9333284	-	1613	protein_coding	Transcription factor MYB86 [Source:UniProtKB/Swiss-Prot;Acc:Q8LPH6]	Myb_DNA-binding	45	54	26	125	145	166	1.27115	1.36032	0.808027	3.45515	3.80082	3.82513
AT4G13580	192.892	207.173	99.2408	49.3505	50.5004	28.845	166.435	42.8986	1.94493	8.41e-11	2.67e-09	DIR18	4	7900374	7901328	+	955	protein_coding	Dirigent protein 18 [Source:UniProtKB/Swiss-Prot;Acc:Q9T0H8]	-	47	54	25	188	213	116	2.2424	2.29759	1.31227	8.77698	9.43017	4.51468
AT1G47400	190.84	216.9	237.836	451.504	357.243	486.904	215.192	431.884	-1.00046	8.66e-11	2.74e-09	-	1	17385707	17386485	+	779	protein_coding	unknown protein; BEST Arabidopsis thaliana protein match is: unknown protein (TAIR:AT1G47395.1); Ha. [Source:TAIR;Acc:AT1G47400]	-	430	382	422	186	223	278	25.1507	19.9255	27.1558	10.6455	12.1035	13.2641
AT2G26820	245.219	209.119	169.394	82.9508	85.1025	74.997	207.91	81.0167	1.35478	9.25e-11	2.92e-09	ATPP2-A3	2	11437689	11442379	+	2053	protein_coding	phloem protein 2-A3 [Source:TAIR;Acc:AT2G26820]	-	79	91	65	239	215	198	1.7533	1.80109	1.58713	5.19039	4.42785	3.58466
AT5G09520	214.438	169.24	316.544	91.3508	86.0377	63.459	233.407	80.2825	1.53843	1.39e-10	4.35e-09	PELPK2	5	2958157	2958971	-	815	protein_coding	Protein PELPK2 [Source:UniProtKB/Swiss-Prot;Acc:Q9LXB7]	-	87	92	55	209	174	370	4.86386	4.58683	3.38292	11.4335	9.02683	16.8739
AT1G20900	438.11	519.393	371.297	219.452	247.826	184.608	442.933	217.295	1.02271	1.57e-10	4.87e-09	AHL27	1	7272526	7274072	+	1547	protein_coding	AT-hook motif nuclear-localized protein 27 [Source:UniProtKB/Swiss-Prot;Acc:Q9S7C9]	-	209	265	160	427	534	434	6.15567	6.96046	5.18462	12.3063	14.5947	10.4273
AT5G50010	208.282	226.626	157.416	78.7507	67.3338	81.9198	197.442	76.0015	1.37863	1.79e-10	5.55e-09	BHLH145	5	20348615	20350830	+	1858	protein_coding	Transcription factor bHLH145 [Source:UniProtKB/Swiss-Prot;Acc:Q9FGB0]	-	75	72	71	203	233	184	1.83922	1.5746	1.91558	4.87126	5.30217	3.68082
AT2G28970	139.539	156.596	116.351	36.7503	55.1763	28.845	137.495	40.2572	1.7573	1.87e-10	5.76e-09	-	2	12443721	12448365	+	3050	protein_coding	Leucine-rich repeat protein kinase family protein [Source:UniProtKB/TrEMBL;Acc:O81067]	Pkinase	35	59	25	136	161	136	0.522862	0.786022	0.410892	1.98806	2.23187	1.65734
AT4G30120	75.9254	70.0305	45.3428	11.5501	8.41673	4.6152	63.7662	8.19401	2.94413	1.94e-10	5.96e-09	HMA3	4	14730215	14733628	-	2629	protein_coding	Putative inactive cadmium/zinc-transporting ATPase HMA3 [Source:UniProtKB/Swiss-Prot;Acc:P0CW77]	E1-E2_ATPase	11	9	4	74	72	53	0.190643	0.139102	0.0762705	1.25497	1.15794	0.749303
AT1G54575	202.126	209.119	124.906	422.104	393.716	356.524	178.717	390.781	-1.13401	2e-10	6.14e-09	-	1	20386809	20387710	+	902	protein_coding	unknown protein; Ha. [Source:TAIR;Acc:AT1G54575]	-	402	421	309	197	215	146	20.3067	18.9652	17.1727	9.73756	10.078	6.01614
AT1G44050	170.319	132.28	160.838	57.7505	58.9171	32.3064	154.479	49.658	1.62727	2.11e-10	6.44e-09	-	1	16739192	16741652	+	2461	protein_coding	Cysteine/Histidine-rich C1 domain family protein [Source:UniProtKB/TrEMBL;Acc:Q9LNZ0]	-	55	63	28	166	136	188	1.01829	1.04019	0.57034	3.00737	2.33653	2.83935
AT1G14520	33.8586	50.5775	25.6657	139.651	103.806	146.533	36.7006	129.997	-1.82813	2.21e-10	6.72e-09	MIOX1	1	4968134	4970311	-	1633	protein_coding	myo-inositol oxygenase 1 [Source:TAIR;Acc:AT1G14520]	-	133	111	127	33	52	30	3.71095	2.76197	3.89856	0.900987	1.34636	0.682821
AT2G35000	248.297	166.322	155.705	59.8505	74.8154	68.0742	190.108	67.58	1.48753	2.66e-10	8e-09	ATL9	2	14751541	14753319	-	1779	protein_coding	E3 ubiquitin-protein ligase ATL9 [Source:UniProtKB/Swiss-Prot;Acc:O64763]	-	57	80	59	242	171	182	1.45988	1.82724	1.66251	6.06499	4.06409	3.80248
AT4G28040	66.6913	71.0031	97.5297	14.7001	19.639	8.0766	78.408	14.1386	2.45292	2.7e-10	8.11e-09	-	4	13940307	13942436	+	1889	protein_coding	WAT1-related protein At4g28040 [Source:UniProtKB/Swiss-Prot;Acc:Q9SUD5]	DUF6	14	21	7	65	73	114	0.337688	0.45172	0.18576	1.53416	1.63393	2.24308
AT2G43570	300.624	271.368	313.122	155.401	119.705	151.148	295.038	142.085	1.05852	2.78e-10	8.33e-09	CHI	2	18076166	18077517	-	1139	protein_coding	CHI [Source:UniProtKB/TrEMBL;Acc:A0A178W3M3]	-	148	128	131	293	279	366	5.92048	4.56634	5.76547	11.4692	10.3568	11.9434
AT1G61590	182.631	177.021	168.538	54.6005	75.7505	74.997	176.064	68.4494	1.36173	2.8e-10	8.39e-09	PBL15	1	22723368	22726190	-	1766	protein_coding	Probable serine/threonine-protein kinase PBL15 [Source:UniProtKB/Swiss-Prot;Acc:Q9SY91]	Pkinase_Tyr	52	81	65	178	182	197	1.34163	1.8637	1.84506	4.49386	4.35737	4.14617
AT4G00390	172.371	134.225	157.416	301.353	345.086	294.219	154.671	313.553	-1.02166	2.92e-10	8.7e-09	-	4	171487	172845	-	1359	protein_coding	Probable transcription factor At4g00390 [Source:UniProtKB/Swiss-Prot;Acc:O23063]	-	287	369	255	168	138	184	9.62236	11.0329	9.40606	5.51164	4.29342	5.03234
AT5G57220	288.311	342.371	324.244	153.301	101.001	171.916	318.309	142.073	1.17117	3.47e-10	1.02e-08	CYP81F2	5	23187840	23189902	+	1768	protein_coding	Cytochrome P450 81F2 [Source:UniProtKB/Swiss-Prot;Acc:Q9LVD6]	p450	146	108	149	281	352	379	3.76261	2.48213	4.22465	7.08622	8.4179	7.96762
AT5G36180	303.702	243.161	239.547	115.501	134.668	102.688	262.137	117.619	1.15011	3.87e-10	1.14e-08	SCPL1	5	14238935	14242135	+	2256	protein_coding	Serine carboxypeptidase-like 1 [Source:UniProtKB/Swiss-Prot;Acc:Q8RWJ6]	Peptidase_S10	110	144	89	296	250	280	2.22163	2.59362	1.9776	5.84983	4.68538	4.61308
AT3G05920	115.94	151.733	113.785	44.1004	43.0188	23.076	127.152	36.7317	1.78012	4.7e-10	1.37e-08	HIPP43	3	1768779	1769806	-	950	protein_coding	Heavy metal-associated isoprenylated plant protein 43 [Source:UniProtKB/Swiss-Prot;Acc:Q9SFF7]	-	42	46	20	113	156	133	2.0144	1.96751	1.05534	5.30329	6.94296	5.20355
AT5G10280	186.736	210.091	215.592	87.1508	85.1025	95.7654	204.14	89.3396	1.19561	5.13e-10	1.49e-08	MYB92	5	3232569	3234277	+	1533	protein_coding	Transcription factor MYB92 [Source:UniProtKB/Swiss-Prot;Acc:Q9SBF3]	Myb_DNA-binding	83	91	83	182	216	252	2.46692	2.41202	2.71408	5.29322	5.95738	6.10985
AT1G34040	249.323	267.477	313.122	128.101	138.408	133.841	276.641	133.45	1.05302	5.33e-10	1.54e-08	TAR3	1	12374259	12376367	+	1824	protein_coding	Tryptophan aminotransferase-related protein 3 [Source:UniProtKB/Swiss-Prot;Acc:Q9FE98]	-	122	148	116	243	275	366	3.04757	3.297	3.18801	5.9398	6.37458	7.4581
AT3G51540	132.356	157.569	192.493	52.5005	68.269	48.4596	160.806	56.4097	1.50721	5.65e-10	1.63e-08	-	3	19115184	19117461	+	1860	protein_coding	Mucin-5AC-like protein [Source:UniProtKB/TrEMBL;Acc:Q9SCZ5]	-	50	73	42	129	162	225	1.22483	1.59475	1.13194	3.0922	3.68252	4.49616
AT3G20960	166.215	136.17	196.77	67.2006	64.5282	46.152	166.385	59.2936	1.48479	5.73e-10	1.65e-08	CYP705A33	3	7345261	7347210	+	1864	protein_coding	Cytochrome P450, family 705, subfamily A, polypeptide 33 [Source:UniProtKB/TrEMBL;Acc:Q9LIG7]	p450	64	69	40	162	140	230	1.56442	1.50413	1.07572	3.87489	3.1756	4.58621
AT5G01250	91.3157	145.897	124.051	43.0504	23.3798	33.4602	120.421	33.2968	1.86267	5.9e-10	1.7e-08	-	5	102176	103770	-	1595	protein_coding	Alpha 1,4-glycosyltransferase family protein [Source:UniProtKB/TrEMBL;Acc:Q9LFB1]	Gly_transf_sug	41	25	29	89	150	145	1.17123	0.636886	0.911432	2.48783	3.97625	3.37893
AT3G49760	70.7953	66.1399	58.1756	13.6501	11.2223	9.2304	65.0369	11.3676	2.51025	5.99e-10	1.72e-08	AtbZIP5	3	18455231	18456125	-	895	protein_coding	At3g49760 [Source:UniProtKB/TrEMBL;Acc:Q29PT3]	bZIP_2	13	12	8	69	68	68	0.661819	0.544804	0.448078	3.43729	3.2124	2.82396
AT5G62280	154.929	150.76	181.371	44.1004	72.0098	59.9976	162.353	58.7026	1.46467	6.14e-10	1.76e-08	-	5	25016860	25018265	+	1296	protein_coding	At5g62280 [Source:UniProtKB/TrEMBL;Acc:Q9LVA8]	-	42	77	52	151	155	212	1.4766	2.41417	2.01134	5.19473	5.05674	6.07999
AT1G18140	130.304	140.061	196.77	52.5005	58.9171	50.7672	155.712	54.0616	1.52654	6.19e-10	1.77e-08	LAC1	1	6238839	6241510	-	2010	protein_coding	Laccase-1 [Source:UniProtKB/Swiss-Prot;Acc:Q9LMS3]	-	50	63	44	127	144	230	1.13343	1.27358	1.09735	2.81707	3.02907	4.25308
AT1G62710	127.226	128.389	130.04	277.203	233.798	287.296	128.552	266.099	-1.04716	6.43e-10	1.83e-08	bVPE	1	23223874	23226983	-	1783	protein_coding	Vacuolar-processing enzyme beta-isozyme [Source:UniProtKB/Swiss-Prot;Acc:Q39044]	-	264	250	249	124	132	152	6.74639	5.69733	7.0006	3.10071	3.13016	3.16858
AT4G17220	105.68	116.717	87.2634	29.4003	33.6669	20.7684	103.22	27.9452	1.87274	6.97e-10	1.98e-08	MAP70.5	4	9656652	9659576	-	2069	protein_coding	Microtubule-associated protein 70-5 [Source:UniProtKB/Swiss-Prot;Acc:Q8GYX3]	-	28	36	18	103	120	102	0.616619	0.707008	0.436113	2.21956	2.45225	1.83236
AT4G30170	2737.42	2724.38	2339.86	1006.96	1257.83	747.663	2600.55	1004.15	1.37203	7.1e-10	2.01e-08	PER45	4	14762819	14764636	+	1235	protein_coding	Peroxidase 45 [Source:UniProtKB/Swiss-Prot;Acc:Q96522]	-	959	1345	648	2668	2801	2735	35.3811	44.2525	26.3024	96.3185	95.8936	82.3118
AT5G49900	313.962	274.286	278.901	138.601	159.918	106.15	289.05	134.89	1.09268	7.69e-10	2.16e-08	-	5	20296518	20302575	-	3849	protein_coding	Non-lysosomal glucosylceramidase [Source:UniProtKB/TrEMBL;Acc:Q8GUI9]	-	132	171	92	306	282	326	1.56259	1.80522	1.19819	3.54458	3.09774	3.14805
AT2G24300	306.78	358.906	306.278	183.752	160.853	122.303	323.988	155.636	1.05409	8.23e-10	2.31e-08	-	2	10340785	10343736	+	2245	protein_coding	Calmodulin-binding protein [Source:TAIR;Acc:AT2G24300]	-	175	172	106	299	369	358	3.55174	3.11311	2.36688	5.93807	6.9495	5.92705
AT4G15690	144.669	131.307	82.1303	30.4503	40.2133	25.3836	119.369	32.0157	1.8856	8.29e-10	2.33e-08	GRXS5	4	8934296	8934961	+	666	protein_coding	Monothiol glutaredoxin-S5 [Source:UniProtKB/Swiss-Prot;Acc:O23420]	-	29	43	22	141	135	96	1.98401	2.62347	1.65591	9.43921	8.57044	5.35758
AT2G15390	249.323	225.654	224.147	116.551	106.612	65.7666	233.041	96.3099	1.26776	8.81e-10	2.46e-08	FUT4	2	6709116	6711156	-	2016	protein_coding	Probable fucosyltransferase 4 [Source:UniProtKB/Swiss-Prot;Acc:Q9SJP2]	-	111	114	57	243	232	262	2.50872	2.29772	1.41733	5.37411	4.86565	4.8304
AT2G47540	214.438	202.31	186.504	79.8007	87.908	33.4602	201.084	67.0563	1.57208	1.06e-09	2.94e-08	-	2	19505827	19506681	+	773	protein_coding	Pollen Ole e 1 allergen and extensin family protein [Source:UniProtKB/TrEMBL;Acc:O22257]	-	76	94	29	209	208	218	4.47974	4.94118	1.88064	12.0547	11.377	10.4821
AT1G49310	162.111	159.514	161.694	64.0506	62.6579	69.228	161.106	65.3122	1.30469	1.15e-09	3.16e-08	-	1	18237701	18238497	-	717	protein_coding	At1g49310 [Source:UniProtKB/TrEMBL;Acc:Q84W13]	-	61	67	60	158	164	189	3.87641	3.79698	4.19488	9.82491	9.67093	9.79748
AT3G47210	120.044	101.155	89.83	31.5003	33.6669	16.1532	103.676	27.1068	1.91941	1.17e-09	3.22e-08	-	3	17385161	17387244	+	2004	protein_coding	AT3g47210/F13I12_260 [Source:UniProtKB/TrEMBL;Acc:Q9SD52]	-	30	36	14	117	104	105	0.682092	0.72994	0.350201	2.60303	2.19421	1.94744
AT1G16150	77.9775	44.7417	57.3201	11.5501	7.48154	6.9228	60.0131	8.65148	2.79176	1.26e-09	3.44e-08	WAKL4	1	5532298	5535060	+	2586	protein_coding	Wall-associated receptor kinase-like 4 [Source:UniProtKB/Swiss-Prot;Acc:Q9S9M2]	Pkinase	11	8	6	76	46	67	0.193813	0.125702	0.116308	1.31032	0.752095	0.962982
AT2G32270	269.843	323.891	232.702	136.501	134.668	94.6116	275.479	121.927	1.17001	1.27e-09	3.46e-08	ZIP3	2	13704068	13706928	+	1546	protein_coding	Zinc transporter 3 [Source:UniProtKB/Swiss-Prot;Acc:Q9SLG3]	-	130	144	82	263	333	272	3.83136	3.78473	2.65884	7.58467	9.10706	6.5393
AT2G42060	126.2	109.909	76.1416	25.2002	34.6021	18.4608	104.084	26.0877	1.97962	1.32e-09	3.59e-08	-	2	17548053	17549121	+	1069	protein_coding	At2g42060 [Source:UniProtKB/TrEMBL;Acc:P93741]	-	24	37	16	123	113	89	1.02295	1.40639	0.75029	5.13001	4.46935	3.09446
AT1G63450	81.0555	98.2372	120.629	35.7003	21.5094	12.6918	99.9738	23.3005	2.09652	1.38e-09	3.75e-08	GT16	1	23531240	23534569	+	3330	protein_coding	Xyloglucan-specific galacturonosyltransferase 1 [Source:UniProtKB/Swiss-Prot;Acc:Q9SH31]	-	34	23	11	79	101	141	0.465215	0.280651	0.165591	1.05773	1.28239	1.57379
AT1G07367	80.0295	98.2372	136.884	318.153	216.029	245.759	105.05	259.981	-1.3003	1.44e-09	3.89e-08	-	1	17388989	17389500	+	505	lncRNA	-	-	303	231	213	78	101	160	27.3382	18.5867	21.1434	6.88643	8.45617	11.7761
AT3G10910	173.397	180.912	203.615	56.7005	83.2321	85.3812	185.975	75.1046	1.30956	1.44e-09	3.89e-08	ATL72	3	3412911	3414019	-	1109	protein_coding	RING-H2 finger protein ATL72 [Source:UniProtKB/Swiss-Prot;Acc:Q9SG96]	-	54	89	74	169	186	238	2.21861	3.26092	3.34493	6.79432	7.09128	7.97659
AT3G02850	216.49	179.939	145.439	69.3006	77.6209	63.459	180.623	70.1269	1.35843	1.51e-09	4.07e-08	SKOR	3	619678	623739	-	2833	protein_coding	SKOR [Source:UniProtKB/TrEMBL;Acc:A0A178VHK5]	Ion_trans	66	83	55	211	185	170	1.06149	1.19046	0.973203	3.32068	2.76101	2.23036
AT1G05660	107.732	106.991	114.64	17.8502	44.8892	19.6146	109.788	27.4513	1.98073	1.54e-09	4.16e-08	-	1	1694070	1696191	-	1534	protein_coding	F3F20.11 protein [Source:UniProtKB/TrEMBL;Acc:Q9SYK7]	-	17	48	17	105	110	134	0.504943	1.27145	0.555534	3.05179	3.03187	3.24677
AT2G44010	88.2377	88.5107	116.351	30.4503	25.2502	26.5374	97.6999	27.4126	1.83749	1.56e-09	4.2e-08	-	2	18216574	18217453	+	880	protein_coding	At2g44010 [Source:UniProtKB/TrEMBL;Acc:O80571]	-	29	27	23	86	91	136	1.50153	1.2467	1.31018	4.35719	4.37222	5.74418
AT1G13830	161.085	177.021	160.838	77.7007	50.5004	66.9204	166.315	65.0405	1.35955	1.68e-09	4.49e-08	-	1	4739693	4741189	-	1302	protein_coding	Carbohydrate-binding X8 domain superfamily protein [Source:TAIR;Acc:AT1G13830]	-	74	54	58	157	182	188	2.58964	1.68525	2.23308	5.37625	5.91022	5.36684
AT2G22920	216.49	246.079	226.714	99.7509	114.093	111.919	229.761	108.588	1.08091	1.74e-09	4.63e-08	SCPL12	2	9753631	9757600	+	1752	protein_coding	Serine carboxypeptidase-like 12 [Source:UniProtKB/Swiss-Prot;Acc:O81009]	Peptidase_S10	95	122	97	211	253	265	2.47064	2.82949	2.77539	5.36956	6.10562	5.62191
AT2G39510	99.5239	87.5381	149.717	244.652	270.27	264.22	112.26	259.714	-1.20402	1.79e-09	4.77e-08	-	2	16491143	16493343	-	1598	protein_coding	WAT1-related protein At2g39510 [Source:UniProtKB/Swiss-Prot;Acc:O80638]	DUF6	233	289	229	97	90	175	6.64352	7.34858	7.18366	2.70636	2.38127	4.07036
AT4G28410	185.709	188.693	201.904	74.5507	99.1303	59.9976	192.102	77.8929	1.29399	1.97e-09	5.21e-08	-	4	14052180	14055040	+	1836	protein_coding	Tyrosine transaminase family protein [Source:UniProtKB/TrEMBL;Acc:F4JL94]	Aminotran_1_2	71	106	52	181	194	236	1.762	2.34593	1.41977	4.39538	4.46758	4.77762
AT2G14247	146.721	191.611	149.717	349.653	271.206	429.214	162.683	350.024	-1.10293	1.97e-09	5.21e-08	-	2	6034282	6035375	+	1094	protein_coding	Expressed protein [Source:UniProtKB/TrEMBL;Acc:Q8GWC0]	-	333	290	372	143	197	175	13.869	10.7712	17.0456	5.82786	7.61364	5.94556
AT3G56620	77.9775	84.6201	65.0198	196.352	168.335	175.378	75.8725	180.021	-1.24947	1.98e-09	5.23e-08	-	3	20972488	20974625	-	1472	protein_coding	WAT1-related protein At3g56620 [Source:UniProtKB/Swiss-Prot;Acc:Q9LXX8]	DUF6	187	180	152	76	87	76	5.78832	4.96875	5.17634	2.30195	2.49893	1.91901
AT2G36690	239.063	243.161	328.521	123.901	130.927	125.764	270.248	126.864	1.09293	2.06e-09	5.41e-08	-	2	15379660	15382131	+	1466	protein_coding	2-oxoglutarate (2OG) and Fe(II)-dependent oxygenase superfamily protein [Source:UniProtKB/TrEMBL;Acc:F4INZ9]	2OG-FeII_Oxy	118	140	109	233	250	384	3.66747	3.8804	3.72717	7.08619	7.21024	9.73574
AT2G01540	275.999	285.958	242.969	149.101	128.121	111.919	268.309	129.714	1.04553	2.14e-09	5.61e-08	CAR10	2	242041	243649	-	1215	protein_coding	Protein C2-DOMAIN ABA-RELATED 10 [Source:UniProtKB/Swiss-Prot;Acc:Q9ZVF1]	C2	142	137	97	269	294	284	5.32514	4.5817	4.00205	9.87113	10.2309	8.68788
AT1G22550	286.259	378.359	354.187	151.201	200.131	145.379	339.602	165.57	1.03276	2.16e-09	5.64e-08	NPF5.16	1	7966500	7968692	-	1943	protein_coding	Protein NRT1/ PTR FAMILY 5.16 [Source:UniProtKB/Swiss-Prot;Acc:Q9SK96]	-	144	214	126	279	389	414	3.37683	4.47531	3.25076	6.40209	8.46487	7.91953
AT1G65690	239.063	209.119	230.136	116.551	107.547	87.6888	226.106	103.929	1.11807	2.17e-09	5.68e-08	NHL6	1	24431417	24433165	-	1251	protein_coding	NDR1/HIN1-like protein 6 [Source:UniProtKB/Swiss-Prot;Acc:Q8LD98]	-	111	115	76	233	215	269	4.04282	3.73528	3.04539	8.30404	7.26649	7.99221
AT2G25260	230.854	238.298	189.071	103.951	105.677	72.6894	219.408	94.1057	1.21393	2.28e-09	5.93e-08	HPAT2	2	10755524	10757947	-	1351	protein_coding	Hydroxyproline O-arabinosyltransferase 2 [Source:UniProtKB/Swiss-Prot;Acc:Q494Q2]	-	99	113	63	225	245	221	3.33887	3.39864	2.33761	7.42537	7.66751	6.08007
AT5G42500	213.412	210.091	154.85	86.1008	72.945	80.766	192.784	79.9373	1.26939	2.34e-09	6.09e-08	DIR2	5	16994106	16995062	-	957	protein_coding	Dirigent protein 2 [Source:UniProtKB/Swiss-Prot;Acc:Q9FIG7]	-	82	78	70	208	216	181	3.9041	3.31181	3.66668	9.69041	9.54301	7.02973
AT2G35380	258.557	228.572	222.436	109.201	121.575	108.457	236.522	113.078	1.06128	2.42e-09	6.25e-08	PER20	2	14892495	14893993	+	1396	protein_coding	Peroxidase 20 [Source:UniProtKB/Swiss-Prot;Acc:Q9SLH7]	-	104	130	94	252	235	260	3.39443	3.78391	3.37543	8.04833	7.11748	6.92245
AT5G09290	55.405	59.3314	72.7195	13.6501	12.1575	6.9228	62.4853	10.9101	2.50719	2.45e-09	6.33e-08	SAL4	5	2882302	2884229	+	1301	protein_coding	3'(2'),5'-bisphosphate nucleotidase-like protein [Source:UniProtKB/TrEMBL;Acc:Q0WTK9]	-	13	13	6	54	61	85	0.455287	0.406021	0.231186	1.85058	1.98242	2.42836
AT1G33840	48.2229	60.304	56.4646	2.10002	10.2871	9.2304	54.9972	7.20584	2.92595	2.71e-09	6.98e-08	-	1	12283725	12285371	-	1141	protein_coding	Protein of unknown function (DUF567) [Source:TAIR;Acc:AT1G33840]	-	2	11	8	47	62	66	0.0798663	0.391732	0.351473	1.83655	2.29747	2.14996
AT2G15490	328.326	294.711	260.935	158.551	154.307	126.918	294.657	146.592	1.00264	2.83e-09	7.27e-08	UGT73B4	2	6761635	6763500	+	1672	protein_coding	UDP-glycosyltransferase 73B4 [Source:UniProtKB/Swiss-Prot;Acc:Q7Y232]	UDPGT	151	165	110	320	303	305	4.1149	4.00987	3.29795	8.53305	7.66214	6.78009
AT3G12977	137.487	96.2919	77.8527	28.3503	32.7317	19.6146	103.877	26.8989	1.93552	2.89e-09	7.39e-08	-	3	4143524	4146037	+	1336	protein_coding	NAC (No Apical Meristem) domain transcriptional regulator superfamily protein [Source:UniProtKB/TrEMBL;Acc:Q9LSI1]	NAM	27	35	17	134	99	91	0.920824	1.0645	0.637866	4.47187	3.13309	2.53167
AT4G37940	55.405	64.1946	67.5864	13.6501	13.0927	5.769	62.3953	10.8373	2.50851	2.94e-09	7.51e-08	AGL21	4	17835217	17838969	-	2266	protein_coding	Agamous-like MADS-box protein AGL21 [Source:UniProtKB/Swiss-Prot;Acc:Q9SZJ6]	K-box	13	14	5	54	66	79	0.261398	0.251044	0.110611	1.06249	1.23148	1.2958
AT1G73280	116.966	106.018	136.028	44.1004	43.0188	31.1526	119.671	39.4239	1.5973	2.98e-09	7.61e-08	SCPL3	1	27552650	27555322	-	1827	protein_coding	Serine carboxypeptidase-like 3 [Source:UniProtKB/Swiss-Prot;Acc:Q9CAU1]	Peptidase_S10	42	46	27	114	109	159	1.04744	1.02306	0.740819	2.782	2.5225	3.23467
AT3G04010	169.293	238.298	199.337	100.801	76.6857	76.1508	202.309	84.5458	1.2595	3.06e-09	7.79e-08	-	3	1036194	1039603	-	2501	protein_coding	At3g04010 [Source:UniProtKB/TrEMBL;Acc:Q9SQR1]	Glyco_hydro_17	96	82	66	165	245	233	1.74895	1.33224	1.32287	2.94145	4.14186	3.46269
AT2G15370	129.278	108.936	119.773	32.5503	48.63	16.1532	119.329	32.4445	1.85944	3.13e-09	7.93e-08	FUT5	2	6697918	6699836	-	1837	protein_coding	Fucosyltransferase 5 (Fragment) [Source:UniProtKB/TrEMBL;Acc:A0A1W6AK11]	-	31	52	14	126	112	140	0.768903	1.15021	0.382037	3.0581	2.57782	2.83264
AT5G13900	89.2637	71.9757	59.0311	17.8502	16.8335	12.6918	73.4235	15.7918	2.20752	3.41e-09	8.6e-08	VAS	5	4481122	4481950	-	754	protein_coding	Lipid transfer-like protein VAS [Source:UniProtKB/Swiss-Prot;Acc:Q9FFY3]	-	17	18	11	87	74	69	1.0273	0.970026	0.731322	5.14445	4.14958	3.40134
AT5G07190	95.4198	55.4408	65.8753	13.6501	11.2223	18.4608	72.2453	14.4444	2.33303	3.58e-09	9.01e-08	ATS3	5	2237474	2238720	+	1099	protein_coding	Embryo-specific protein ATS3 [Source:UniProtKB/Swiss-Prot;Acc:Q9LYP6]	-	13	12	16	93	57	77	0.53897	0.443676	0.729809	3.77291	2.19291	2.60414
AT5G07780	47.1969	38.9058	55.609	8.40008	0.935192	3.4614	47.2372	4.26556	3.49511	3.64e-09	9.14e-08	FH19	5	2479514	2482850	+	1800	protein_coding	Formin-like protein 19 [Source:UniProtKB/Swiss-Prot;Acc:Q9FF14]	FH2	8	1	3	46	40	65	0.202505	0.0225741	0.083548	1.1394	0.939574	1.34219
AT2G39110	221.62	191.611	225.003	91.3508	113.158	73.8432	212.745	92.7841	1.19032	4.31e-09	1.07e-07	-	2	16319447	16321685	+	1894	protein_coding	Protein kinase superfamily protein [Source:UniProtKB/TrEMBL;Acc:Q0WSF6]	Pkinase	87	121	64	216	197	263	2.09295	2.5959	1.6939	5.08469	4.39774	5.16116
AT3G06460	103.628	86.5654	80.4192	30.4503	23.3798	19.6146	90.2042	24.4816	1.87649	4.32e-09	1.08e-07	-	3	1982659	1983767	+	1109	protein_coding	F24P17.4 protein [Source:UniProtKB/TrEMBL;Acc:Q9SQU9]	ELO	29	25	17	101	89	94	1.19148	0.91599	0.76843	4.06051	3.39314	3.15042
AT1G17300	70.7953	73.921	41.0651	10.5001	11.2223	0	61.9272	7.2408	3.05295	4.44e-09	1.1e-07	-	1	5926636	5927784	+	1053	protein_coding	unknown protein; BEST Arabidopsis thaliana protein match is: unknown protein (TAIR:AT1G17285.1); Ha. [Source:TAIR;Acc:AT1G17300]	-	10	12	0	69	76	48	0.432704	0.463058	0	2.92154	3.05161	1.69428
AT1G57590	171.345	163.404	141.161	60.9006	73.8802	51.921	158.637	62.2339	1.34142	4.5e-09	1.12e-07	PAE2	1	21327360	21329944	-	1670	protein_coding	Pectin acetylesterase 2 [Source:UniProtKB/Swiss-Prot;Acc:F4I839]	-	58	79	45	167	168	165	1.58245	1.92218	1.35078	4.45852	4.2534	3.67231
AT5G43290	59.5091	63.2219	128.329	15.7501	14.0279	20.7684	83.6865	16.8488	2.32628	5.08e-09	1.25e-07	WRKY49	5	17371808	17373221	-	1142	protein_coding	Probable WRKY transcription factor 49 [Source:UniProtKB/Swiss-Prot;Acc:Q9FHR7]	WRKY	15	15	18	58	65	150	0.598473	0.533713	0.790121	2.2644	2.40653	4.88199
AT1G06090	261.635	295.684	225.003	138.601	125.316	117.688	260.774	127.202	1.03334	6.15e-09	1.5e-07	-	1	1846701	1849693	+	2313	protein_coding	Delta-9 desaturase-like 1 protein [Source:UniProtKB/Swiss-Prot;Acc:Q9LND9]	-	132	134	102	255	304	263	2.60026	2.35403	2.21061	4.91536	5.55701	4.22622
AT2G40113	74.8994	77.8116	116.351	29.4003	19.639	19.6146	89.6874	22.8846	1.97471	6.18e-09	1.5e-07	-	2	16750035	16751314	+	1137	protein_coding	Pollen Ole e 1 allergen and extensin family protein [Source:UniProtKB/TrEMBL;Acc:Q58FY6]	-	28	21	17	73	80	136	1.12206	0.750484	0.749507	2.86255	2.9749	4.4458
AT4G29800	193.918	200.365	142.872	74.5507	81.3617	61.1514	179.052	72.3546	1.29989	6.53e-09	1.58e-07	PLP8	4	14590645	14592825	-	2087	protein_coding	PATATIN-like protein 8 [Source:TAIR;Acc:AT4G29800]	-	71	87	53	189	206	167	1.55008	1.69387	1.27304	4.03766	4.17338	2.97417
AT5G01050	121.07	106.991	112.074	39.9004	41.1484	36.9216	113.378	39.3235	1.52477	6.69e-09	1.61e-07	LAC9	5	18086	20887	-	1959	protein_coding	Laccase [Source:UniProtKB/TrEMBL;Acc:A0A178U9W8]	-	38	44	32	118	110	131	0.883829	0.912642	0.818847	2.68558	2.37412	2.48547
AT5G06570	177.501	140.061	166.827	59.8505	74.8154	62.3052	161.463	65.657	1.2942	6.99e-09	1.68e-07	-	5	2007419	2011179	-	1812	protein_coding	alpha/beta-Hydrolases superfamily protein [Source:TAIR;Acc:AT5G06570]	Abhydrolase_3	57	80	54	173	144	195	1.4333	1.79397	1.4939	4.25675	3.36007	3.99989
AT4G15380	105.68	115.745	93.2521	44.1004	25.2502	20.7684	104.892	30.0397	1.80066	7.3e-09	1.75e-07	CYP705A4	4	8788659	8790589	+	1855	protein_coding	Cytochrome P450, family 705, subfamily A, polypeptide 4 [Source:UniProtKB/TrEMBL;Acc:Q8L7H7]	p450	42	27	18	103	119	109	1.03163	0.591428	0.486425	2.47562	2.71236	2.18401
AT5G62260	188.788	189.666	153.139	90.3008	63.593	64.6128	177.197	72.8356	1.28156	7.38e-09	1.77e-07	AHL6	5	25008843	25011666	+	1937	protein_coding	AT-hook motif nuclear-localized protein 6 [Source:UniProtKB/Swiss-Prot;Acc:Q9LVB0]	-	86	68	56	184	195	179	2.02296	1.42647	1.44926	4.23525	4.25646	3.43475
AT5G24120	184.683	153.678	148.006	50.4005	76.6857	64.6128	162.122	63.8997	1.33775	7.6e-09	1.82e-07	SIGE	5	8157151	8160343	-	2635	protein_coding	RNA polymerase sigma factor sigE, chloroplastic/mitochondrial [Source:UniProtKB/Swiss-Prot;Acc:Q9ZNX9]	Sigma70_r3	48	82	56	180	158	173	0.830003	1.26449	1.06536	3.04567	2.53525	2.44027
AT2G40750	62.5872	82.6748	86.4079	14.7001	25.2502	11.538	77.2233	17.1628	2.15202	7.91e-09	1.89e-07	WRKY54	2	17000419	17002528	-	1432	protein_coding	Probable WRKY transcription factor 54 [Source:UniProtKB/Swiss-Prot;Acc:Q93WU8]	WRKY	14	27	10	61	85	101	0.445455	0.766131	0.350061	1.89923	2.50969	2.6215
AT2G31900	153.903	127.417	123.195	37.8003	56.1115	53.0748	134.838	48.9956	1.45721	8.13e-09	1.94e-07	XIF	2	13560370	13570469	-	5844	protein_coding	myosin-like protein XIF [Source:TAIR;Acc:AT2G31900]	Myosin_head	36	60	46	150	131	144	0.28068	0.41718	0.39458	1.14438	0.947774	0.91585
AT2G43050	83.1076	70.0305	51.3314	15.7501	15.8983	4.6152	68.1565	12.0879	2.46944	8.15e-09	1.94e-07	PME16	2	17902370	17904443	+	1964	protein_coding	Probable pectinesterase/pectinesterase inhibitor 16 [Source:UniProtKB/Swiss-Prot;Acc:Q9SKX2]	-	15	17	4	81	72	60	0.347992	0.351714	0.102095	1.8388	1.55001	1.13549
AT3G46400	60.5351	41.8237	59.8867	11.5501	7.48154	5.769	54.0818	8.26688	2.70544	8.24e-09	1.96e-07	-	3	17073144	17077500	+	2876	protein_coding	Leucine-rich repeat protein kinase family protein [Source:UniProtKB/TrEMBL;Acc:F4J927]	Pkinase	11	8	5	59	43	70	0.17427	0.113027	0.0871502	0.914648	0.632154	0.904651
AT5G37540	128.252	110.882	151.428	54.6005	34.6021	47.3058	130.187	45.5028	1.52424	8.27e-09	1.96e-07	-	5	14912659	14914449	+	1791	protein_coding	AT5g37540/mpa22_p_70 [Source:UniProtKB/TrEMBL;Acc:Q9FGI3]	-	52	37	41	125	114	177	1.3229	0.839438	1.14756	3.11175	2.69124	3.67324
AT1G51840	174.423	178.967	169.394	70.3506	88.8432	63.459	174.261	74.2176	1.22446	8.33e-09	1.98e-07	-	1	19249401	19250863	-	1364	protein_coding	protein kinase-related [Source:TAIR;Acc:AT1G51840]	-	67	95	55	170	184	198	2.2381	2.83003	2.02132	5.55681	5.70357	5.39539
AT4G13440	56.4311	37.9332	29.0878	2.10002	0	3.4614	41.1507	1.85381	4.54746	8.8e-09	2.08e-07	-	4	7810014	7812610	+	1040	protein_coding	Calcium-binding EF-hand family protein [Source:TAIR;Acc:AT4G13440]	-	2	0	3	55	39	34	0.0876225	0	0.144602	2.35787	1.58553	1.21512
AT5G49270	200.074	207.173	219.014	53.5505	117.834	57.69	208.754	76.3582	1.44034	9.74e-09	2.29e-07	COBL9	5	19971884	19974530	-	2261	protein_coding	COBRA-like protein 9 [Source:UniProtKB/Swiss-Prot;Acc:Q9FJ13]	-	51	126	50	195	213	256	1.02775	2.2644	1.10855	3.84525	3.98311	4.20834
AT1G71740	60.5351	58.3587	59.0311	9.45009	10.2871	14.9994	59.3083	11.5789	2.36767	1.01e-08	2.36e-07	-	1	26987245	26987637	+	393	protein_coding	F14O23.12 [Source:UniProtKB/TrEMBL;Acc:Q9M9H2]	-	9	11	13	59	60	69	1.04344	1.13732	1.6582	6.69345	6.45509	6.52572
AT1G44608	80.0295	88.5107	93.2521	21.0002	31.7965	18.4608	87.2641	23.7525	1.86496	1.02e-08	2.39e-07	-	1	16875092	16876549	-	979	protein_coding	Putative uncharacterized protein [Source:UniProtKB/TrEMBL;Acc:Q58G48]	-	20	34	16	78	91	109	0.930822	1.41117	0.819265	3.55224	3.93009	4.13824
AT3G04060	204.178	171.186	138.595	66.1506	78.5561	62.3052	171.319	69.004	1.30484	1.08e-08	2.52e-07	anac046	3	1053360	1055196	-	1526	protein_coding	NAC domain-containing protein 46 [Source:UniProtKB/Swiss-Prot;Acc:Q9SQQ6]	NAM	63	84	54	199	176	162	1.88107	2.2367	1.77389	5.81419	4.87643	3.94578
AT3G50300	233.932	248.997	182.227	117.601	96.3248	77.3046	221.719	97.0768	1.18685	1.1e-08	2.55e-07	-	3	18643860	18645510	+	1651	protein_coding	HXXXD-type acyl-transferase family protein [Source:UniProtKB/TrEMBL;Acc:F4J0K8]	-	112	103	67	228	256	213	3.09094	2.53497	2.0343	6.15713	6.55596	4.79518
AT1G56680	226.75	219.818	150.572	64.0506	102.871	59.9976	199.047	75.6398	1.38509	1.17e-08	2.71e-07	-	1	21250248	21251488	-	1094	protein_coding	Chitinase family protein [Source:TAIR;Acc:AT1G56680]	-	61	110	52	221	226	176	2.54057	4.08562	2.38272	9.0067	8.73443	5.97953
AT5G09470	37.9627	27.2341	46.1983	150.151	108.482	94.6116	37.1317	117.748	-1.6606	1.3e-08	3e-07	PUMP6	5	2949132	2950695	-	1305	protein_coding	DIC3 [Source:UniProtKB/TrEMBL;Acc:A0A178UKG1]	Mito_carr	143	116	82	37	28	54	4.99281	3.61185	3.14985	1.2641	0.907175	1.538
AT5G19970	249.323	174.103	253.235	92.4008	118.769	72.6894	225.554	94.6199	1.24679	1.38e-08	3.16e-07	-	5	6746814	6748982	+	2169	protein_coding	unknown protein; Ha. [Source:TAIR;Acc:AT5G19970]	-	88	127	63	243	179	296	1.8486	2.37918	1.45602	4.99502	3.48929	5.07229
AT1G24575	147.747	152.705	191.637	80.8507	57.9819	61.1514	164.03	66.6614	1.30249	1.4e-08	3.2e-07	-	1	8710847	8711578	-	732	protein_coding	At1g24575 [Source:UniProtKB/TrEMBL;Acc:Q8LAL6]	-	77	62	53	144	157	224	4.7929	3.44162	3.62954	8.77086	9.06843	11.3739
AT3G50350	280.103	245.107	243.824	134.401	137.473	84.2274	256.345	118.701	1.1035	1.49e-08	3.4e-07	-	3	18672102	18674022	+	1058	protein_coding	Membrane insertase, putative (DUF1685) [Source:UniProtKB/TrEMBL;Acc:Q9SND2]	-	128	147	73	273	252	285	5.51243	5.64565	3.45879	11.5045	10.0707	10.0122
AT4G08160	130.304	159.514	152.283	49.3505	71.0746	51.921	147.367	57.4487	1.3533	1.51e-08	3.44e-07	XYN3	4	5159033	5162867	-	2621	protein_coding	Endo-1,4-beta-xylanase 3 [Source:UniProtKB/Swiss-Prot;Acc:F4JG10]	-	47	76	45	127	164	178	0.817052	1.17823	0.860662	2.16037	2.64558	2.52421
AT1G07550	57.4571	36.9605	79.5637	4.20004	12.1575	9.2304	57.9938	8.52931	2.75767	1.59e-08	3.61e-07	-	1	2322543	2326570	-	2819	protein_coding	Probable LRR receptor-like serine/threonine-protein kinase At1g07550 [Source:UniProtKB/Swiss-Prot;Acc:C0LGD8]	Pkinase	4	13	8	56	38	93	0.0646523	0.187383	0.14226	0.885694	0.569944	1.2262
AT5G38540	70.7953	108.936	71.864	24.1502	18.7038	23.076	83.8652	21.9767	1.93622	1.6e-08	3.64e-07	-	5	15426556	15430794	-	2225	protein_coding	Mannose-binding lectin superfamily protein [Source:TAIR;Acc:AT5G38540]	-	23	20	20	69	112	84	0.470996	0.365243	0.450596	1.38264	2.12829	1.40321
AT5G10720	165.189	167.295	165.972	84.0008	55.1763	71.5356	166.152	70.2376	1.24695	1.63e-08	3.69e-07	AHK5	5	3385901	3390686	+	3291	protein_coding	Histidine kinase 5 [Source:UniProtKB/Swiss-Prot;Acc:Q3S4A7]	HATPase_c	80	59	62	161	172	194	1.1076	0.728461	0.944389	2.18117	2.20975	2.19102
AT2G12646	125.174	106.991	102.663	48.3004	33.6669	28.845	111.609	36.9375	1.59172	1.72e-08	3.87e-07	-	2	5166984	5169303	-	1404	protein_coding	PLATZ transcription factor family protein [Source:UniProtKB/TrEMBL;Acc:Q1G3Q4]	-	46	36	25	122	110	120	1.49283	1.04188	0.892606	3.87421	3.3126	3.17677
AT2G04800	127.226	144.924	112.929	52.5005	49.5652	42.6906	128.36	48.2521	1.40737	1.83e-08	4.11e-07	-	2	1687173	1687939	-	767	protein_coding	At2g04800 [Source:UniProtKB/TrEMBL;Acc:Q9SJ79]	-	50	53	37	124	149	132	2.97026	2.80778	2.41821	7.20804	8.21362	6.39662
AT3G22060	227.776	169.24	266.923	95.5509	97.26	104.996	221.313	99.2689	1.15966	1.84e-08	4.11e-07	CRRSP38	3	7770899	7772357	+	1145	protein_coding	Cysteine-rich repeat secretory protein 38 [Source:UniProtKB/Swiss-Prot;Acc:Q9LRJ9]	-	91	104	91	222	174	312	3.62122	3.69071	3.98403	8.64447	6.42521	10.1279
AT5G42690	151.851	148.815	171.96	70.3506	69.2042	63.459	157.542	67.6713	1.21882	1.87e-08	4.18e-07	-	5	17116376	17119892	-	2408	protein_coding	Expressed protein [Source:UniProtKB/TrEMBL;Acc:Q45GG2]	-	67	74	55	148	153	201	1.26776	1.2487	1.14497	2.74029	2.68645	3.1025
AT5G55110	38.9887	42.7964	48.7649	148.051	117.834	100.381	43.5167	122.089	-1.48571	2.02e-08	4.51e-07	-	5	22367733	22368675	+	943	protein_coding	Stigma-specific STIG1-like protein 2 [Source:UniProtKB/Swiss-Prot;Acc:Q9FLQ0]	-	141	126	87	38	44	57	6.81281	5.42927	4.62482	1.79665	1.97281	2.24665
AT2G37980	243.167	250.942	225.003	112.351	139.344	93.4578	239.704	115.051	1.05174	2.03e-08	4.52e-07	OFUT19	2	15893800	15897805	-	2632	protein_coding	O-fucosyltransferase 19 [Source:UniProtKB/Swiss-Prot;Acc:Q9SH89]	-	107	149	81	237	258	263	1.85232	2.30029	1.54272	4.0147	4.14455	3.714
AT5G45210	71.8214	64.1946	89.83	11.5501	22.4446	20.7684	75.282	18.2544	2.04312	2.34e-08	5.16e-07	-	5	18295437	18298642	+	2539	protein_coding	Disease resistance protein (TIR-NBS-LRR class) family [Source:TAIR;Acc:AT5G45210]	NB-ARC	11	24	18	70	66	105	0.197401	0.384088	0.355383	1.22921	1.09907	1.53709
AT3G24210	136.461	107.964	89.83	39.9004	26.1854	41.5368	111.418	35.8742	1.641	2.38e-08	5.23e-07	-	3	8753385	8756151	-	2504	protein_coding	Ankyrin repeat family protein [Source:UniProtKB/TrEMBL;Acc:F4J6I7]	-	38	28	36	133	111	105	0.691462	0.454366	0.720701	2.36814	1.87427	1.55857
AT1G09170	137.487	123.526	160.838	59.8505	57.0467	51.921	140.617	56.2728	1.32135	2.46e-08	5.38e-07	-	1	2956261	2962546	-	4142	protein_coding	P-loop nucleoside triphosphate hydrolases superfamily protein with CH (Calponin Homology) domain [Source:TAIR;Acc:AT1G09170]	Kinesin	57	61	45	134	127	188	0.627024	0.598414	0.544615	1.4424	1.29639	1.68702
AT5G12340	63.6132	58.3587	66.7309	16.8002	10.2871	14.9994	62.9009	14.0289	2.17495	2.74e-08	5.96e-07	-	5	3992623	3993767	-	1145	protein_coding	DUF4228 domain protein [Source:UniProtKB/TrEMBL;Acc:Q1PDX4]	-	16	11	13	62	60	78	0.636698	0.390364	0.569148	2.41422	2.21559	2.53198
AT5G13990	177.501	158.541	112.074	67.2006	55.1763	39.2292	149.372	53.8687	1.46374	2.77e-08	6e-07	ATEXO70C2	5	4514568	4516892	-	2325	protein_coding	Exocyst subunit Exo70 family protein [Source:UniProtKB/TrEMBL;Acc:A0A178UPG0]	Exo70	64	59	34	173	163	131	1.25423	1.03113	0.733066	3.31752	2.9642	2.09421
AT1G62540	67.7173	51.5502	80.4192	152.251	146.825	193.838	66.5622	164.305	-1.29704	2.77e-08	6e-07	FMO GS-OX2	1	23151634	23155728	+	1986	protein_coding	flavin-monooxygenase glucosinolate S-oxygenase 2 [Source:TAIR;Acc:AT1G62540]	FMO-like	145	157	168	66	53	94	3.32666	3.2122	4.2405	1.48168	1.12834	1.75922
AT4G07820	154.929	182.857	71.864	35.7003	37.4077	46.152	136.55	39.7533	1.78018	3.04e-08	6.57e-07	-	4	4636624	4637450	-	827	protein_coding	At4g07820 [Source:UniProtKB/TrEMBL;Acc:Q9ZPG2]	SCP	34	40	40	151	188	84	1.87324	1.96534	2.42461	8.14071	9.6116	3.77525
AT4G37900	186.736	188.693	142.872	70.3506	81.3617	73.8432	172.767	75.1852	1.19602	3.2e-08	6.86e-07	GRDP2	4	17821482	17824748	-	2907	protein_coding	Glycine-rich domain-containing protein 2 [Source:UniProtKB/Swiss-Prot;Acc:Q9SZJ2]	-	67	87	64	182	194	167	1.05014	1.21606	1.10363	2.79137	2.82163	2.13522
AT5G15290	40.0148	30.152	50.4759	2.10002	3.74077	5.769	40.2142	3.86993	3.39612	3.26e-08	6.99e-07	CASP5	5	4967011	4968092	+	893	protein_coding	Casparian strip membrane protein 5 [Source:UniProtKB/Swiss-Prot;Acc:Q9LXF3]	-	2	4	5	39	31	59	0.102046	0.182008	0.280676	1.94717	1.46776	2.45568
AT2G21560	174.423	195.502	182.227	92.4008	90.7136	62.3052	184.051	81.8066	1.16397	3.46e-08	7.38e-07	-	2	9230208	9231580	-	1373	protein_coding	Nucleolar-like protein [Source:UniProtKB/TrEMBL;Acc:Q9SIK3]	-	88	97	54	170	201	213	2.92033	2.87067	1.97156	5.52038	6.18969	5.76608
AT4G37400	212.386	262.614	165.972	85.0508	111.288	57.69	213.657	84.6762	1.32515	3.47e-08	7.4e-07	CYP81F3	4	17583992	17586442	+	1855	protein_coding	Cytochrome P450 81F3 [Source:UniProtKB/Swiss-Prot;Acc:Q0WTF4]	p450	81	119	50	207	270	194	1.98957	2.60667	1.35118	4.97527	6.15408	3.88714
AT1G30370	47.1969	53.4955	72.7195	8.40008	15.8983	4.6152	57.804	9.63785	2.55605	3.48e-08	7.42e-07	-	1	10719065	10720843	-	1779	protein_coding	DLAH [Source:UniProtKB/TrEMBL;Acc:A0A178W2K8]	Lipase_3	8	17	4	46	55	85	0.204896	0.388289	0.112712	1.15285	1.30716	1.77589
AT4G30420	92.3417	92.4013	53.0425	16.8002	25.2502	13.8456	79.2618	18.632	2.07119	3.55e-08	7.55e-07	-	4	14876905	14878914	+	1286	protein_coding	UMAMIT34 [Source:UniProtKB/TrEMBL;Acc:A0A384L6B8]	DUF6	16	27	12	90	95	62	0.566889	0.85311	0.467765	3.12027	3.12339	1.79194
AT4G12550	74.8994	116.717	69.2974	22.0502	21.5094	27.6912	86.9714	23.7503	1.87684	3.6e-08	7.66e-07	AIR1	4	7439115	7439805	+	691	protein_coding	Putative lipid-binding protein AIR1 [Source:UniProtKB/Swiss-Prot;Acc:Q9S7I2]	-	21	23	24	73	120	81	1.38471	1.35248	1.74109	4.71016	7.34255	4.35691
AT3G53150	53.353	59.3314	49.6204	11.5501	12.1575	5.769	54.1016	9.82553	2.44237	3.76e-08	7.98e-07	UGT73D1	3	19697607	19699392	-	1786	protein_coding	UDP-glucosyl transferase 73D1 [Source:TAIR;Acc:AT3G53150]	UDPGT	11	13	5	52	61	58	0.280628	0.295763	0.140338	1.29811	1.44408	1.20703
AT1G17960	86.1856	156.596	129.184	245.702	276.817	271.143	123.989	264.554	-1.09088	3.81e-08	8.07e-07	-	1	6180865	6183806	-	1596	protein_coding	Probable threonine--tRNA ligase, cytoplasmic [Source:UniProtKB/Swiss-Prot;Acc:Q8GZ45]	tRNA-synt_2b	234	296	235	84	161	151	6.68039	7.536	7.38112	2.34659	4.26517	3.51654
AT2G29370	54.379	66.1399	42.7762	148.051	115.029	162.686	54.4317	141.922	-1.38397	3.88e-08	8.2e-07	-	2	12606012	12607618	+	1109	protein_coding	Tropinone reductase homolog At2g29370 [Source:UniProtKB/Swiss-Prot;Acc:Q9ZW20]	-	141	123	141	53	68	50	5.79304	4.50667	6.37345	2.13076	2.59251	1.67575
AT3G15240	207.256	188.693	125.762	52.5005	87.908	47.3058	173.904	62.5714	1.46238	3.97e-08	8.38e-07	-	3	5133444	5136032	+	1561	protein_coding	Serine/threonine-protein kinase WNK (With No Lysine)-like protein [Source:UniProtKB/TrEMBL;Acc:F4IXI5]	-	50	94	41	202	194	147	1.45944	2.44685	1.31664	5.76951	5.25463	3.50015
AT5G44578	57.4571	62.2493	59.0311	180.602	132.797	126.918	59.5792	146.772	-1.3008	4.2e-08	8.85e-07	-	5	17977172	17978643	+	671	protein_coding	unknown protein; FUNCTIONS IN: molecular_function unknown; INVOLVED IN: biological_process unknown; LOCATED IN: endomembrane system; Ha. [Source:TAIR;Acc:AT5G44578]	-	172	142	110	56	64	69	11.6795	8.599	8.21783	3.72097	4.03275	3.82207
AT1G09540	56.4311	71.0031	66.7309	14.7001	16.8335	14.9994	64.7217	15.511	2.05871	4.52e-08	9.46e-07	MYB61	1	3086101	3087914	+	1558	protein_coding	MYB61 [Source:UniProtKB/TrEMBL;Acc:A0A178WLE4]	Myb_DNA-binding	14	18	13	55	73	78	0.40943	0.469448	0.418276	1.57393	1.98107	1.8608
AT2G25810	468.891	483.405	367.02	259.352	245.955	141.917	439.772	215.742	1.02212	4.7e-08	9.8e-07	TIP4-1	2	11012499	11014171	+	1174	protein_coding	Aquaporin TIP4-1 [Source:UniProtKB/Swiss-Prot;Acc:O82316]	-	247	263	123	457	497	429	9.58623	9.1027	5.25199	17.3556	17.8991	13.5819
AT2G37260	92.3417	111.854	124.051	221.552	220.705	218.068	109.416	220.109	-1.00452	4.9e-08	1.02e-06	WRKY44	2	15644811	15647076	+	1941	protein_coding	WRKY transcription factor 44 [Source:UniProtKB/Swiss-Prot;Acc:Q9ZUU0]	WRKY	211	236	189	90	115	145	4.95309	4.94048	4.88116	2.06732	2.50505	2.77661
AT2G14100	89.2637	111.854	88.1189	24.1502	30.8613	38.0754	96.4123	31.029	1.63967	5.1e-08	1.06e-06	CYP705A13	2	5934483	5936371	-	1807	protein_coding	Cytochrome P450, family 705, subfamily A, polypeptide 13 [Source:UniProtKB/TrEMBL;Acc:Q9SI49]	p450	23	33	33	87	115	103	0.579948	0.742058	0.915467	2.1466	2.69081	2.11861
AT1G61810	33.8586	36.9605	59.8867	3.15003	7.48154	4.6152	43.5686	5.08226	3.08493	5.2e-08	1.07e-06	BGLU45	1	22829921	22834728	+	2413	protein_coding	Beta-glucosidase 45 [Source:UniProtKB/TrEMBL;Acc:F4HVG0]	Glyco_hydro_1	3	8	4	33	38	70	0.0566478	0.134715	0.0830978	0.609744	0.66584	1.07823
AT4G26470	174.423	210.091	199.337	113.401	69.2042	55.3824	194.617	79.3292	1.29322	5.48e-08	1.13e-06	-	4	13370951	13372460	+	1325	protein_coding	Calcium-binding EF-hand family protein [Source:TAIR;Acc:AT4G26470]	-	108	74	48	170	216	233	3.71387	2.26933	1.81599	5.72036	6.89257	6.536
AT4G00080	262.661	249.97	195.059	120.751	120.64	68.0742	235.897	103.155	1.18489	5.64e-08	1.16e-06	UNE11	4	32748	33756	+	1009	protein_coding	At4g00080 [Source:UniProtKB/TrEMBL;Acc:O81309]	-	115	129	59	256	257	228	5.19309	5.19494	2.93122	11.312	10.7693	8.39877
AT5G28080	51.301	84.6201	49.6204	11.5501	7.48154	17.307	61.8472	12.1129	2.37166	5.79e-08	1.19e-06	WNK9	5	10089995	10092721	-	2572	protein_coding	Probable serine/threonine-protein kinase WNK9 [Source:UniProtKB/Swiss-Prot;Acc:Q2V338]	Pkinase	11	8	15	50	87	58	0.194868	0.126387	0.292353	0.866742	1.43018	0.838164
AT4G23496	110.81	104.073	84.6969	44.1004	26.1854	19.6146	99.86	29.9668	1.73109	5.88e-08	1.21e-06	SP1L5	4	12257513	12258670	-	1074	protein_coding	Protein SPIRAL1-like 5 [Source:UniProtKB/Swiss-Prot;Acc:Q8LGD1]	-	42	28	17	108	107	99	1.78182	1.05934	0.793472	4.48343	4.21234	3.42612
AT2G47130	243.167	177.994	209.603	118.651	88.8432	78.4584	210.255	95.3176	1.13924	5.93e-08	1.22e-06	SDR3A	2	19349348	19350650	-	1222	protein_coding	Short-chain dehydrogenase reductase 3a [Source:UniProtKB/Swiss-Prot;Acc:O80713]	-	113	95	68	237	183	245	4.21334	3.15889	2.78949	8.64705	6.33174	7.4519
AT5G59530	92.3417	92.4013	82.9858	26.2502	34.6021	23.076	89.2429	27.9761	1.66296	6.21e-08	1.27e-06	-	5	23994170	23995865	-	1509	protein_coding	1-aminocyclopropane-1-carboxylate oxidase homolog 11 [Source:UniProtKB/Swiss-Prot;Acc:Q9LTH8]	2OG-FeII_Oxy	25	37	20	90	95	97	0.754866	0.996311	0.664397	2.65916	2.66182	2.38921
AT5G06200	162.111	102.128	95.8187	50.4005	33.6669	33.4602	120.019	39.1759	1.61248	6.21e-08	1.27e-06	CASP4	5	1877134	1878324	+	1016	protein_coding	CASP-like protein [Source:UniProtKB/TrEMBL;Acc:A0A178UFD9]	-	48	36	29	158	105	112	2.15262	1.43976	1.43084	6.93352	4.36957	4.09729
AT2G44110	134.409	123.526	122.34	45.1504	59.8523	43.8444	126.758	49.6157	1.34569	6.39e-08	1.3e-06	MLO15	2	18245357	18248459	-	1774	protein_coding	MLO-like protein [Source:UniProtKB/TrEMBL;Acc:A0A178VQX0]	-	43	64	38	131	127	143	1.10442	1.46591	1.07378	3.29237	3.02687	2.99609
AT2G22630	40.0148	59.3314	50.4759	10.5001	7.48154	8.0766	49.9407	8.68608	2.52717	6.39e-08	1.3e-06	AGL17	2	9618207	9622163	+	1371	protein_coding	AGL17 [Source:UniProtKB/TrEMBL;Acc:A0A384L577]	SRF-TF	10	8	7	39	61	59	0.332339	0.237102	0.255946	1.26829	1.8812	1.59951
AT4G25750	117.992	142.006	163.405	69.3006	49.5652	47.3058	141.134	55.3905	1.3514	6.43e-08	1.31e-06	ABCG4	4	13110466	13112482	-	2017	protein_coding	ABC transporter G family member 4 [Source:UniProtKB/Swiss-Prot;Acc:Q9SW08]	ABC2_membrane	66	53	41	115	146	191	1.49093	1.06771	1.01898	2.54204	3.06049	3.51965
AT5G54230	81.0555	129.362	113.785	24.1502	32.7317	46.152	108.067	34.3447	1.66236	6.68e-08	1.36e-06	MYB49	5	22016143	22018061	-	1390	protein_coding	Myb domain protein 49 [Source:UniProtKB/TrEMBL;Acc:Q9SPG6]	Myb_DNA-binding	23	35	40	79	133	133	0.753932	1.02314	1.44255	2.53398	4.04558	3.55639
AT3G21340	105.68	73.921	71.864	21.0002	28.0558	23.076	83.8217	24.044	1.79389	6.92e-08	1.4e-06	-	3	7511756	7516073	-	3013	protein_coding	Receptor-like protein kinase At3g21340 [Source:UniProtKB/Swiss-Prot;Acc:Q9LIG2]	Pkinase	20	30	20	103	76	84	0.302447	0.40458	0.33275	1.52415	1.06649	1.03622
AT5G05365	86.1856	127.417	112.074	221.552	227.252	214.607	108.559	221.137	-1.02474	7.03e-08	1.42e-06	-	5	1590036	1590861	+	512	protein_coding	Heavy metal transport/detoxification superfamily protein [Source:UniProtKB/TrEMBL;Acc:Q56ZM7]	HMA	211	243	186	84	131	131	18.7772	19.285	18.2108	7.31476	10.8179	9.50984
AT1G61050	106.706	91.4286	136.028	44.1004	40.2133	32.3064	111.388	38.8734	1.5174	7.24e-08	1.46e-06	-	1	22486657	22488361	+	1705	protein_coding	alpha 1,4-glycosyltransferase family protein [Source:TAIR;Acc:AT1G61050]	Gly_transf_sug	42	43	28	104	94	159	1.12239	1.02477	0.823229	2.71957	2.33103	3.46613
AT3G21260	150.825	137.143	124.906	59.8505	62.6579	46.152	137.625	56.2201	1.2843	7.7e-08	1.55e-06	GLTP3	3	7463834	7465975	-	1613	protein_coding	Glycolipid transfer protein 3 [Source:UniProtKB/Swiss-Prot;Acc:Q9LU33]	-	57	67	40	147	141	146	1.61013	1.68781	1.24312	4.06325	3.69597	3.36427
AT3G08860	115.94	96.2919	84.6969	196.352	187.038	241.144	98.9763	208.178	-1.07432	7.83e-08	1.58e-06	PYD4	3	2696199	2699420	-	2401	protein_coding	Alanine--glyoxylate aminotransferase 2 homolog 3, mitochondrial [Source:UniProtKB/Swiss-Prot;Acc:Q9SR86]	Aminotran_3	187	200	209	113	99	99	3.54869	3.3847	4.36356	2.09835	1.74336	1.53255
AT3G50400	124.148	137.143	150.572	61.9506	61.7227	41.5368	137.288	55.07	1.31257	8.56e-08	1.71e-06	-	3	18704764	18706672	+	1393	protein_coding	GDSL esterase/lipase At3g50400 [Source:UniProtKB/Swiss-Prot;Acc:Q9M2R9]	Lipase_GDSL	59	66	36	121	141	176	1.92983	1.9252	1.2955	3.8728	4.27968	4.69606
AT4G14650	115.94	115.745	166.827	44.1004	60.7875	44.9982	132.837	49.962	1.40784	8.96e-08	1.79e-06	-	4	8400533	8402961	-	2270	protein_coding	At4g14650 [Source:UniProtKB/TrEMBL;Acc:Q6NKT4]	-	42	65	39	113	119	195	0.843029	1.16351	0.861243	2.21944	2.21648	3.19287
AT1G77530	64.6392	91.4286	76.1416	21.0002	26.1854	18.4608	77.4032	21.8821	1.81488	1.03e-07	2.04e-06	-	1	29135904	29137640	+	1590	protein_coding	O-methyltransferase family protein [Source:UniProtKB/TrEMBL;Acc:Q9CAQ3]	-	20	28	16	63	94	89	0.573128	0.715555	0.504441	1.76658	2.49962	2.08049
AT5G66650	67.7173	70.0305	98.3852	159.601	194.52	171.916	78.711	175.346	-1.15081	1.35e-07	2.62e-06	-	5	26603003	26607012	-	3922	protein_coding	Calcium uniporter protein 3, mitochondrial [Source:UniProtKB/Swiss-Prot;Acc:Q9LVR5]	-	152	208	149	66	72	115	1.76586	2.15495	1.90443	0.750286	0.776191	1.08984
AT5G53870	49.2489	53.4955	46.1983	140.701	132.797	100.381	49.6476	124.626	-1.33191	1.39e-07	2.7e-06	ENODL1	5	21869774	21871391	-	1535	protein_coding	At5g53870 [Source:UniProtKB/TrEMBL;Acc:Q9FN39]	Cu_bind_like	134	142	87	48	55	54	3.97755	3.75891	2.84117	1.39419	1.51495	1.30755
AT4G37295	37.9627	35.9879	60.7422	117.601	121.575	121.149	44.8976	120.108	-1.41044	1.44e-07	2.78e-06	-	4	17553310	17554105	+	796	protein_coding	At4g37295 [Source:UniProtKB/TrEMBL;Acc:Q8LCF5]	-	112	130	105	37	37	71	6.41097	6.6361	6.61246	2.07243	1.96532	3.31526
AT5G53110	181.605	174.103	148.006	82.9508	69.2042	80.766	167.905	77.6403	1.11382	1.44e-07	2.78e-06	-	5	21528950	21533159	+	1372	protein_coding	RING/U-box superfamily protein [Source:UniProtKB/TrEMBL;Acc:F4KJ04]	-	79	74	70	177	179	173	2.62357	2.19159	2.55759	5.75188	5.51623	4.68667
AT5G49770	205.204	183.83	188.215	81.9008	112.223	59.9976	192.416	84.7071	1.17358	1.46e-07	2.81e-06	-	5	20222669	20227466	+	3231	protein_coding	Probable leucine-rich repeat receptor-like protein kinase At5g49770 [Source:UniProtKB/Swiss-Prot;Acc:Q9LT96]	Pkinase_Tyr	78	120	52	200	189	220	1.09996	1.50913	0.806777	2.75984	2.47325	2.5308
AT3G16690	75.9254	87.5381	101.807	36.7503	22.4446	9.2304	88.4236	22.8084	1.94627	1.49e-07	2.87e-06	SWEET16	3	5684317	5686544	-	1554	protein_coding	Bidirectional sugar transporter SWEET [Source:UniProtKB/TrEMBL;Acc:A0A1I9LLQ5]	-	35	24	8	74	90	119	1.02621	0.627542	0.258063	2.1231	2.4487	2.84622
AT3G22830	94.3938	129.362	91.541	40.9504	37.4077	33.4602	105.099	37.2728	1.49261	1.54e-07	2.95e-06	HSFA6B	3	8078789	8081059	+	1577	protein_coding	Heat stress transcription factor A-6b [Source:UniProtKB/Swiss-Prot;Acc:Q9LUH8]	HSF_DNA-bind	39	40	29	92	133	107	1.12681	1.03065	0.921835	2.60104	3.56585	2.52188
AT3G18560	249.323	285.958	208.748	149.101	115.029	102.688	248.009	122.273	1.0176	1.66e-07	3.18e-06	-	3	6393747	6394842	+	1096	protein_coding	AT3g18560/K24M9_5 [Source:UniProtKB/TrEMBL;Acc:Q9LII3]	-	142	123	89	243	294	244	5.90333	4.56013	4.07068	9.88522	11.3418	8.27468
AT3G22240	422.72	375.441	207.892	182.702	133.732	129.226	335.351	148.553	1.17209	1.71e-07	3.26e-06	-	3	7863606	7864895	-	621	protein_coding	Cysteine-rich/transmembrane domain PCC1-like protein [Source:UniProtKB/TrEMBL;Acc:Q9LHJ3]	-	174	143	112	412	386	243	12.7666	9.35679	9.04094	29.5799	26.2808	14.5441
AT1G66800	109.784	106.018	96.6742	50.4005	29.9261	20.7684	104.159	33.6983	1.62275	1.73e-07	3.29e-06	-	1	24924774	24926412	+	1214	protein_coding	NAD(P)-binding Rossmann-fold superfamily protein [Source:UniProtKB/TrEMBL;Acc:F4HQ07]	Epimerase	48	32	18	107	109	113	1.80153	1.07106	0.74326	3.92967	3.79622	3.45965
AT5G19410	148.773	141.034	183.082	68.2506	72.945	72.6894	157.629	71.295	1.14673	1.84e-07	3.49e-06	-	5	6545123	6547177	-	2055	protein_coding	ABC-2 type transporter family protein [Source:TAIR;Acc:AT5G19410]	ABC2_membrane	65	78	63	145	145	214	1.44119	1.54229	1.53679	3.14591	2.98332	3.87056
AT1G54095	42.0668	40.8511	34.221	6.30006	3.74077	5.769	39.0463	5.26994	2.9009	1.86e-07	3.53e-06	-	1	20192768	20194099	+	1256	protein_coding	At1g54095 [Source:UniProtKB/TrEMBL;Acc:Q6NNH0]	-	6	4	5	41	42	40	0.217661	0.129405	0.199557	1.45541	1.41385	1.1837
AT1G43160	109.784	129.362	92.3966	46.2004	43.0188	31.1526	110.514	40.124	1.45427	1.88e-07	3.56e-06	RAP2-6	1	16263805	16264945	+	1045	protein_coding	Ethylene-responsive transcription factor RAP2-6 [Source:UniProtKB/Swiss-Prot;Acc:Q7G1L2]	AP2	44	46	27	107	133	108	1.91847	1.78864	1.29519	4.56518	5.3812	3.84131
AT2G25090	68.7433	82.6748	98.3852	9.45009	33.6669	19.6146	83.2678	20.9105	1.98108	1.92e-07	3.62e-06	CIPK16	2	10670410	10672892	-	1824	protein_coding	Non-specific serine/threonine protein kinase [Source:UniProtKB/TrEMBL;Acc:A0A178W078]	Pkinase	9	36	17	67	85	115	0.224821	0.801973	0.467209	1.63772	1.97032	2.34339
AT3G56000	76.9514	54.4681	59.8867	6.30006	20.5742	14.9994	63.7687	13.9579	2.17952	1.98e-07	3.73e-06	CSLA14	3	20783269	20785885	-	2002	protein_coding	Probable glucomannan 4-beta-mannosyltransferase 14 [Source:UniProtKB/Swiss-Prot;Acc:Q84W06]	-	6	22	13	75	56	70	0.136555	0.44652	0.325512	1.67027	1.18268	1.29959
AT4G15740	34.8847	48.6323	35.932	6.30006	2.80558	6.9228	39.8163	5.34281	2.92262	2.05e-07	3.84e-06	-	4	8964683	8966351	-	1669	protein_coding	Calcium-dependent lipid-binding (CaLB domain) family protein [Source:UniProtKB/TrEMBL;Acc:O23425]	C2	6	3	6	34	50	42	0.1638	0.0730377	0.180211	0.908266	1.26665	0.93533
AT1G60090	32.8326	21.3982	46.1983	90.3008	101.936	111.919	33.4764	101.385	-1.58912	2.09e-07	3.91e-06	BGLU4	1	22155559	22158272	+	1784	protein_coding	Beta-glucosidase 4 [Source:UniProtKB/Swiss-Prot;Acc:Q9ZUI3]	Glyco_hydro_1	86	109	97	32	22	54	2.19646	2.48264	2.72561	0.799734	0.5214	1.12505
AT3G23180	162.111	175.076	140.306	80.8507	69.2042	68.0742	159.164	72.7097	1.12867	2.11e-07	3.94e-06	-	3	8276808	8278561	+	1103	protein_coding	HR-like lesion-inducing protein [Source:UniProtKB/TrEMBL;Acc:Q9LTD0]	-	77	74	59	158	180	164	3.18079	2.72608	2.68141	6.38664	6.89986	5.52637
AT3G48940	48.2229	40.8511	27.3768	5.25005	4.67596	4.6152	38.8169	4.84707	2.99734	2.19e-07	4.09e-06	-	3	18142618	18144311	-	921	protein_coding	Remorin family protein [Source:UniProtKB/TrEMBL;Acc:Q9SMT2]	-	5	5	4	47	42	32	0.24736	0.220594	0.217715	2.27525	1.92812	1.2914
AT3G20130	125.174	147.842	166.827	63.0006	69.2042	61.1514	146.615	64.4521	1.18569	2.29e-07	4.25e-06	CYP705A22	3	7026808	7028916	+	2025	protein_coding	Cytochrome P450 705A22 [Source:UniProtKB/Swiss-Prot;Acc:Q9LJY5]	p450	60	74	53	122	152	195	1.35004	1.48487	1.31201	2.68612	3.17367	3.57916
AT5G51670	193.918	175.076	341.354	117.601	99.1303	73.8432	236.783	96.8582	1.28987	2.41e-07	4.45e-06	-	5	20993424	20995644	+	1960	protein_coding	Similarity to unknown protein [Source:UniProtKB/TrEMBL;Acc:Q9LTD7]	-	112	106	64	189	180	399	2.60364	2.19752	1.63686	4.29929	3.88293	7.56639
AT1G03840	136.461	136.17	120.629	60.9006	58.9171	46.152	131.087	55.3232	1.23894	2.45e-07	4.51e-06	MGP	1	967470	970334	-	1923	protein_coding	Uncharacterized protein At1g03840 (Fragment) [Source:UniProtKB/TrEMBL;Acc:C0SUS5]	-	58	63	40	133	140	141	1.37426	1.3312	1.04272	3.08364	3.07817	2.72528
AT4G31940	1034.23	601.095	805.903	280.353	133.732	137.302	813.742	183.796	2.1465	2.51e-07	4.62e-06	CYP82C4	4	15451988	15454224	+	1885	protein_coding	Cytochrome P450 82C4 [Source:UniProtKB/Swiss-Prot;Acc:Q9SZ46]	p450	267	143	119	1008	618	942	6.45385	3.08253	3.16463	23.8418	13.8618	18.5743
AT4G37340	86.1856	68.0852	79.5637	23.1002	28.9909	18.4608	77.9448	23.5173	1.71807	2.53e-07	4.64e-06	CYP81D3	4	17564825	17566839	-	1764	protein_coding	Cytochrome P450, family 81, subfamily D, polypeptide 3 [Source:UniProtKB/TrEMBL;Acc:O23154]	p450	22	31	16	84	70	93	0.568255	0.714078	0.454683	2.1231	1.67781	1.95955
AT5G16900	123.122	126.444	106.94	53.5505	50.5004	27.6912	118.836	43.914	1.42561	2.53e-07	4.64e-06	-	5	5555057	5559997	+	3229	protein_coding	Probable LRR receptor-like serine/threonine-protein kinase At5g16900 [Source:UniProtKB/Swiss-Prot;Acc:C0LGT5]	Pkinase	51	54	24	120	130	125	0.71965	0.679529	0.372589	1.65693	1.70223	1.43884
AT3G05155	68.7433	61.2766	44.4872	9.45009	18.7038	3.4614	58.1691	10.5384	2.42691	2.54e-07	4.65e-06	-	3	1448196	1452215	+	2141	protein_coding	Major facilitator superfamily protein [Source:TAIR;Acc:AT3G05155]	Sugar_tr	9	20	3	67	63	52	0.191534	0.379573	0.0702412	1.39524	1.24413	0.902732
AT5G55970	195.97	177.021	118.062	66.1506	50.5004	81.9198	163.684	66.1903	1.31052	2.54e-07	4.66e-06	-	5	22667220	22669631	+	2331	protein_coding	RING/U-box superfamily protein [Source:UniProtKB/TrEMBL;Acc:Q8LES9]	-	63	54	71	191	182	138	1.23145	0.941313	1.52687	3.65327	3.30121	2.20044
AT1G80760	85.1596	97.2645	76.1416	173.252	163.659	199.607	86.1886	178.839	-1.05326	2.7e-07	4.93e-06	NIP6-1	1	30350539	30352208	-	1212	protein_coding	Aquaporin NIP6-1 [Source:UniProtKB/Swiss-Prot;Acc:Q9SAI4]	-	165	175	173	83	100	89	6.20298	5.86702	7.15535	3.05328	3.48852	2.72935
AT5G38000	29.7546	42.7964	30.7989	97.6509	93.5192	95.7654	34.4499	95.6452	-1.47413	2.7e-07	4.93e-06	-	5	15141650	15143542	+	1397	protein_coding	At5g38000 [Source:UniProtKB/TrEMBL;Acc:Q9LTB4]	ADH_zinc_N	93	100	83	29	44	36	3.03323	2.90861	2.9783	0.925534	1.33168	0.957807
AT3G46330	101.576	89.4834	86.4079	33.6003	37.4077	16.1532	92.4891	29.0537	1.65482	2.72e-07	4.96e-06	MEE39	3	17020718	17025069	-	2991	protein_coding	Probable LRR receptor-like serine/threonine-protein kinase MEE39 [Source:UniProtKB/Swiss-Prot;Acc:C0LGP2]	Pkinase_Tyr	32	40	14	99	92	101	0.487475	0.543408	0.234638	1.47574	1.30051	1.2551
AT1G11540	173.397	148.815	130.895	73.5007	71.0746	43.8444	151.036	62.8066	1.25673	2.9e-07	5.28e-06	-	1	3875442	3877323	-	1488	protein_coding	Sulfite exporter TauE/SafE family protein [Source:TAIR;Acc:AT1G11540]	-	70	76	38	169	153	153	2.14345	2.07536	1.28017	5.06378	4.34742	3.82173
AT5G06800	136.461	182.857	179.66	63.0006	76.6857	86.535	166.326	75.4071	1.14499	2.98e-07	5.39e-06	-	5	2103115	2106004	+	1805	protein_coding	myb-like HTH transcriptional regulator family protein [Source:TAIR;Acc:AT5G06800]	Myb_DNA-binding	60	82	75	133	188	210	1.51458	1.84595	2.08291	3.28522	4.40377	4.32428
AT5G66590	169.293	233.435	184.793	112.351	79.4913	83.0736	195.84	91.6387	1.0966	3e-07	5.43e-06	-	5	26573964	26574959	+	996	protein_coding	CAP (Cysteine-rich secretory proteins, Antigen 5, and Pathogenesis-related 1 protein) superfamily protein [Source:UniProtKB/TrEMBL;Acc:Q9FJY1]	SCP	107	85	72	165	240	216	4.8949	3.4677	3.62377	7.3861	10.1882	8.06058
AT4G11210	130.304	117.69	126.618	49.3505	55.1763	55.3824	124.871	53.3031	1.22802	3.15e-07	5.68e-06	DIR14	4	6832650	6833498	+	849	protein_coding	Dirigent protein [Source:UniProtKB/TrEMBL;Acc:A0A178V5P7]	-	47	59	48	127	121	148	2.52237	2.82375	2.83414	6.6694	6.02589	6.47927
AT5G01610	132.356	167.295	134.317	71.4007	57.9819	62.3052	144.656	63.8959	1.17992	3.24e-07	5.81e-06	-	5	230829	232216	+	978	protein_coding	Uncharacterized protein At5g01610 [Source:UniProtKB/Swiss-Prot;Acc:Q9M015]	-	68	62	54	129	172	157	3.16803	2.57594	2.76785	5.88087	7.43589	5.96668
AT4G01970	126.2	140.061	82.1303	40.9504	46.7596	13.8456	116.131	33.8519	1.76118	3.27e-07	5.85e-06	AtSTS	4	853922	857401	-	3230	protein_coding	stachyose synthase [Source:TAIR;Acc:AT4G01970]	-	39	50	12	123	144	96	0.55015	0.628999	0.186237	1.69783	1.88497	1.10469
AT4G05200	119.018	155.623	139.45	72.4507	43.0188	54.2286	138.031	56.566	1.29172	3.29e-07	5.87e-06	CRK25	4	2679723	2682384	-	2173	protein_coding	cysteine-rich RLK (RECEPTOR-like protein kinase) 25 [Source:TAIR;Acc:AT4G05200]	Pkinase_Tyr	69	46	47	116	160	163	1.4468	0.860162	1.08424	2.38007	3.11318	2.78805
AT2G01880	178.527	166.322	221.581	106.051	87.908	66.9204	188.81	86.9598	1.1169	3.3e-07	5.88e-06	PAP7	2	391421	394184	-	1346	protein_coding	Purple acid phosphatase 7 [Source:UniProtKB/Swiss-Prot;Acc:Q8S341]	Metallophos	101	94	58	174	171	259	3.41897	2.83769	2.16008	5.76361	5.37149	7.15199
AT1G11100	129.278	129.362	121.484	61.9506	48.63	51.921	126.708	54.1672	1.2269	3.46e-07	6.13e-06	-	1	3703672	3709586	-	4387	protein_coding	SNF2 domain-containing protein / helicase domain-containing protein / zinc finger protein-like protein (Fragment) [Source:UniProtKB/TrEMBL;Acc:C0SUU4]	SNF2_N	59	52	45	126	133	142	0.612778	0.481635	0.5142	1.28054	1.28182	1.20307
AT1G73270	96.4458	99.2098	105.229	26.2502	49.5652	21.9222	100.295	32.5792	1.60622	3.46e-07	6.13e-06	SCPL6	1	27549021	27552517	-	1602	protein_coding	Serine carboxypeptidase-like 6 [Source:UniProtKB/Swiss-Prot;Acc:Q9CAU0]	Peptidase_S10	25	53	19	94	102	123	0.711044	1.3443	0.594536	2.61611	2.69204	2.85374
AT2G28630	85.1596	104.073	113.785	182.702	195.455	231.914	101.006	203.357	-1.0042	3.6e-07	6.33e-06	KCS12	2	12274468	12277417	-	2455	protein_coding	3-ketoacyl-CoA synthase 12 [Source:UniProtKB/Swiss-Prot;Acc:Q9SIB2]	-	174	209	201	83	107	133	3.22936	3.45921	4.10423	1.50736	1.84279	2.01359
AT5G38820	88.2377	108.936	66.7309	33.6003	13.0927	28.845	87.9683	25.1793	1.81561	3.73e-07	6.54e-06	-	5	15543115	15545448	+	2003	protein_coding	-	Aa_trans	32	14	25	86	112	78	0.727928	0.284007	0.625671	1.91429	2.36418	1.44739
AT1G58320	33.8586	28.2067	29.9433	2.10002	0	3.4614	30.6696	1.85381	4.12418	3.82e-07	6.68e-06	PCR9	1	21633858	21635344	-	753	protein_coding	Protein PLANT CADMIUM RESISTANCE 9 [Source:UniProtKB/Swiss-Prot;Acc:P0CW98]	-	2	0	3	33	29	35	0.121019	0	0.199716	1.95393	1.62835	1.72761
AT3G09020	97.4718	88.5107	83.8413	25.2002	34.6021	34.614	89.9413	31.4721	1.51323	3.86e-07	6.75e-06	-	3	2753307	2754621	+	1315	protein_coding	Alpha 1,4-glycosyltransferase family protein [Source:UniProtKB/TrEMBL;Acc:Q9S790]	Gly_transf_sug	24	37	30	95	91	98	0.831581	1.1433	1.14362	3.22098	2.9259	2.76995
AT5G20550	155.955	143.951	140.306	54.6005	72.945	71.5356	146.737	66.3604	1.14326	4.05e-07	7.05e-06	-	5	6952397	6953971	-	1337	protein_coding	2-oxoglutarate (2OG) and Fe(II)-dependent oxygenase superfamily protein [Source:UniProtKB/TrEMBL;Acc:Q8LF12]	2OG-FeII_Oxy	52	78	62	152	148	164	1.77211	2.37053	2.3246	5.06877	4.6803	4.55916
AT5G65530	183.657	168.268	132.606	48.3004	72.945	85.3812	161.51	68.8755	1.22985	4.29e-07	7.44e-06	-	5	26190592	26193237	-	2034	protein_coding	Protein kinase superfamily protein [Source:UniProtKB/TrEMBL;Acc:F4KI00]	Pkinase	46	78	74	179	173	155	1.03045	1.55821	1.82376	3.92367	3.59616	2.83239
AT5G15150	205.204	246.079	259.224	131.251	135.603	86.535	236.836	117.796	1.00314	4.34e-07	7.51e-06	HAT7	5	4913699	4915976	-	1564	protein_coding	Homeobox-leucine zipper protein HAT7 [Source:UniProtKB/Swiss-Prot;Acc:Q00466]	Homeobox	125	145	75	200	253	303	3.6416	3.76716	2.40387	5.70143	6.83955	7.20075
AT5G59320	38.9887	64.1946	51.3314	108.151	139.344	133.841	51.5049	127.112	-1.30171	4.5e-07	7.76e-06	LTP3	5	23928954	23929816	+	769	protein_coding	Non-specific lipid-transfer protein 3 [Source:UniProtKB/Swiss-Prot;Acc:Q9LLR7]	-	103	149	116	38	66	60	6.10281	7.87304	7.56169	2.20317	3.62878	2.89999
AT4G31470	106.706	89.4834	94.1076	29.4003	45.8244	21.9222	96.7657	32.3823	1.56367	4.55e-07	7.83e-06	-	4	15261444	15262412	-	969	protein_coding	CAP (Cysteine-rich secretory proteins, Antigen 5, and Pathogenesis-related 1 protein) superfamily protein [Source:UniProtKB/TrEMBL;Acc:Q9SV22]	SCP	28	49	19	104	92	110	1.3166	2.05473	0.982917	4.7852	4.01428	4.2193
AT1G17180	297.546	228.572	184.793	145.951	72.0098	80.766	236.97	99.5757	1.25024	4.55e-07	7.83e-06	GSTU25	1	5872024	5873124	+	1016	protein_coding	Glutathione S-transferase U25 [Source:UniProtKB/Swiss-Prot;Acc:Q9SHH7]	GST_N	139	77	70	290	235	216	6.23362	3.07949	3.45375	12.7261	9.77952	7.90191
AT1G74458	92.3417	58.3587	100.952	30.4503	21.5094	25.3836	83.8841	25.7811	1.7072	4.56e-07	7.83e-06	-	1	27986797	27987856	+	864	protein_coding	Transmembrane protein [Source:UniProtKB/TrEMBL;Acc:Q56YK7]	-	29	23	22	90	60	118	1.52934	1.08167	1.27643	4.64429	2.93617	5.07622
AT3G12710	235.984	274.286	206.181	149.101	110.353	83.0736	238.817	114.176	1.06072	4.63e-07	7.93e-06	-	3	4040324	4042075	-	1434	protein_coding	DNA glycosylase superfamily protein [Source:UniProtKB/TrEMBL;Acc:Q9LTW3]	-	142	118	72	230	282	241	4.51189	3.34361	2.51693	7.15104	8.31464	6.24654
AT4G25400	66.6913	53.4955	47.0538	9.45009	18.7038	5.769	55.7468	11.3076	2.27066	4.64e-07	7.94e-06	-	4	12981016	12982584	+	1342	protein_coding	basic helix-loop-helix (bHLH) DNA-binding superfamily protein [Source:TAIR;Acc:AT4G25400]	HLH	9	20	5	65	55	55	0.305569	0.605564	0.186769	2.15949	1.73282	1.52329
AT3G47200	106.706	74.8937	81.2748	31.5003	33.6669	17.307	87.6248	27.4914	1.65865	4.71e-07	8.04e-06	-	3	17377443	17379395	-	1868	protein_coding	UPF0481 protein At3g47200 [Source:UniProtKB/Swiss-Prot;Acc:Q9SD53]	-	30	36	15	104	77	95	0.731751	0.783083	0.402533	2.48226	1.74284	1.89025
AT1G27730	94.3938	101.155	129.184	186.902	202.001	319.603	108.244	236.169	-1.1188	4.8e-07	8.19e-06	ZAT10	1	9648021	9649323	-	1303	protein_coding	Zinc finger protein ZAT10 [Source:UniProtKB/Swiss-Prot;Acc:Q96289]	-	178	216	277	92	104	151	6.22436	6.73584	10.6567	3.148	3.37468	4.30729
AT5G23950	63.6132	47.6596	68.4419	17.8502	11.2223	16.1532	59.9049	15.0752	2.00041	4.82e-07	8.2e-06	-	5	8082650	8083772	+	1123	protein_coding	Calcium-dependent lipid-binding (CaLB domain) family protein [Source:UniProtKB/TrEMBL;Acc:Q9FF85]	C2	17	12	14	62	49	80	0.689745	0.434194	0.624936	2.46152	1.84484	2.64778
AT1G53635	41.0408	42.7964	32.5099	6.30006	0.935192	8.0766	38.7824	5.10395	2.96861	5.14e-07	8.67e-06	-	1	20019287	20019835	-	549	protein_coding	Putative uncharacterized protein [Source:UniProtKB/TrEMBL;Acc:Q1G3Z0]	-	6	1	7	40	44	38	0.497964	0.0740133	0.639165	3.24847	3.38863	2.57266
AT1G62580	18.4683	19.4529	23.9547	100.801	57.0467	62.3052	20.6253	73.3843	-1.82498	5.15e-07	8.69e-06	-	1	23173286	23176931	+	1541	protein_coding	Flavin-binding monooxygenase family protein [Source:TAIR;Acc:AT1G62580]	FMO-like	96	61	54	18	20	28	2.83849	1.60846	1.75662	0.520787	0.548745	0.675348
AT5G02090	89.2637	87.5381	88.1189	27.3003	37.4077	28.845	88.3069	31.1843	1.49524	5.25e-07	8.83e-06	-	5	411981	412919	-	939	protein_coding	Uncharacterized protein At5g02090/T7H20_140 [Source:UniProtKB/TrEMBL;Acc:Q9LZM2]	-	26	40	25	87	90	103	1.26162	1.73092	1.33463	4.1309	4.05248	4.07703
AT2G30840	147.747	170.213	137.739	60.9006	64.5282	83.0736	151.9	69.5008	1.13179	5.76e-07	9.61e-06	-	2	13135314	13137004	-	1604	protein_coding	2-oxoglutarate (2OG) and Fe(II)-dependent oxygenase superfamily protein [Source:UniProtKB/TrEMBL;Acc:O80851]	2OG-FeII_Oxy	58	69	72	144	175	161	1.64757	1.74794	2.25017	4.00266	4.61293	3.73073
AT2G39410	83.1076	77.8116	88.1189	29.4003	32.7317	21.9222	83.0127	28.0181	1.55916	5.84e-07	9.74e-06	-	2	16455569	16458363	+	1416	protein_coding	Alpha/beta-Hydrolases superfamily protein [Source:UniProtKB/TrEMBL;Acc:O80628]	-	28	35	19	81	80	103	0.900977	1.00435	0.672632	2.55042	2.38875	2.70362
AT1G26240	19.4944	47.6596	65.8753	8.40008	4.67596	4.6152	44.3431	5.89708	2.91717	6.08e-07	1.01e-05	-	1	9077874	9079646	-	1773	protein_coding	Proline-rich extensin-like family protein [Source:UniProtKB/TrEMBL;Acc:Q9C668]	-	8	5	4	19	49	77	0.205589	0.114589	0.113094	0.477788	1.16851	1.61419
AT2G41970	123.122	116.717	124.051	56.7005	55.1763	42.6906	121.297	51.5225	1.23075	6.23e-07	1.03e-05	-	2	17520273	17522793	-	1749	protein_coding	Probable protein kinase At2g41970 [Source:UniProtKB/Swiss-Prot;Acc:P93749]	Pkinase_Tyr	54	59	37	120	120	145	1.40677	1.37071	1.06047	3.05902	2.90091	3.08141
AT1G35250	70.7953	95.3192	88.1189	23.1002	33.6669	28.845	84.7445	28.5374	1.56747	6.38e-07	1.06e-05	ALT2	1	12932024	12934656	-	1878	protein_coding	Acyl-acyl carrier protein thioesterase ATL2, chloroplastic [Source:UniProtKB/Swiss-Prot;Acc:Q9C7I8]	4HBT	22	36	25	69	98	103	0.53376	0.778914	0.667316	1.63811	2.20635	2.03851
AT3G21180	132.356	102.128	158.272	56.7005	56.1115	19.6146	130.919	44.1422	1.55797	7.75e-07	1.26e-05	ACA9	3	7425476	7432365	+	3979	protein_coding	Calcium-transporting ATPase [Source:UniProtKB/TrEMBL;Acc:A0A178VER8]	Cation_ATPase_C	54	60	17	129	105	185	0.618356	0.612717	0.214172	1.44546	1.11573	1.7281
AT4G23990	83.1076	76.839	69.2974	189.002	136.538	158.071	76.4147	161.203	-1.07809	8.97e-07	1.44e-05	CSLG3	4	12456342	12460753	+	2832	protein_coding	Cellulose synthase-like protein G3 [Source:UniProtKB/Swiss-Prot;Acc:Q0WVN5]	-	180	146	137	81	79	81	2.896	2.0948	2.42501	1.27521	1.17944	1.06307
AT3G61410	116.966	123.526	72.7195	43.0504	38.3429	14.9994	104.404	32.1309	1.68584	9.46e-07	1.52e-05	-	3	22720921	22722696	+	1529	protein_coding	U-box kinase family protein [Source:UniProtKB/TrEMBL;Acc:A0A1I9LQ28]	-	41	41	13	114	127	85	1.22179	1.08958	0.426209	3.32421	3.51188	2.06625
AT1G73325	20.5204	22.3708	11.9773	53.5505	66.3986	74.997	18.2895	64.982	-1.83853	9.66e-07	1.54e-05	-	1	27567419	27568281	-	863	protein_coding	Kunitz family trypsin and protease inhibitor protein [Source:UniProtKB/TrEMBL;Acc:Q9FX28]	-	51	71	65	20	23	14	2.69264	3.34295	3.77563	1.03326	1.12684	0.602961
AT5G44350	99.5239	89.4834	74.4306	33.6003	33.6669	26.5374	87.8126	31.2682	1.48244	9.95e-07	1.58e-05	-	5	17864376	17865756	+	1381	protein_coding	Ethylene-regulated nuclear protein ERT2-like protein [Source:UniProtKB/TrEMBL;Acc:Q9FKV3]	-	32	36	23	97	92	87	1.05578	1.05923	0.834875	3.13162	2.81668	2.34152
AT5G56080	418.616	254.833	203.615	163.802	109.417	122.303	292.355	131.841	1.14743	1.04e-06	1.65e-05	NAS2	5	22711141	22712441	-	1301	protein_coding	NAS2 [Source:UniProtKB/TrEMBL;Acc:A0A178ULG9]	-	156	117	106	408	262	238	5.46344	3.65419	4.08428	13.9821	8.51466	6.79942
AT1G59780	89.2637	101.155	101.807	36.7503	38.3429	40.383	97.4087	38.4921	1.34159	1.06e-06	1.68e-05	-	1	21993220	21999632	-	3090	protein_coding	Putative disease resistance protein At1g59780 [Source:UniProtKB/Swiss-Prot;Acc:Q9XIF0]	NB-ARC	35	41	35	87	104	119	0.516094	0.539148	0.567802	1.25531	1.42304	1.4314
AT5G10430	58.4831	69.0578	58.1756	21.0002	17.7686	13.8456	61.9055	17.5381	1.81417	1.15e-06	1.8e-05	AGP4	5	3277488	3278461	-	974	protein_coding	ATAGP4 [Source:UniProtKB/TrEMBL;Acc:A0A178UE88]	-	20	19	12	57	71	68	0.9356	0.792642	0.617603	2.6092	3.08207	2.59491
AT5G20470	33.8586	43.769	68.4419	13.6501	8.41673	5.769	48.6899	9.27862	2.39051	1.17e-06	1.84e-05	-	5	6916181	6920120	-	1814	protein_coding	Myosin [Source:UniProtKB/TrEMBL;Acc:F4K5I9]	DIL	13	9	5	33	45	80	0.326532	0.201599	0.138172	0.811087	1.04886	1.63917
AT4G33790	128.252	107.964	103.518	55.6505	46.7596	26.5374	113.245	42.9825	1.3881	1.18e-06	1.85e-05	FAR3	4	16204096	16207956	-	1956	protein_coding	Fatty acyl-CoA reductase 3 [Source:UniProtKB/Swiss-Prot;Acc:Q93ZB9]	NAD_binding_4	53	50	23	125	111	121	1.2346	1.03868	0.589449	2.84926	2.39937	2.29926
AT1G78340	288.311	181.885	136.028	98.7009	67.3338	87.6888	202.075	84.5745	1.25634	1.19e-06	1.86e-05	GSTU22	1	29472845	29474003	-	1064	protein_coding	Glutathione S-transferase U22 [Source:UniProtKB/Swiss-Prot;Acc:Q8GYM1]	GST_N	94	72	76	281	187	159	4.02537	2.74962	3.58063	11.7748	7.43094	5.55428
AT5G38350	75.9254	95.3192	84.6969	29.4003	32.7317	31.1526	85.3138	31.0949	1.45537	1.28e-06	1.99e-05	-	5	15328569	15331528	+	2592	protein_coding	Disease resistance protein (NBS-LRR class) family [Source:UniProtKB/TrEMBL;Acc:Q9FF28]	NB-ARC	28	35	27	74	98	99	0.492201	0.548675	0.522175	1.27288	1.59858	1.41962
AT5G37450	55.405	31.1246	35.0765	7.35007	6.54634	6.9228	40.5354	6.93974	2.54492	1.39e-06	2.15e-05	-	5	14852606	14857166	-	3253	protein_coding	Leucine-rich repeat protein kinase family protein [Source:TAIR;Acc:AT5G37450]	Pkinase	7	7	6	54	32	41	0.0980467	0.0874372	0.0924601	0.740117	0.41592	0.468459
AT1G06120	54.379	59.3314	35.0765	9.45009	7.48154	14.9994	49.5956	10.6437	2.23481	1.41e-06	2.17e-05	-	1	1855910	1857718	+	1155	protein_coding	Delta-9 desaturase-like 3 protein [Source:UniProtKB/Swiss-Prot;Acc:Q9FPD5]	-	9	8	13	53	61	41	0.355042	0.281443	0.56422	2.0459	2.23301	1.31939
AT4G24580	140.565	106.018	136.884	67.2006	52.3707	43.8444	127.822	54.4719	1.22836	1.45e-06	2.24e-05	REN1	4	12687879	12694656	-	3330	protein_coding	Rho GTPase-activating protein REN1 [Source:UniProtKB/Swiss-Prot;Acc:F4JQZ3]	RhoGAP	64	56	38	137	109	160	0.875699	0.683323	0.57204	1.83429	1.38397	1.78586
AT2G35980	27.7025	49.6049	35.0765	1.05001	4.67596	9.2304	37.4613	4.98546	2.93476	1.5e-06	2.31e-05	NHL10	2	15110492	15111539	+	1048	protein_coding	NDR1/HIN1-like protein 10 [Source:UniProtKB/Swiss-Prot;Acc:Q9SJ52]	-	1	5	8	27	51	41	0.0434768	0.193861	0.382662	1.14866	2.05756	1.4541
AT4G15960	132.356	122.553	112.929	44.1004	66.3986	44.9982	122.613	51.8324	1.23287	1.51e-06	2.32e-05	-	4	9045610	9047449	-	1531	protein_coding	Alpha/beta-Hydrolases superfamily protein [Source:UniProtKB/TrEMBL;Acc:F4JKY6]	Abhydrolase_1	42	71	39	129	126	132	1.24995	1.88437	1.27696	3.75669	3.47968	3.20458
AT3G07195	116.966	201.338	131.751	66.1506	46.7596	73.8432	150.018	62.2511	1.27545	1.54e-06	2.36e-05	-	3	2288732	2290515	+	1206	protein_coding	RPM1-interacting protein 4 (RIN4) family protein [Source:UniProtKB/TrEMBL;Acc:A0A1I9LSZ8]	-	63	50	64	114	207	154	2.38019	1.68463	2.66023	4.21452	7.25716	4.74619
AT1G68880	158.007	171.186	177.949	56.7005	91.6488	92.304	169.047	80.2178	1.07601	1.54e-06	2.36e-05	BZIP8	1	25893971	25895056	-	1086	protein_coding	Basic leucine zipper 8 [Source:UniProtKB/Swiss-Prot;Acc:Q9CA46]	bZIP_1	54	98	80	154	176	208	2.2656	3.66673	3.69273	6.32239	6.85214	7.11878
AT4G36610	277.025	270.395	164.261	119.701	114.093	118.841	237.227	117.545	1.01047	1.57e-06	2.4e-05	-	4	17265332	17267472	-	1365	protein_coding	Alpha/beta-Hydrolases superfamily protein [Source:UniProtKB/TrEMBL;Acc:O23220]	Abhydrolase_1	114	122	103	270	278	192	3.80532	3.6317	3.78261	8.81905	8.61104	5.22806
AT5G03840	87.2116	98.2372	106.085	49.3505	31.7965	26.5374	97.1779	35.8948	1.4361	1.59e-06	2.43e-05	TFL1	5	1024500	1025872	-	870	protein_coding	Protein TERMINAL FLOWER 1 [Source:UniProtKB/Swiss-Prot;Acc:P93003]	-	47	34	23	85	101	124	2.46149	1.58797	1.32524	4.35602	4.90846	5.29754
AT1G19900	158.007	191.611	154.85	21.0002	32.7317	4.6152	168.156	19.449	3.10013	1.62e-06	2.47e-05	-	1	6906899	6908805	-	1907	protein_coding	At1g19900/F6F9_4 [Source:UniProtKB/TrEMBL;Acc:Q93Z02]	-	20	35	4	154	197	181	0.477858	0.745761	0.105147	3.60048	4.36776	3.52777
AT5G62165	33.8586	60.304	63.3088	8.40008	16.8335	8.0766	52.4905	11.1034	2.22478	1.64e-06	2.49e-05	AGL42	5	24964646	24968607	+	1603	protein_coding	MADS-box protein AGL42 [Source:UniProtKB/Swiss-Prot;Acc:Q9FIS1]	SRF-TF	8	18	7	33	62	74	0.227392	0.456269	0.218903	0.917849	1.63532	1.71581
AT5G25250	127.226	162.432	138.595	65.1006	68.269	69.228	142.751	67.5325	1.08029	1.64e-06	2.49e-05	FLOT1	5	8749680	8751636	+	1713	protein_coding	Flotillin-like protein 1 [Source:UniProtKB/Swiss-Prot;Acc:Q501E6]	-	62	73	60	124	167	162	1.64912	1.7316	1.75582	3.22742	4.12195	3.51503
AT3G47790	43.0928	79.7569	98.3852	17.8502	27.1206	13.8456	73.745	19.6054	1.90199	1.73e-06	2.62e-05	ABCA8	3	17629530	17633942	+	3173	protein_coding	ABC transporter A family member 8 [Source:UniProtKB/Swiss-Prot;Acc:Q8LPK0]	ABC_tran	17	29	12	42	82	115	0.244117	0.371373	0.189583	0.59016	1.09267	1.3471
AT5G24580	120.044	123.526	105.229	59.8505	42.0836	47.3058	116.267	49.7467	1.22588	1.76e-06	2.66e-05	HIPP09	5	8410184	8412512	-	1677	protein_coding	Heavy metal-associated isoprenylated plant protein 9 [Source:UniProtKB/Swiss-Prot;Acc:Q9FLU5]	HMA	57	45	41	117	127	123	1.54868	1.09034	1.22557	3.11059	3.20195	2.72611
AT4G28890	124.148	134.225	168.538	54.6005	68.269	72.6894	142.304	65.1863	1.12999	1.82e-06	2.75e-05	ATL42	4	14256243	14257965	-	1723	protein_coding	E3 ubiquitin-protein ligase ATL42 [Source:UniProtKB/Swiss-Prot;Acc:Q5XF85]	-	52	73	63	121	138	197	1.37511	1.72155	1.83292	3.13106	3.38639	4.24965
AT2G15220	127.226	134.225	165.972	54.6005	58.9171	80.766	142.474	64.7612	1.14549	1.91e-06	2.86e-05	-	2	6608561	6609681	+	1121	protein_coding	At2g15220/F15A23.4 [Source:UniProtKB/TrEMBL;Acc:Q9SKL6]	-	52	63	70	124	138	194	2.11357	2.28359	3.13025	4.93181	5.20496	6.43233
AT5G24230	148.773	104.073	122.34	71.4007	33.6669	36.9216	125.062	47.3297	1.40273	1.91e-06	2.86e-05	-	5	8228829	8230964	+	1582	protein_coding	At5g24230 [Source:UniProtKB/TrEMBL;Acc:Q8GW37]	Lipase_3	68	36	32	145	107	143	1.95849	0.924652	1.01398	4.08651	2.8597	3.35971
AT4G13493	86.1856	121.581	165.972	212.102	271.206	278.066	124.579	253.791	-1.02035	1.96e-06	2.93e-05	MIR850A	4	7845707	7845927	+	221	miRNA	MIR850a; miRNA [Source:TAIR;Acc:AT4G13493]	-	202	290	241	84	125	194	41.6465	53.3197	54.6653	16.9464	23.9145	32.6273
AT4G28110	25.6505	38.9058	28.2323	5.25005	1.87038	3.4614	30.9295	3.52728	3.14939	2.04e-06	3.04e-05	AtMYB41	4	13968029	13969525	-	1389	protein_coding	MYB41 [Source:UniProtKB/TrEMBL;Acc:A0A178V452]	Myb_DNA-binding	5	2	3	25	40	33	0.164016	0.0585073	0.108269	0.802469	1.21759	0.883047
AT5G02350	97.4718	124.499	126.618	49.3505	57.9819	38.0754	116.196	48.4693	1.25549	2.05e-06	3.05e-05	-	5	495189	497372	-	2184	protein_coding	Cysteine/Histidine-rich C1 domain family protein [Source:UniProtKB/TrEMBL;Acc:Q9LZ90]	-	47	62	33	95	128	148	0.980538	1.15351	0.75744	1.93937	2.478	2.51873
AT3G13760	159.033	85.5928	116.351	38.8504	54.2411	47.3058	120.326	46.7991	1.35802	2.05e-06	3.06e-05	-	3	4517496	4519627	+	2132	protein_coding	Cysteine/Histidine-rich C1 domain family protein [Source:UniProtKB/TrEMBL;Acc:Q9LIC4]	-	37	58	41	155	88	136	0.79074	1.10541	0.964015	3.24142	1.74518	2.37096
AT4G38830	80.0295	49.6049	71.0085	21.0002	22.4446	16.1532	66.881	19.866	1.744	2.1e-06	3.12e-05	CRK26	4	18122175	18124943	+	2162	protein_coding	Cysteine-rich receptor-like protein kinase 26 [Source:UniProtKB/Swiss-Prot;Acc:Q9T0J1]	Pkinase_Tyr	20	24	14	78	51	83	0.421496	0.451064	0.324608	1.60853	0.997374	1.4269
AT5G05900	48.2229	51.5502	36.7875	5.25005	14.0279	8.0766	45.5202	9.11818	2.29915	2.12e-06	3.14e-05	UGT76C3	5	1774335	1776492	+	1642	protein_coding	UDP-glycosyltransferase 76C3 [Source:UniProtKB/Swiss-Prot;Acc:Q9FI96]	UDPGT	5	15	7	47	53	43	0.138745	0.371194	0.213704	1.27619	1.36473	0.973346
AT3G07900	80.0295	70.0305	53.898	17.8502	26.1854	17.307	67.986	20.4475	1.72014	2.16e-06	3.2e-05	OFUT24	3	2520701	2523115	+	1972	protein_coding	O-fucosyltransferase 24 [Source:UniProtKB/Swiss-Prot;Acc:Q9SFC4]	-	17	28	15	78	72	63	0.392791	0.576944	0.381304	1.76351	1.54372	1.18742
AT5G11930	11.2862	15.5623	7.69971	52.5005	43.954	48.4596	11.5161	48.3047	-2.07729	2.19e-06	3.23e-05	GRXC10	5	3844940	3845711	-	772	protein_coding	Glutaredoxin-C10 [Source:UniProtKB/Swiss-Prot;Acc:Q29PZ1]	-	50	47	42	11	16	9	2.95102	2.47379	2.72721	0.635281	0.876287	0.433308
AT2G28210	42.0668	35.9879	49.6204	1.05001	7.48154	12.6918	42.5583	7.07445	2.60758	2.2e-06	3.25e-05	ATACA2	2	12029666	12033096	+	2924	protein_coding	ATACA2 [Source:UniProtKB/TrEMBL;Acc:A0A178VW72]	-	1	8	11	41	37	58	0.0155827	0.111172	0.188583	0.625169	0.535017	0.737263
AT4G33120	65.6652	71.0031	71.864	31.5003	13.0927	18.4608	69.5108	21.0179	1.7328	2.58e-06	3.76e-05	-	4	15975343	15978136	-	1383	protein_coding	At4g33120 [Source:UniProtKB/TrEMBL;Acc:Q84TE2]	-	30	14	16	64	73	84	0.988367	0.411328	0.579942	2.06323	2.23174	2.25751
AT5G15890	76.9514	74.8937	77.8527	28.3503	24.315	29.9988	76.5659	27.5547	1.47936	2.6e-06	3.79e-05	TBL21	5	5187587	5189348	-	1681	protein_coding	Protein trichome birefringence-like 21 [Source:UniProtKB/Swiss-Prot;Acc:Q9LFT1]	-	27	26	26	75	77	91	0.731838	0.628475	0.775341	1.98923	1.93672	2.01208
AT3G12820	122.096	133.252	147.15	68.2506	66.3986	54.2286	134.166	62.9593	1.08969	2.82e-06	4.09e-05	AtMYB10	3	4073855	4075643	-	1306	protein_coding	Transcription factor MYB10 [Source:UniProtKB/Swiss-Prot;Acc:Q9LTV4]	Myb_DNA-binding	65	71	47	119	137	172	2.26772	2.20901	1.80402	4.06251	4.43528	4.89505
AT5G52020	60.5351	48.6323	38.4986	13.6501	10.2871	11.538	49.222	11.8251	2.05703	2.82e-06	4.09e-05	ERF025	5	21123958	21125065	-	1108	protein_coding	Ethylene-responsive transcription factor ERF025 [Source:UniProtKB/Swiss-Prot;Acc:Q9FJ90]	AP2	13	11	10	59	50	45	0.534592	0.403399	0.452426	2.37412	1.90798	1.50954
AT4G31110	86.1856	56.4134	59.8867	24.1502	22.4446	13.8456	67.4952	20.1468	1.7328	2.98e-06	4.28e-05	WAKL18	4	15127045	15130021	+	2735	protein_coding	Wall-associated receptor kinase-like 18 [Source:UniProtKB/Swiss-Prot;Acc:Q0WNY5]	Pkinase_Tyr	23	24	12	84	58	70	0.383168	0.356563	0.219943	1.36934	0.896632	0.951289
AT3G27650	130.304	112.827	124.906	58.8005	59.8523	49.6134	122.679	56.0887	1.12547	2.99e-06	4.3e-05	LBD25	3	10238514	10240648	+	999	protein_coding	LOB domain-containing protein 25 [Source:UniProtKB/Swiss-Prot;Acc:Q8L8Q3]	-	56	64	43	127	116	146	2.55412	2.60314	2.1577	5.66799	4.90949	5.43199
AT1G15890	79.0035	72.9484	94.1076	23.1002	34.6021	31.1526	82.0198	29.6183	1.46847	3.02e-06	4.33e-05	-	1	5461309	5464241	+	2933	protein_coding	Probable disease resistance protein At1g15890 [Source:UniProtKB/Swiss-Prot;Acc:Q9LMP6]	NB-ARC	22	37	27	77	75	110	0.341767	0.512592	0.461465	1.17049	1.08117	1.39397
AT4G11780	58.4831	46.687	54.7535	13.6501	14.0279	16.1532	53.3079	14.6104	1.87068	3.08e-06	4.42e-05	-	4	7085879	7088412	+	1713	protein_coding	GAR2-like protein [Source:UniProtKB/TrEMBL;Acc:Q9T0E5]	-	13	15	14	57	48	64	0.345784	0.355808	0.409692	1.48357	1.18475	1.38866
AT4G33880	43.0928	53.4955	47.0538	11.5501	8.41673	14.9994	47.8807	11.6554	2.05352	3.1e-06	4.45e-05	BHLH85	4	16239363	16241169	-	1379	protein_coding	Transcription factor bHLH85 [Source:UniProtKB/Swiss-Prot;Acc:Q84WK0]	HLH	11	9	13	42	55	55	0.363452	0.265192	0.47257	1.35792	1.68633	1.48242
AT2G18196	92.3417	85.5928	78.7082	38.8504	27.1206	31.1526	85.5476	32.3745	1.40354	3.14e-06	4.5e-05	HIPP30	2	7920440	7922593	-	1910	protein_coding	Heavy metal-associated isoprenylated plant protein 30 [Source:UniProtKB/Swiss-Prot;Acc:F4IQG4]	HMA	37	29	27	90	88	92	0.882648	0.616946	0.708627	2.10087	1.94802	1.7903
AT2G24610	172.371	161.459	139.45	79.8007	88.8432	50.7672	157.76	73.1371	1.0992	3.15e-06	4.51e-05	ATCNGC14	2	10456879	10460571	+	2837	protein_coding	cyclic nucleotide-gated channel 14 [Source:TAIR;Acc:AT2G24610]	Ion_trans	76	95	44	168	166	163	1.2206	1.36065	0.777464	2.64022	2.47396	2.1355
AT5G60520	123.122	190.638	149.717	76.6507	79.4913	56.5362	154.492	70.8927	1.11931	3.17e-06	4.53e-05	-	5	24331670	24333144	-	1331	protein_coding	At5g60520 [Source:UniProtKB/TrEMBL;Acc:Q9FKJ5]	-	73	85	49	120	196	175	2.49899	2.59492	1.84546	4.0197	6.22618	4.88688
AT2G32880	92.3417	84.6201	86.4079	24.1502	43.954	27.6912	87.7899	31.9318	1.44787	3.21e-06	4.58e-05	-	2	13948733	13950745	-	1532	protein_coding	TRAF-like family protein [Source:UniProtKB/TrEMBL;Acc:F4IUR8]	MATH	23	47	24	90	87	101	0.684051	1.24658	0.785307	2.61923	2.40107	2.45039
AT3G02480	26.6765	22.3708	11.1218	87.1508	53.3059	65.7666	20.0564	68.7411	-1.78942	3.22e-06	4.59e-05	-	3	512220	513036	+	550	protein_coding	AT3g02480/F16B3_11 [Source:UniProtKB/TrEMBL;Acc:Q9M892]	-	83	57	57	26	23	13	6.87598	4.21109	5.19516	2.10766	1.76811	0.878522
AT2G45360	55.405	45.7143	30.7989	3.15003	11.2223	10.3842	43.9727	8.25218	2.40561	3.25e-06	4.62e-05	-	2	18698592	18699514	+	829	protein_coding	Ankyrin repeat/KH domain protein (DUF1442) [Source:UniProtKB/TrEMBL;Acc:O22136]	-	3	12	9	54	47	36	0.164887	0.588178	0.544221	2.90422	2.3971	1.61406
AT1G10340	86.1856	106.991	76.9971	37.8003	31.7965	34.614	90.0579	34.737	1.37474	3.31e-06	4.71e-05	-	1	3390322	3392633	-	2042	protein_coding	Ankyrin repeat family protein [Source:UniProtKB/TrEMBL;Acc:Q9SY76]	-	36	34	30	84	110	90	0.803278	0.676559	0.736466	1.83406	2.27762	1.63817
AT5G07080	165.189	131.307	151.428	72.4507	84.1673	47.3058	149.308	67.9746	1.12609	3.37e-06	4.78e-05	-	5	2200174	2202158	+	1715	protein_coding	HXXXD-type acyl-transferase family protein [Source:UniProtKB/TrEMBL;Acc:Q9LYQ7]	-	69	90	41	161	135	177	1.83318	2.13236	1.19841	4.18555	3.32823	3.83602
AT1G53470	250.349	190.638	183.082	107.101	126.251	71.5356	208.023	101.629	1.02445	3.67e-06	5.15e-05	MSL4	1	19958380	19961827	+	3102	protein_coding	Mechanosensitive ion channel protein 4 [Source:UniProtKB/Swiss-Prot;Acc:Q9LPG3]	-	102	135	62	244	196	214	1.49823	1.76837	1.00193	3.50702	2.67152	2.56415
AT5G57910	139.539	147.842	201.904	75.6007	86.0377	77.3046	163.095	79.6477	1.03536	3.67e-06	5.15e-05	-	5	23451066	23452963	-	1615	protein_coding	At5g57910 [Source:UniProtKB/TrEMBL;Acc:Q8GW24]	-	72	92	67	136	152	236	2.03132	2.31472	2.07965	3.75454	3.97937	5.4314
AT2G47360	133.383	121.581	89.83	55.6505	47.6948	42.6906	114.931	48.6786	1.23452	3.8e-06	5.32e-05	-	2	19437648	19438920	+	1273	protein_coding	Transmembrane protein [Source:UniProtKB/TrEMBL;Acc:O22910]	-	53	51	37	130	125	105	1.897	1.62789	1.457	4.55308	4.15169	3.06572
AT4G19680	112.862	99.2098	102.663	46.2004	47.6948	42.6906	104.912	45.5286	1.20136	3.82e-06	5.34e-05	IRT2	4	10703348	10704838	+	1394	protein_coding	Fe(2+) transport protein 2 [Source:UniProtKB/Swiss-Prot;Acc:O81850]	-	44	51	37	110	102	120	1.43817	1.48659	1.33053	3.5182	3.09372	3.19956
AT5G07390	139.539	129.362	129.184	77.7007	57.0467	47.3058	132.695	60.6844	1.12571	4.02e-06	5.61e-05	RBOHA	5	2335895	2339913	-	3160	protein_coding	Respiratory burst oxidase homolog protein A [Source:UniProtKB/Swiss-Prot;Acc:O81209]	FAD_binding_8	74	61	41	136	133	151	1.067	0.784377	0.650405	1.91886	1.77954	1.77608
AT5G62330	41.0408	15.5623	23.0991	0	1.87038	1.1538	26.5674	1.00806	4.68226	4.06e-06	5.66e-05	-	5	25031563	25032276	+	623	protein_coding	BEST Arabidopsis thaliana protein match is: Plant invertase/pectin methylesterase inhibitor superfamily protein (TAIR:AT5G62340.1); Ha. [Source:TAIR;Acc:AT5G62330]	-	0	2	1	40	16	27	0	0.130444	0.0804635	2.86261	1.08586	1.61082
AT3G12900	509.932	355.015	265.212	95.5509	28.0558	29.9988	376.72	51.2018	2.87929	4.15e-06	5.77e-05	-	3	4104463	4106341	+	1416	protein_coding	2-oxoglutarate (2OG) and Fe(II)-dependent oxygenase superfamily protein [Source:UniProtKB/TrEMBL;Acc:Q9LE86]	2OG-FeII_Oxy	91	30	26	497	365	310	2.92818	0.860876	0.920444	15.6489	10.8987	8.13711
AT3G62930	150.825	107.964	133.462	79.8007	33.6669	33.4602	130.75	48.976	1.41699	4.15e-06	5.77e-05	GRXS6	3	23261442	23261927	-	486	protein_coding	Monothiol glutaredoxin-S6 [Source:UniProtKB/Swiss-Prot;Acc:Q9LYC8]	-	76	36	29	147	111	156	7.12519	3.00988	2.99122	13.4856	9.65673	11.9305
AT2G20080	44.1188	34.0426	33.3654	8.40008	7.48154	4.6152	37.1756	6.83227	2.43054	4.41e-06	6.1e-05	SPEAR1	2	8662892	8665026	-	1390	protein_coding	Protein SPEAR1 [Source:UniProtKB/Swiss-Prot;Acc:Q84X40]	-	8	8	4	43	35	39	0.262237	0.233861	0.144255	1.37925	1.06463	1.04285
AT2G23620	119.018	158.541	159.127	59.8505	77.6209	71.5356	145.562	69.669	1.06327	4.45e-06	6.15e-05	MES1	2	10047308	10049413	-	1111	protein_coding	Methylesterase 1 [Source:UniProtKB/Swiss-Prot;Acc:Q8S8S9]	-	57	83	62	116	163	186	2.33765	3.03561	2.79747	4.65516	6.20322	6.22258
AT1G71280	37.9627	30.152	28.2323	76.6507	77.6209	98.073	32.1157	84.1149	-1.39132	4.5e-06	6.21e-05	RH55	1	26870093	26872152	-	1567	protein_coding	DEAD-box ATP-dependent RNA helicase 55 [Source:UniProtKB/Swiss-Prot;Acc:Q9FVV4]	DEAD	73	83	85	37	31	33	2.12262	2.15224	2.71917	1.05275	0.836443	0.782739
AT1G51820	102.602	71.0031	121.484	32.5503	42.0836	39.2292	98.3631	37.9544	1.37444	4.57e-06	6.29e-05	-	1	19237219	19241965	-	2928	protein_coding	Probable LRR receptor-like serine/threonine-protein kinase At1g51820 [Source:UniProtKB/Swiss-Prot;Acc:C0LGG3]	Pkinase	31	45	34	100	73	142	0.482403	0.624488	0.582096	1.52272	1.05413	1.80256
AT5G66985	153.903	182.857	212.17	58.8005	116.899	77.3046	182.977	84.3347	1.11267	4.62e-06	6.35e-05	-	5	26743279	26744019	+	741	protein_coding	At5g66985 [Source:UniProtKB/TrEMBL;Acc:Q8L9T9]	-	56	125	67	150	188	248	3.44341	6.85447	4.53256	9.02534	10.7271	12.4396
AT1G49390	81.0555	62.2493	65.0198	26.2502	15.8983	26.5374	69.4415	22.8953	1.60977	4.65e-06	6.37e-05	-	1	18279559	18281122	+	1410	protein_coding	2-oxoglutarate (2OG) and Fe(II)-dependent oxygenase superfamily protein [Source:UniProtKB/TrEMBL;Acc:Q9XIA5]	2OG-FeII_Oxy	25	17	23	79	64	76	0.807867	0.489905	0.817703	2.49804	1.91913	2.00339
AT3G47050	46.1709	42.7964	31.6544	2.10002	4.67596	13.8456	40.2072	6.87386	2.57968	4.88e-06	6.66e-05	-	3	17327935	17330889	-	2085	protein_coding	Beta-D-glucan exohydrolase-like protein [Source:UniProtKB/TrEMBL;Acc:Q9SD68]	Glyco_hydro_3	2	5	12	45	44	37	0.0437062	0.097442	0.288511	0.96227	0.892257	0.65958
AT3G50640	116.966	138.116	89.83	59.8505	46.7596	32.3064	114.971	46.3055	1.30491	4.94e-06	6.74e-05	-	3	18803665	18804731	-	955	protein_coding	At3g50640 [Source:UniProtKB/TrEMBL;Acc:Q9SCR1]	-	57	50	28	114	142	105	2.71951	2.1274	1.46974	5.32221	6.28678	4.08656
AT3G46690	104.654	143.951	182.227	71.4007	57.0467	65.7666	143.611	64.738	1.15549	4.98e-06	6.79e-05	UGT76E4	3	17197443	17199363	-	1842	protein_coding	Glycosyltransferase (Fragment) [Source:UniProtKB/TrEMBL;Acc:W8Q337]	UDPGT	68	61	57	102	148	213	1.68205	1.34562	1.55122	2.46889	3.39716	4.29796
AT1G49030	74.8994	45.7143	59.0311	25.2002	11.2223	11.538	59.8816	15.9868	1.90569	5.01e-06	6.82e-05	PCR6	1	18136666	18138080	+	1037	protein_coding	Protein PLANT CADMIUM RESISTANCE 6 [Source:UniProtKB/Swiss-Prot;Acc:Q9M9A5]	-	24	12	10	73	47	69	1.05451	0.470202	0.483402	3.13859	1.9163	2.4731
AT2G26410	53.353	42.7964	47.0538	10.5001	11.2223	14.9994	47.7344	12.2406	1.97019	5.02e-06	6.83e-05	Iqd4	2	11234267	11236995	-	2244	protein_coding	IQ-domain 4 [Source:UniProtKB/TrEMBL;Acc:F4IUJ7]	-	10	12	13	52	44	55	0.203047	0.217291	0.290407	1.03317	0.829036	0.910986
AT3G57260	51.301	50.5775	46.1983	127.051	115.964	91.1502	49.3589	111.388	-1.17832	5.13e-06	6.95e-05	BGL2	3	21188397	21189967	-	1477	protein_coding	Beta-1,3-glucanase 2 [Source:UniProtKB/TrEMBL;Acc:A0A1I9LMG6]	Glyco_hydro_17	121	124	79	50	52	54	3.73271	3.41133	2.68123	1.50932	1.48856	1.35889
AT5G03570	144.669	197.447	64.1643	63.0006	40.2133	26.5374	135.427	43.2504	1.64065	5.46e-06	7.35e-05	IREG2	5	903470	906833	+	2364	protein_coding	iron regulated 2 [Source:TAIR;Acc:AT5G03570]	-	60	43	23	141	203	75	1.15644	0.7391	0.487717	2.65927	3.63071	1.1792
AT2G16230	56.4311	64.1946	38.4986	14.7001	10.2871	17.307	53.0414	14.0981	1.92041	5.95e-06	7.92e-05	-	2	7035378	7038395	-	1666	protein_coding	O-Glycosyl hydrolases family 17 protein [Source:UniProtKB/TrEMBL;Acc:F4IKB3]	Glyco_hydro_17	14	11	15	55	66	45	0.382888	0.268287	0.45134	1.4719	1.67499	1.00394
AT4G10310	89.2637	88.5107	90.6855	26.2502	47.6948	26.5374	89.4866	33.4941	1.40523	5.97e-06	7.92e-05	HKT1	4	6391854	6395922	+	1930	protein_coding	Sodium transporter HKT1 [Source:UniProtKB/Swiss-Prot;Acc:Q84TI7]	-	25	51	23	87	91	106	0.590204	1.07373	0.59739	2.0098	1.99355	2.04136
AT1G01240	68.7433	81.7022	75.2861	30.4503	24.315	28.845	75.2439	27.8701	1.43715	6.13e-06	8.12e-05	-	1	99865	101987	+	2123	protein_coding	At1g01240/F6F3_11 [Source:UniProtKB/TrEMBL;Acc:Q9LNJ7]	-	29	26	25	67	84	88	0.622396	0.497629	0.590306	1.40707	1.67291	1.54065
AT1G67710	88.2377	123.526	131.751	49.3505	55.1763	44.9982	114.505	49.8417	1.19902	6.16e-06	8.16e-05	ARR11	1	25376679	25379217	-	2348	protein_coding	Two-component response regulator [Source:UniProtKB/TrEMBL;Acc:Q0WRT0]	Response_reg	47	59	39	86	127	154	0.91205	1.02102	0.832633	1.63302	2.28691	2.43778
AT2G18800	149.799	131.307	105.229	67.2006	61.7227	33.4602	128.778	54.1278	1.24009	6.35e-06	8.38e-05	XTH21	2	8144881	8146477	+	1196	protein_coding	Xyloglucan endotransglucosylase/hydrolase [Source:UniProtKB/TrEMBL;Acc:A0A178VQ29]	-	64	66	29	146	135	123	2.43819	2.24231	1.2155	5.44267	4.7725	3.82249
AT4G19720	54.379	73.921	78.7082	27.3003	14.9631	25.3836	69.0027	22.549	1.62643	6.39e-06	8.43e-05	-	4	10729966	10731808	-	1445	protein_coding	Glycosyl hydrolase family protein with chitinase insertion domain [Source:TAIR;Acc:AT4G19720]	-	26	16	22	53	76	92	0.819832	0.449919	0.763206	1.6353	2.22377	2.36642
AT3G44006	22.5724	3.89058	23.0991	0	0	0	16.5207	0	6.43046	6.66e-06	8.75e-05	-	3	15796133	15796837	+	705	protein_coding	unknown protein; Ha. [Source:TAIR;Acc:AT3G44006]	-	0	0	0	22	4	27	0	0	0	1.39131	0.239891	1.42346
AT2G34020	172.371	179.939	113.785	53.5505	91.6488	61.1514	155.365	68.7836	1.16624	6.67e-06	8.76e-05	-	2	14371075	14373901	-	2347	protein_coding	Calcium-binding EF-hand family protein [Source:TAIR;Acc:AT2G34020]	-	51	98	53	168	185	133	0.990093	1.69666	1.13201	3.19144	3.33275	2.10625
AT5G50530	12.3122	106.991	73.575	10.5001	14.9631	5.769	64.2927	10.4107	2.61343	6.82e-06	8.95e-05	CBSCBSPB4	5	20571681	20575250	-	2085	protein_coding	CBS domain-containing protein CBSCBSPB5 [Source:UniProtKB/Swiss-Prot;Acc:P0DH79]	CBS	10	16	5	12	110	86	0.218531	0.311814	0.120213	0.256605	2.23064	1.53308
AT5G19890	100.55	117.69	118.918	37.8003	62.6579	44.9982	112.386	48.4855	1.20692	6.82e-06	8.95e-05	PER59	5	6724076	6725966	-	1372	protein_coding	Peroxidase 59 [Source:UniProtKB/Swiss-Prot;Acc:Q39034]	-	36	67	39	98	121	139	1.19555	1.98428	1.42494	3.18466	3.72885	3.76559
AT5G38910	36.9367	20.4255	13.6884	1.05001	0	0	23.6835	0.350003	5.98116	6.9e-06	9.04e-05	-	5	15578749	15579733	+	880	protein_coding	Putative germin-like protein subfamily 1 member 9 [Source:UniProtKB/Swiss-Prot;Acc:Q9FMB0]	-	1	0	0	36	21	16	0.0517769	0	0	1.82394	1.00897	0.675786
AT4G24310	125.174	86.5654	88.9745	51.4505	37.4077	28.845	100.238	39.2344	1.3475	6.9e-06	9.04e-05	DMP3	4	12600803	12601726	+	924	protein_coding	Protein DMP3 [Source:UniProtKB/Swiss-Prot;Acc:Q9STW3]	-	49	40	25	122	89	104	2.41626	1.75902	1.3563	5.88679	4.0725	4.18344
AT5G42510	90.2897	91.4286	90.6855	24.1502	50.5004	17.307	90.8013	30.6525	1.54762	6.97e-06	9.1e-05	DIR1	5	16997979	16998925	-	947	protein_coding	Dirigent protein 1 [Source:UniProtKB/Swiss-Prot;Acc:Q9FIG6]	-	23	54	15	88	94	106	1.10662	2.317	0.794014	4.14308	4.19683	4.16033
AT1G72125	114.914	81.7022	76.9971	36.7503	19.639	42.6906	91.2045	33.0267	1.47585	7.12e-06	9.27e-05	NPF5.13	1	27134108	27136403	+	1892	protein_coding	Protein NRT1/ PTR FAMILY 5.13 [Source:UniProtKB/Swiss-Prot;Acc:Q0WSZ6]	-	35	21	37	112	84	90	0.842881	0.451004	0.98032	2.63929	1.87716	1.76804
AT2G29995	217.516	246.079	165.116	111.301	66.3986	126.918	209.57	101.539	1.05111	7.32e-06	9.52e-05	PSY3	2	12796503	12799441	-	948	protein_coding	Protein PSY3 [Source:UniProtKB/Swiss-Prot;Acc:Q8S8P7]	-	106	71	110	212	253	193	5.09468	3.04321	5.81663	9.97053	11.2838	7.56695
AT2G24720	58.4831	46.687	36.7875	12.6001	14.0279	8.0766	47.3192	11.5682	2.01613	7.38e-06	9.58e-05	GLR2.2	2	10522548	10526059	-	3217	protein_coding	Glutamate receptor 2.2 [Source:UniProtKB/Swiss-Prot;Acc:Q9SHV1]	ANF_receptor	12	15	7	57	48	43	0.169961	0.189462	0.109077	0.789977	0.630861	0.496809
AT3G14540	89.2637	118.663	98.3852	35.7003	36.4725	55.3824	102.104	42.5184	1.27226	7.4e-06	9.6e-05	TPS19	3	4881320	4884012	-	2270	protein_coding	Terpenoid synthase 19 [Source:UniProtKB/Swiss-Prot;Acc:Q9LUE0]	-	34	39	48	87	122	115	0.682452	0.698106	1.05999	1.70877	2.27236	1.88297
AT5G09978	61.5612	71.9757	55.609	29.4003	14.0279	12.6918	63.0486	18.7067	1.75146	7.68e-06	9.9e-05	PEP7	5	3120655	3121879	+	634	protein_coding	Elicitor peptide 7 [Source:UniProtKB/Swiss-Prot;Acc:P0C1T5]	-	28	15	11	60	74	65	2.01228	0.961356	0.869742	4.21942	4.93499	3.81062
AT5G02170	56.4311	54.4681	58.1756	18.9002	20.5742	6.9228	56.3583	15.4657	1.84643	7.69e-06	9.92e-05	AVT1E	5	427642	430695	+	2025	protein_coding	Amino acid transporter AVT1E [Source:UniProtKB/Swiss-Prot;Acc:Q8LPF4]	Aa_trans	18	22	6	55	56	68	0.405011	0.441448	0.14853	1.21096	1.16925	1.24812
AT1G53640	68.7433	71.9757	35.932	17.8502	18.7038	3.4614	58.8837	13.3385	2.11655	7.88e-06	0.000101421	-	1	20020885	20025541	-	953	protein_coding	unknown protein; FUNCTIONS IN: molecular_function unknown; INVOLVED IN: biological_process unknown; LOCATED IN: endomembrane system; EXPRESSED IN: 20 plant structures; EXPRESSED DURING: 11 growth stages; Ha. [Source:TAIR;Acc:AT1G53640]	-	17	20	3	67	74	42	0.812784	0.852746	0.157803	3.13453	3.28309	1.63805
AT1G72570	15.3903	8.75381	11.1218	40.9504	49.5652	46.152	11.7553	45.5559	-1.96063	8.09e-06	0.00010392	AIL1	1	27331381	27333698	+	1248	protein_coding	AP2-like ethylene-responsive transcription factor AIL1 [Source:UniProtKB/Swiss-Prot;Acc:Q1PFE1]	AP2	39	53	40	15	9	13	1.42387	1.72561	1.60669	0.53588	0.30491	0.387169
AT2G34360	16.4163	16.535	10.2663	58.8005	57.0467	39.2292	14.4059	51.6922	-1.8562	8.11e-06	0.000104011	DTX15	2	14507294	14510342	+	1554	protein_coding	Protein DETOXIFICATION 15 [Source:UniProtKB/Swiss-Prot;Acc:F4IHU9]	MatE	56	61	34	16	17	12	1.64194	1.595	1.09677	0.45905	0.462532	0.287013
AT3G47220	81.0555	56.4134	51.3314	25.2002	16.8335	16.1532	62.9335	19.3956	1.69461	8.26e-06	0.000105788	PLC9	3	17387883	17390960	+	2349	protein_coding	Phosphoinositide phospholipase C 9 [Source:UniProtKB/Swiss-Prot;Acc:Q6NMA7]	PI-PLC-X	24	18	14	79	58	60	0.46553	0.311366	0.298767	1.49946	1.04397	0.94938
AT5G24070	45.1449	27.2341	26.5212	88.2008	108.482	68.0742	32.9667	88.2524	-1.43229	8.31e-06	0.000106265	PER61	5	8134172	8136150	-	1311	protein_coding	Probable peroxidase 61 [Source:UniProtKB/Swiss-Prot;Acc:Q9FLV5]	-	84	116	59	44	28	31	2.91941	3.59532	2.25599	1.49638	0.903023	0.878883
AT3G48080	104.654	76.839	94.1076	42.0004	41.1484	20.7684	91.8669	34.6391	1.39618	8.71e-06	0.000110905	EDS1B	3	17752463	17755190	-	2576	protein_coding	Protein EDS1B [Source:UniProtKB/Swiss-Prot;Acc:Q9SU71]	Lipase_3	40	44	18	102	79	110	0.707511	0.694047	0.350279	1.76541	1.29666	1.58715
AT2G37440	79.0035	72.9484	65.0198	28.3503	25.2502	26.5374	72.3239	26.7126	1.43636	8.72e-06	0.000110928	IP5P8	2	15718044	15722152	+	2559	protein_coding	Type I inositol polyphosphate 5-phosphatase 8 [Source:UniProtKB/Swiss-Prot;Acc:Q0WT19]	Exo_endo_phos	27	27	23	77	75	76	0.480743	0.428722	0.450552	1.34156	1.23918	1.10386
AT1G69526	151.851	121.581	145.439	77.7007	60.7875	69.228	139.624	69.2387	1.01435	8.98e-06	0.000113632	-	1	26131294	26133313	+	1673	protein_coding	S-adenosyl-L-methionine-dependent methyltransferases superfamily protein [Source:UniProtKB/TrEMBL;Acc:F4I261]	Methyltransf_11	74	65	60	148	125	170	2.01537	1.5787	1.7978	3.94418	3.15906	3.77681
AT3G09240	71.8214	55.4408	77.8527	30.4503	17.7686	20.7684	68.3716	22.9958	1.57678	9.21e-06	0.000116162	-	3	2835381	2838202	-	2173	protein_coding	Kinase with tetratricopeptide repeat domain-containing protein [Source:UniProtKB/TrEMBL;Acc:A0A178VBH8]	Pkinase_Tyr	29	19	18	70	57	91	0.608075	0.355284	0.415241	1.43625	1.10907	1.55652
AT2G30130	35.9107	46.687	48.7649	8.40008	8.41673	14.9994	43.7875	10.6054	2.06333	9.44e-06	0.000118783	LBD12	2	12868461	12870045	+	1222	protein_coding	PCK1 [Source:UniProtKB/TrEMBL;Acc:A0A178VRK1]	-	8	9	13	35	48	57	0.298289	0.299263	0.533285	1.27699	1.66079	1.73371
AT2G05914	31.8066	32.0973	38.4986	76.6507	68.269	132.687	34.1342	92.5356	-1.4298	9.84e-06	0.000123262	-	2	2263124	2264543	-	1420	lncRNA	Potential natural antisense gene, locus overlaps with AT2G05915 [Source:TAIR;Acc:AT2G05914]	-	73	73	115	31	33	45	2.34236	2.0889	4.05972	0.973339	0.982583	1.17787
AT2G37700	48.2229	46.687	66.7309	17.8502	17.7686	10.3842	53.8802	15.3343	1.8053	1.04e-05	0.000130173	-	2	15810520	15814218	-	2306	protein_coding	Fatty acid hydroxylase superfamily [Source:TAIR;Acc:AT2G37700]	-	17	19	9	47	48	78	0.335899	0.334793	0.195646	0.908718	0.880087	1.25721
AT5G61560	90.2897	73.921	114.64	37.8003	34.6021	41.5368	92.9503	37.9798	1.29758	1.07e-05	0.000133043	-	5	24752783	24756768	+	3253	protein_coding	U-box domain-containing protein kinase family protein [Source:TAIR;Acc:AT5G61560]	Pkinase	36	37	36	88	76	134	0.50424	0.462168	0.554761	1.20612	0.987809	1.53106
AT3G61060	193.918	116.717	156.561	84.0008	60.7875	78.4584	155.732	74.4156	1.06819	1.1e-05	0.0001364	AtPP2-A13	3	22602816	22604582	+	1472	protein_coding	Phloem protein 2-A13 [Source:UniProtKB/TrEMBL;Acc:F4JD33]	-	80	65	68	189	120	183	2.47629	1.79427	2.31573	5.72459	3.44681	4.62078
AT2G16760	135.435	114.772	114.64	58.8005	61.7227	55.3824	121.616	58.6352	1.049	1.15e-05	0.000141997	-	2	7275657	7277285	+	1229	protein_coding	Calcium-dependent phosphotriesterase superfamily protein [Source:UniProtKB/TrEMBL;Acc:Q9SLE2]	-	56	66	48	132	118	134	2.07613	2.1821	1.95784	4.78865	4.05951	4.05252
AT4G02090	58.4831	59.3314	45.3428	12.6001	16.8335	19.6146	54.3857	16.3494	1.73514	1.15e-05	0.000142401	-	4	923122	923893	+	772	protein_coding	AGAA.5 [Source:UniProtKB/TrEMBL;Acc:O04712]	-	12	18	17	57	61	53	0.708244	0.947409	1.10387	3.29191	3.34084	2.55171
AT4G22217	15.3903	27.2341	35.932	3.15003	3.74077	0	26.1855	2.29693	3.46297	1.15e-05	0.000142499	-	4	11758578	11759098	+	443	protein_coding	Defensin-like protein 100 [Source:UniProtKB/Swiss-Prot;Acc:Q3E6U0]	-	3	4	0	15	28	42	0.308558	0.366892	0	1.50966	2.67238	3.52385
AT1G55430	44.1188	54.4681	70.153	13.6501	14.9631	21.9222	56.2466	16.8451	1.75219	1.18e-05	0.000146018	-	1	20697392	20699687	-	2296	protein_coding	Cysteine/Histidine-rich C1 domain family protein [Source:UniProtKB/TrEMBL;Acc:Q4TU44]	-	13	16	19	43	56	82	0.257983	0.283159	0.414829	0.835001	1.03124	1.32744
AT4G32780	90.2897	66.1399	76.9971	27.3003	37.4077	12.6918	77.8089	25.7999	1.57404	1.23e-05	0.000151258	-	4	15808852	15811926	+	1639	protein_coding	phosphoinositide binding [Source:TAIR;Acc:AT4G32780]	-	26	40	11	88	68	90	0.722792	0.991661	0.336435	2.39384	1.75418	2.04096
AT4G17215	119.018	130.334	85.5524	59.8505	39.2781	44.9982	111.635	48.0423	1.21614	1.24e-05	0.000152162	-	4	9655669	9656654	+	897	protein_coding	Pollen Ole e 1 allergen and extensin family protein [Source:UniProtKB/TrEMBL;Acc:Q8RXZ6]	-	57	42	39	116	134	100	2.89535	1.90256	2.17951	5.76576	6.3162	4.14362
AT4G18610	164.163	147.842	124.051	57.7505	91.6488	54.2286	145.352	67.876	1.08777	1.25e-05	0.00015362	LSH9	4	10250601	10253148	+	2548	protein_coding	Protein LIGHT-DEPENDENT SHORT HYPOCOTYLS 9 [Source:UniProtKB/Swiss-Prot;Acc:Q9SN52]	-	55	98	47	160	152	145	0.983518	1.56282	0.924667	2.7997	2.52225	2.11515
AT4G40010	160.059	124.499	140.306	59.8505	69.2042	83.0736	141.621	70.7095	1.0045	1.32e-05	0.000160377	SRK2F	4	18548444	18551183	-	1440	protein_coding	Serine/threonine-protein kinase SRK2F [Source:UniProtKB/Swiss-Prot;Acc:Q9SMQ4]	Pkinase	57	74	72	156	128	164	1.80356	2.0881	2.50644	4.83006	3.7583	4.23305
AT2G47460	491.463	504.803	337.932	156.451	185.168	80.766	444.733	140.795	1.65644	1.41e-05	0.000169678	MYB12	2	19476326	19479597	+	1583	protein_coding	Transcription factor MYB12 [Source:UniProtKB/Swiss-Prot;Acc:O22264]	Myb_DNA-binding	149	198	70	479	519	395	4.28869	5.08237	2.21669	13.491	13.8621	9.27445
AT4G01140	60.5351	50.5775	50.4759	12.6001	23.3798	8.0766	53.8629	14.6855	1.85024	1.44e-05	0.000174115	-	4	490749	492418	-	1670	protein_coding	At4g01140 [Source:UniProtKB/TrEMBL;Acc:Q9M152]	-	12	25	7	59	52	59	0.327404	0.608283	0.210121	1.57517	1.31653	1.31313
AT3G45840	69.7693	59.3314	71.0085	22.0502	26.1854	24.2298	66.703	24.1551	1.46397	1.45e-05	0.000174592	-	3	16847904	16849944	-	1859	protein_coding	Cysteine/Histidine-rich C1 domain family protein [Source:UniProtKB/TrEMBL;Acc:F4J6S4]	-	21	28	21	68	61	83	0.514706	0.612013	0.566275	1.63087	1.38738	1.65947
AT3G11385	19.4944	21.3982	29.9433	2.10002	0	0	23.612	0.700006	5.09158	1.45e-05	0.000174677	-	3	3566517	3568975	+	2459	protein_coding	Cysteine/Histidine-rich C1 domain family protein [Source:UniProtKB/TrEMBL;Acc:Q3EB87]	-	2	0	0	19	22	35	0.0370587	0	0	0.344497	0.378275	0.529031
AT5G08250	54.379	82.6748	85.5524	36.7503	19.639	19.6146	74.2021	25.3347	1.55376	1.52e-05	0.000181508	-	5	2653554	2655870	-	1954	protein_coding	Cytochrome P450 superfamily protein [Source:UniProtKB/TrEMBL;Acc:Q9LEY2]	p450	35	21	17	53	85	100	0.816136	0.436694	0.436125	1.20932	1.83924	1.90216
AT3G61390	24.6245	27.2341	26.5212	3.15003	3.74077	3.4614	26.1266	3.45073	2.91798	1.54e-05	0.000183508	PUB36	3	22716238	22718490	+	1894	protein_coding	U-box domain-containing protein 36 [Source:UniProtKB/Swiss-Prot;Acc:Q8GZ84]	-	3	4	3	24	28	31	0.0721706	0.0858148	0.0794014	0.564965	0.62506	0.60835
AT1G73860	57.4571	95.3192	79.5637	31.5003	32.7317	12.6918	77.4467	25.6413	1.58208	1.55e-05	0.000185388	KIN14P	1	27770870	27776883	-	3635	protein_coding	Kinesin-like protein KIN-14P [Source:UniProtKB/Swiss-Prot;Acc:Q0WN69]	Kinesin	30	35	11	56	98	93	0.376042	0.391242	0.151696	0.68687	1.1399	0.950934
AT5G25160	109.784	109.909	106.94	65.1006	41.1484	39.2292	108.878	48.4928	1.16645	1.59e-05	0.000188995	ZFP3	5	8687188	8688415	+	1228	protein_coding	ZFP3 zinc finger protein [Source:UniProtKB/TrEMBL;Acc:Q0WT56]	-	62	44	34	107	113	125	2.30045	1.45592	1.38793	3.88487	3.89066	3.78341
AT2G15130	67.7173	70.0305	41.0651	148.051	120.64	115.38	59.6043	128.024	-1.11013	1.73e-05	0.000204948	-	2	6564808	6566006	+	1199	protein_coding	Plant basic secretory protein (BSP) family protein [Source:UniProtKB/TrEMBL;Acc:Q9ZUJ8]	-	141	129	100	66	72	48	5.3582	4.37173	4.18088	2.45423	2.53897	1.48797
AT4G16270	50.2749	46.687	23.9547	6.30006	10.2871	9.2304	40.3055	8.60586	2.21869	1.75e-05	0.00020647	PER40	4	9205080	9206483	+	1047	protein_coding	Peroxidase 40 [Source:UniProtKB/Swiss-Prot;Acc:O23474]	-	6	11	8	49	48	28	0.26111	0.426902	0.383028	2.0866	1.93838	0.993993
AT1G18860	107.732	74.8937	92.3966	45.1504	36.4725	33.4602	91.6741	38.361	1.25484	1.78e-05	0.000209827	WRKY61	1	6508797	6511397	+	1885	protein_coding	WRKY DNA-binding protein 61 [Source:TAIR;Acc:AT1G18860]	WRKY	43	39	29	105	77	108	1.03938	0.840689	0.771212	2.48353	1.72712	2.12953
AT4G39675	66.6913	111.854	42.7762	19.9502	28.9909	18.4608	73.7739	22.4673	1.70377	1.82e-05	0.000214649	-	4	18413775	18414240	+	466	protein_coding	At4g39675 [Source:UniProtKB/TrEMBL;Acc:Q8LEP7]	-	19	31	16	65	115	50	1.85775	2.70308	1.72116	6.21896	10.4341	3.98801
AT1G31550	44.1188	52.5228	72.7195	117.601	114.093	131.533	56.4537	121.076	-1.09171	1.85e-05	0.000217114	-	1	11295446	11297379	-	1469	protein_coding	GDSL esterase/lipase At1g31550 [Source:UniProtKB/Swiss-Prot;Acc:Q9C857]	Lipase_GDSL	112	122	114	43	54	85	3.47388	3.37459	3.89018	1.30508	1.55423	2.15065
AT5G10625	88.2377	72.9484	98.3852	43.0504	28.9909	34.614	86.5238	35.5518	1.28822	1.88e-05	0.000220808	FLP2	5	3358787	3359817	+	1031	protein_coding	Flowering-promoting factor 1-like protein 2 [Source:UniProtKB/Swiss-Prot;Acc:Q9LXB5]	-	41	31	30	86	75	115	1.81194	1.22176	1.45865	3.71904	3.07572	4.14583
AT4G10265	2.05204	1.94529	3.4221	7.35007	20.5742	58.8438	2.47314	28.9227	-3.52441	1.92e-05	0.000225595	-	4	6373008	6373667	-	660	protein_coding	At4g10262 [Source:UniProtKB/TrEMBL;Acc:Q8GY66]	-	7	22	51	2	2	4	0.483252	1.35444	3.87359	0.135107	0.128124	0.225262
AT5G20860	58.4831	46.687	65.8753	24.1502	14.9631	14.9994	57.0151	18.0376	1.66275	1.93e-05	0.000226035	-	5	7076735	7079149	-	1925	protein_coding	Plant invertase/pectin methylesterase inhibitor superfamily [Source:TAIR;Acc:AT5G20860]	-	23	16	13	57	48	77	0.544398	0.337732	0.338532	1.32018	1.05428	1.48673
AT4G27450	75.9254	144.924	106.94	49.3505	49.5652	39.2292	109.263	46.0483	1.24405	2.03e-05	0.000236793	-	4	13727370	13729002	-	1367	protein_coding	AT4g27450/F27G19_50 [Source:UniProtKB/TrEMBL;Acc:Q93V62]	-	47	53	34	74	149	125	1.56657	1.5754	1.2468	2.41354	4.60852	3.3987
AT1G64000	40.0148	44.7417	37.643	3.15003	4.67596	17.307	40.7998	8.37766	2.31872	2.09e-05	0.00024313	WRKY56	1	23747304	23749053	+	888	protein_coding	At1g64000 [Source:UniProtKB/TrEMBL;Acc:Q29PS1]	WRKY	3	5	15	39	46	44	0.153931	0.228791	0.84677	1.95813	2.19022	1.84167
AT4G11170	36.9367	22.3708	36.7875	6.30006	6.54634	4.6152	32.0317	5.82053	2.45194	2.11e-05	0.000244778	-	4	6811103	6817339	+	3521	protein_coding	Putative disease resistance protein At4g11170 [Source:UniProtKB/Swiss-Prot;Acc:O82500]	TIR	6	7	4	36	23	43	0.0776434	0.080782	0.0569483	0.455855	0.276188	0.453915
AT4G32860	103.628	107.964	87.2634	59.8505	33.6669	27.6912	99.6183	40.4029	1.29874	2.13e-05	0.000246367	-	4	15856474	15857440	-	967	protein_coding	At4g32860 [Source:UniProtKB/TrEMBL;Acc:Q6NNI9]	-	57	36	24	101	111	102	2.68576	1.51272	1.24415	4.65678	4.85333	3.92054
AT1G78950	154.929	113.799	113.785	69.3006	65.4634	36.9216	127.504	57.2286	1.14622	2.15e-05	0.000247552	-	1	29684236	29688800	-	2729	protein_coding	Terpenoid cyclases family protein [Source:TAIR;Acc:AT1G78950]	-	66	70	32	151	117	133	1.10194	1.04226	0.587805	2.46697	1.8127	1.81142
AT3G04530	58.4831	57.3861	57.3201	26.2502	14.0279	16.1532	57.7298	18.8104	1.62105	2.15e-05	0.000247552	PPCK2	3	1221422	1222744	+	1249	protein_coding	Phosphoenolpyruvate carboxylase kinase 2 [Source:UniProtKB/Swiss-Prot;Acc:Q93VK0]	Pkinase	25	15	14	57	59	67	0.912004	0.48799	0.561892	2.03471	1.99725	1.99381
AT5G43120	9.23417	6.80852	18.8215	58.8005	40.2133	40.383	11.6214	46.4656	-1.98059	2.27e-05	0.000260819	-	5	17312543	17314579	+	1985	protein_coding	ARM-repeat/Tetratricopeptide repeat (TPR)-like protein [Source:TAIR;Acc:AT5G43120]	-	56	43	35	9	7	22	1.28542	0.880218	0.883883	0.202149	0.149101	0.41194
AT1G70880	68.7433	97.2645	87.2634	27.3003	43.954	28.845	84.4237	33.3664	1.3315	2.32e-05	0.000265567	-	1	26722846	26723978	-	981	protein_coding	Major latex-like protein [Source:UniProtKB/TrEMBL;Acc:Q941R7]	-	26	47	25	67	100	102	1.2076	1.94675	1.27749	3.04506	4.30997	3.86459
AT2G03720	70.7953	58.3587	51.3314	21.0002	24.315	14.9994	60.1618	20.1049	1.56854	2.41e-05	0.000274071	MRH6	2	1132120	1133379	+	896	protein_coding	MRH6 [Source:UniProtKB/TrEMBL;Acc:A0A384KF39]	Usp	20	26	13	69	60	60	1.01705	1.17909	0.727315	3.43346	2.83131	2.48894
AT1G23720	4267.21	3761.22	7475.57	1916.27	2050.88	1374.18	5168	1780.44	1.53732	2.54e-05	0.000286959	-	1	8388297	8391623	+	3327	protein_coding	Proline-rich extensin-like family protein [Source:TAIR;Acc:AT1G23720]	-	1825	2193	1191	4159	3867	8738	24.9936	26.7836	17.9451	55.7348	49.1434	97.6183
AT5G39000	12.3122	18.4803	35.0765	2.10002	0	1.1538	21.9563	1.08461	4.39404	2.55e-05	0.000288376	-	5	15611812	15614664	+	2853	protein_coding	Putative receptor-like protein kinase At5g39000 [Source:UniProtKB/Swiss-Prot;Acc:Q9FID8]	Pkinase_Tyr	2	0	1	12	19	41	0.0319409	0	0.0175705	0.18753	0.281576	0.534139
AT2G35910	84.1336	90.456	124.051	44.1004	44.8892	43.8444	99.5468	44.278	1.17201	2.57e-05	0.000290082	ATL70	2	15072887	15074140	-	1254	protein_coding	RING-H2 finger protein ATL70 [Source:UniProtKB/Swiss-Prot;Acc:Q8RX29]	-	42	48	38	82	93	145	1.52606	1.55534	1.51905	2.91546	3.13566	4.29776
AT4G37730	99.5239	84.6201	119.773	46.2004	52.3707	35.7678	101.306	44.7797	1.17317	2.63e-05	0.000296661	AtbZIP7	4	17723639	17725037	+	1399	protein_coding	BZIP transcription factor-like protein [Source:UniProtKB/TrEMBL;Acc:Q9T062]	bZIP_1	44	56	31	97	87	140	1.43303	1.62649	1.11079	3.09133	2.62933	3.71948
AT5G06720	44.1188	38.9058	62.4532	95.5509	114.093	110.765	48.4926	106.803	-1.13277	2.69e-05	0.00030233	PER53	5	2077382	2079005	-	1341	protein_coding	Peroxidase 53 [Source:UniProtKB/Swiss-Prot;Acc:Q42578]	-	91	122	96	43	40	73	3.09194	3.69669	3.58864	1.42965	1.26117	2.02333
AT3G05150	126.2	97.2645	83.8413	49.3505	50.5004	21.9222	102.435	40.591	1.32194	2.7e-05	0.000302614	-	3	1440014	1443730	+	1972	protein_coding	Major facilitator superfamily protein [Source:UniProtKB/TrEMBL;Acc:A0A1I9LPR9]	Sugar_tr	47	54	19	123	100	98	1.08595	1.11268	0.482985	2.78092	2.14406	1.8471
AT1G54540	91.3157	115.745	97.5297	59.8505	40.2133	32.3064	101.53	44.1234	1.1997	2.98e-05	0.000331078	-	1	20367553	20368511	-	959	protein_coding	Late embryogenesis abundant (LEA) hydroxyproline-rich glycoprotein family [Source:UniProtKB/TrEMBL;Acc:Q9SLI0]	-	57	43	28	89	119	114	2.70817	1.82193	1.46361	4.13773	5.24653	4.41833
AT3G28550	4732	4267.97	8712.65	1902.62	2294.03	1397.25	5904.21	1864.63	1.66278	3.03e-05	0.000335529	-	3	10700562	10704018	-	3457	protein_coding	Proline-rich extensin-like family protein [Source:UniProtKB/TrEMBL;Acc:F4J0B5]	-	1812	2453	1211	4612	4388	10184	23.8824	28.8324	17.5603	59.4813	53.6674	109.494
AT5G51490	61.5612	61.2766	53.898	19.9502	24.315	17.307	58.9119	20.5241	1.51213	3.09e-05	0.000341368	PME59	5	20913510	20915879	-	2054	protein_coding	Probable pectinesterase/pectinesterase inhibitor 59 [Source:UniProtKB/Swiss-Prot;Acc:Q9FHN5]	-	19	26	15	60	63	63	0.421475	0.514346	0.366082	1.30239	1.29683	1.14002
AT5G03960	130.304	101.155	80.4192	44.1004	56.1115	29.9988	103.96	43.4036	1.24689	3.15e-05	0.000348139	IQD12	5	1068158	1070164	-	1741	protein_coding	IQ-domain 12 [Source:TAIR;Acc:AT5G03960]	-	42	60	26	127	104	94	1.09918	1.40034	0.74862	3.25234	2.52568	2.00679
AT5G14070	23.5984	26.2614	13.6884	2.10002	0	2.3076	21.1827	1.46921	3.9091	3.24e-05	0.000356737	GRXC8	5	4541780	4542585	+	806	protein_coding	Glutaredoxin-C8 [Source:UniProtKB/Swiss-Prot;Acc:Q8LF89]	-	2	0	2	23	27	16	0.113061	0	0.124389	1.27228	1.41636	0.737831
AT4G37950	15.3903	16.535	22.2436	1.05001	0	0	18.0563	0.350003	5.59806	3.29e-05	0.000360527	-	4	17844361	17849274	+	2499	protein_coding	Rhamnogalacturonate lyase family protein [Source:UniProtKB/TrEMBL;Acc:Q84W85]	-	1	0	0	15	17	26	0.0182328	0	0	0.267618	0.287625	0.386704
AT4G15396	26.6765	27.2341	28.2323	1.05001	6.54634	4.6152	27.381	4.07052	2.73351	3.3e-05	0.000362054	CYP702A6	4	8807483	8810512	+	1779	protein_coding	Cytochrome P450, family 702, subfamily A, polypeptide 6 [Source:UniProtKB/TrEMBL;Acc:F4JK32]	p450	1	7	4	26	28	33	0.025612	0.159884	0.112712	0.65161	0.665466	0.689461
AT2G04090	84.1336	105.046	58.1756	18.9002	40.2133	31.1526	82.4516	30.0887	1.44572	3.37e-05	0.000368874	DTX5	2	1362380	1364788	-	1805	protein_coding	Protein DETOXIFICATION 5 [Source:UniProtKB/Swiss-Prot;Acc:Q9SIA1]	MatE	18	43	27	82	108	68	0.454375	0.967996	0.749849	2.02548	2.52982	1.40024
AT1G51880	59.5091	39.8785	32.5099	14.7001	10.2871	9.2304	43.9658	11.4059	1.94066	3.38e-05	0.00036895	RHS6	1	19269817	19274168	-	3119	protein_coding	root hair specific 6 [Source:TAIR;Acc:AT1G51880]	Pkinase_Tyr	14	11	8	58	41	38	0.204518	0.143304	0.128577	0.829093	0.555792	0.452835
AT2G37870	5.1301	3.89058	5.13314	16.8002	43.954	26.5374	4.71794	29.0972	-2.62836	3.38e-05	0.000369316	-	2	15859204	15859942	+	643	protein_coding	Bifunctional inhibitor/lipid-transfer protein/seed storage 2S albumin superfamily protein [Source:UniProtKB/TrEMBL;Acc:Q9SHA0]	-	16	47	23	5	4	6	1.13378	2.97009	1.7931	0.346697	0.263022	0.346826
AT1G61840	52.327	40.8511	48.7649	14.7001	12.1575	16.1532	47.3143	14.3369	1.72919	3.39e-05	0.00037019	-	1	22847247	22849989	+	2743	protein_coding	Cysteine/Histidine-rich C1 domain family protein [Source:UniProtKB/TrEMBL;Acc:O80692]	-	14	13	14	51	42	57	0.232553	0.192575	0.255852	0.828963	0.647392	0.772362
AT1G33320	13.3383	18.4803	22.2436	1.05001	0	0	18.0207	0.350003	5.59566	3.43e-05	0.000373197	CGS2	1	12081009	12083619	+	1447	protein_coding	Probable cystathionine gamma-synthase 2 [Source:UniProtKB/Swiss-Prot;Acc:Q9C876]	Cys_Met_Meta_PP	1	0	0	13	19	26	0.0314884	0	0	0.400558	0.555173	0.667847
AT5G47330	42.0668	35.0152	58.1756	95.5509	88.8432	123.457	45.0859	102.617	-1.17689	3.43e-05	0.000373284	-	5	19206829	19208998	+	1573	protein_coding	Alpha/beta-Hydrolases superfamily protein [Source:UniProtKB/TrEMBL;Acc:Q9LVS6]	-	91	95	107	41	36	68	2.63592	2.45402	3.4099	1.16211	0.967648	1.60676
AT3G30350	42.0668	45.7143	47.9093	16.8002	12.1575	10.3842	45.2301	13.114	1.78465	3.49e-05	0.000378528	RGF4	3	11960298	11961917	-	950	protein_coding	Root meristem growth factor-like protein [Source:UniProtKB/TrEMBL;Acc:F4J5G8]	-	16	13	9	41	47	56	0.767389	0.556035	0.474904	1.9242	2.09179	2.19097
AT2G02630	58.4831	49.6049	54.7535	18.9002	20.5742	14.9994	54.2805	18.1579	1.57249	3.54e-05	0.000383834	-	2	723565	725620	+	2056	protein_coding	Cysteine/Histidine-rich C1 domain family protein [Source:UniProtKB/TrEMBL;Acc:F4IR90]	-	18	22	13	57	51	64	0.398904	0.434792	0.316962	1.23607	1.04879	1.15699
AT3G62740	41.0408	91.4286	50.4759	22.0502	10.2871	21.9222	60.9818	18.0865	1.76596	3.75e-05	0.000404346	BGLU7	3	23211287	23214066	+	1901	protein_coding	Beta-glucosidase 7 [Source:UniProtKB/Swiss-Prot;Acc:Q9LZJ1]	Glyco_hydro_1	21	11	19	40	94	59	0.503334	0.235122	0.501024	0.938142	2.09069	1.15356
AT2G18720	36.9367	39.8785	35.0765	78.7507	86.0377	87.6888	37.2972	84.1591	-1.1752	3.78e-05	0.000407333	-	2	8114785	8117085	-	1754	protein_coding	Translation elongation factor EF1A/initiation factor IF2gamma family protein [Source:UniProtKB/TrEMBL;Acc:F4IRF5]	GTP_EFTU	75	92	76	36	41	41	1.94828	2.13128	2.17206	0.915089	0.98832	0.868813
AT3G57540	89.2637	81.7022	103.518	42.0004	43.954	38.0754	91.4948	41.3433	1.14505	3.99e-05	0.000429178	REM4.1	3	21301397	21303230	-	1423	protein_coding	Remorin 4.1 [Source:UniProtKB/Swiss-Prot;Acc:Q93YN8]	-	40	47	33	87	84	121	1.28078	1.34207	1.16251	2.72587	2.49585	3.16048
AT2G37750	191.866	255.806	88.9745	60.9006	90.7136	76.1508	178.882	75.9217	1.23156	4.07e-05	0.000436539	-	2	15830870	15831592	+	723	protein_coding	Expressed protein [Source:UniProtKB/TrEMBL;Acc:O80943]	-	58	97	66	187	263	104	3.65518	5.4515	4.57607	11.5317	15.3802	5.34647
AT2G31585	117.992	99.2098	77.8527	50.4005	45.8244	32.3064	98.3516	42.8438	1.19023	4.08e-05	0.000437577	-	2	13446002	13446729	+	728	ncRNA	other RNA [Source:TAIR;Acc:AT2G31585]	-	48	49	28	115	102	91	3.0042	2.73494	1.92803	7.04299	5.92396	4.64603
AT4G38340	40.0148	23.3435	25.6657	70.3506	70.1394	83.0736	29.6747	74.5212	-1.33316	4.26e-05	0.000454499	NLP3	4	17954710	17958063	+	2705	protein_coding	Protein NLP3 [Source:UniProtKB/Swiss-Prot;Acc:Q9SVF1]	RWP-RK	67	75	72	39	24	30	1.12857	1.12662	1.3343	0.642818	0.375135	0.412217
AT3G26200	45.1449	39.8785	38.4986	12.6001	10.2871	11.538	41.174	11.4751	1.84494	4.33e-05	0.000461816	CYP71B22	3	9589249	9591179	+	1808	protein_coding	Cytochrome P450 71B22 [Source:UniProtKB/Swiss-Prot;Acc:Q9LTM1]	p450	12	11	10	44	41	45	0.302414	0.247216	0.277261	1.08504	0.958802	0.925094
AT1G10560	52.327	41.8237	66.7309	17.8502	19.639	14.9994	53.6272	17.4962	1.61299	4.6e-05	0.000486357	PUB18	1	3484399	3486965	+	2567	protein_coding	U-box domain-containing protein 18 [Source:UniProtKB/Swiss-Prot;Acc:Q9XIJ5]	U-box	17	21	13	51	43	78	0.301746	0.332411	0.253866	0.885799	0.708249	1.12938
AT1G64920	57.4571	82.6748	60.7422	23.1002	32.7317	13.8456	66.958	23.2258	1.51137	4.66e-05	0.00049158	UGT79B11	1	24117312	24118993	-	1682	protein_coding	UDP-glycosyltransferase 79B11 [Source:UniProtKB/Swiss-Prot;Acc:Q9XIQ4]	UDPGT	22	35	12	56	85	71	0.595958	0.845521	0.357637	1.48441	2.13667	1.56893
AT3G01760	21.5464	13.617	27.3768	3.15003	0.935192	1.1538	20.8467	1.74634	3.58845	4.76e-05	0.000500604	-	3	273248	275304	+	1453	protein_coding	Lysine histidine transporter-like 4 [Source:UniProtKB/Swiss-Prot;Acc:Q9SS86]	Aa_trans	3	1	1	21	14	32	0.0940751	0.0279651	0.0345002	0.644383	0.407386	0.818571
AT5G59930	52.327	39.8785	42.7762	9.45009	16.8335	12.6918	44.9939	12.9918	1.78244	4.8e-05	0.000503721	-	5	24134225	24136665	+	2441	protein_coding	Cysteine/Histidine-rich C1 domain family protein [Source:UniProtKB/TrEMBL;Acc:Q9FJE3]	-	9	18	11	51	41	50	0.167994	0.299631	0.225898	0.931522	0.710166	0.761332
AT5G52790	81.0555	103.1	112.074	43.0504	56.1115	27.6912	98.7432	42.2844	1.21425	4.84e-05	0.000507329	CBSDUF5	5	21391566	21395016	-	2513	protein_coding	DUF21 domain-containing protein At5g52790 [Source:UniProtKB/Swiss-Prot;Acc:Q9LTD8]	-	41	60	24	79	106	131	0.743379	0.970155	0.478747	1.4016	1.78343	1.93754
AT3G49790	115.94	113.799	100.096	49.3505	47.6948	64.6128	109.945	53.886	1.03315	4.91e-05	0.000513404	-	3	18467959	18469962	-	2004	protein_coding	At3g49790 [Source:UniProtKB/TrEMBL;Acc:Q9M2X9]	-	47	51	56	113	117	117	1.06861	1.03408	1.4008	2.51404	2.46849	2.17
AT1G24485	25.6505	15.5623	18.8215	3.15003	0	0	20.0114	1.05001	4.26124	4.96e-05	0.000518177	-	1	8678858	8681894	+	1813	protein_coding	FUNCTIONS IN: molecular_function unknown; INVOLVED IN: biological_process unknown; LOCATED IN: endomembrane system; BEST Arabidopsis thaliana protein match is: protein kinase-related (TAIR:AT3G46280.1); Ha. [Source:TAIR;Acc:AT1G24485]	-	3	0	0	25	16	22	0.075395	0	0	0.614799	0.373135	0.451021
AT5G51500	36.9367	25.2888	35.932	4.20004	7.48154	9.2304	32.7192	6.97066	2.23688	5.02e-05	0.00052282	PME60	5	20917795	20919964	-	1883	protein_coding	Probable pectinesterase/pectinesterase inhibitor 60 [Source:UniProtKB/Swiss-Prot;Acc:Q9FHN4]	-	4	8	8	36	26	42	0.0967896	0.172632	0.212974	0.852399	0.583803	0.829031
AT3G25250	109.784	76.839	75.2861	33.6003	33.6669	44.9982	87.303	37.4218	1.22485	5.25e-05	0.000545851	OXI1	3	9195334	9197126	+	1675	protein_coding	Serine/threonine-protein kinase OXI1 [Source:UniProtKB/Swiss-Prot;Acc:Q9LSF1]	Pkinase	32	36	39	107	79	88	0.870471	0.873313	1.16718	2.84813	1.99414	1.95272
AT1G35330	40.0148	33.0699	52.187	12.6001	14.0279	5.769	41.7572	10.799	1.93623	5.33e-05	0.000553702	-	1	12964986	12966113	+	1044	protein_coding	RING/U-box superfamily protein [Source:TAIR;Acc:AT1G35330]	-	12	15	5	39	34	61	0.523721	0.583812	0.24008	1.66554	1.37696	2.17171
AT3G29410	53.353	31.1246	40.2096	11.5501	13.0927	0	41.5624	8.21426	2.30424	5.48e-05	0.000567722	TPS25	3	11302431	11305198	-	2178	protein_coding	Terpenoid synthase 25 [Source:UniProtKB/Swiss-Prot;Acc:Q9LIA1]	-	11	14	0	52	32	47	0.23012	0.261188	0	1.06448	0.621206	0.802069
AT4G36570	58.4831	85.5928	85.5524	30.4503	38.3429	20.7684	76.5428	29.8539	1.3496	5.58e-05	0.000576117	ATRL3	4	17254290	17255762	+	816	protein_coding	RAD-like 3 [Source:TAIR;Acc:AT4G36570]	-	29	41	18	57	88	100	1.6193	2.04163	1.10578	3.11441	4.5597	4.55493
AT5G51780	87.2116	97.2645	55.609	35.7003	30.8613	29.9988	80.0284	32.1868	1.30997	5.59e-05	0.000576142	-	5	21034626	21036773	+	1105	protein_coding	basic helix-loop-helix (bHLH) DNA-binding superfamily protein [Source:TAIR;Acc:AT5G51780]	HLH	34	33	26	85	100	65	1.40196	1.21348	1.1795	3.42963	3.82632	2.18637
AT5G38970	44.1188	57.3861	60.7422	19.9502	18.7038	17.307	54.0824	18.6537	1.53666	5.6e-05	0.000577093	CYP85A1	5	15594674	15598089	-	2047	protein_coding	Cytochrome P450 85A1 [Source:UniProtKB/Swiss-Prot;Acc:Q9FMA5]	p450	19	20	15	43	59	71	0.422917	0.397004	0.367333	0.936572	1.21865	1.28918
AT3G20470	206.23	295.684	226.714	709.807	391.845	800.737	242.876	634.13	-1.38391	5.63e-05	0.000579672	GRP5	3	7140294	7141353	-	1060	protein_coding	Glycine-rich protein 5 [Source:UniProtKB/Swiss-Prot;Acc:Q9LTP5]	-	676	419	694	201	304	265	29.0576	16.0617	32.8202	8.45436	12.1258	9.29206
AT5G59390	19.4944	20.4255	20.5326	50.4005	67.3338	50.7672	20.1508	56.1672	-1.48143	5.71e-05	0.000586812	-	5	23954326	23957342	+	2270	protein_coding	Transcription regulator-like [Source:UniProtKB/TrEMBL;Acc:Q9LTJ0]	-	48	72	44	19	21	24	0.963462	1.28881	0.971659	0.37318	0.391144	0.392968
AT1G14220	46.1709	51.5502	48.7649	16.8002	19.639	8.0766	48.8286	14.8386	1.70131	5.82e-05	0.000596949	-	1	4858450	4859661	-	939	protein_coding	F7A19.32 protein [Source:UniProtKB/TrEMBL;Acc:Q9XI64]	Ribonuclease_T2	16	21	7	45	53	57	0.776378	0.908732	0.373697	2.13667	2.38646	2.25622
AT3G24750	32.8326	58.3587	45.3428	9.45009	19.639	4.6152	45.5114	11.2348	1.99046	6.2e-05	0.000631942	-	3	9035980	9037785	+	1342	protein_coding	unknown protein; Ha. [Source:TAIR;Acc:AT3G24750]	-	9	21	4	32	60	53	0.305569	0.635842	0.149415	1.06313	1.89035	1.4679
AT3G29630	84.1336	96.2919	109.507	58.8005	30.8613	38.0754	96.6442	42.5791	1.18808	6.26e-05	0.000637018	UGT79B4	3	11447002	11448675	-	1674	protein_coding	AT3G29630.1 (Fragment) [Source:UniProtKB/TrEMBL;Acc:A0A0K1SB51]	UDPGT	56	33	33	82	99	128	1.52423	0.801015	0.988202	2.18398	2.50048	2.84202
AT1G23560	93.3678	109.909	106.94	48.3004	50.5004	54.2286	103.406	51.0098	1.02183	6.42e-05	0.000652501	-	1	8352615	8354619	-	1598	protein_coding	F5O8.12 protein [Source:UniProtKB/TrEMBL;Acc:Q9ZUD8]	-	46	54	47	91	113	125	1.3116	1.37309	1.47438	2.53896	2.98982	2.9074
AT5G45200	61.5612	36.9605	29.9433	12.6001	14.0279	4.6152	42.8217	10.4144	2.0155	6.51e-05	0.000659767	-	5	18283663	18290478	-	4320	protein_coding	Disease resistance protein (TIR-NBS-LRR class) family [Source:UniProtKB/TrEMBL;Acc:F4KD45]	TIR	12	15	4	60	38	35	0.126566	0.141088	0.0464155	0.619239	0.371915	0.301132
AT5G26310	89.2637	139.088	180.516	66.1506	75.7505	35.7678	136.289	59.223	1.19742	6.56e-05	0.000663616	UGT72E3	5	9234600	9236408	+	1809	protein_coding	Glycosyltransferase (Fragment) [Source:UniProtKB/TrEMBL;Acc:W8QN72]	UDPGT	63	81	31	87	143	211	1.5868	1.8194	0.859034	2.14423	3.34227	4.33527
AT5G67430	40.0148	27.2341	40.2096	9.45009	9.35192	8.0766	35.8195	8.95954	1.99655	7.02e-05	0.000702588	-	5	26910205	26912103	+	1708	protein_coding	Acyl-CoA N-acyltransferases (NAT) superfamily protein [Source:UniProtKB/TrEMBL;Acc:Q9FN10]	Acetyltransf_1	9	10	7	39	28	47	0.24009	0.2379	0.205446	1.01805	0.693128	1.02278
AT4G09770	15.3903	33.0699	31.6544	1.05001	7.48154	2.3076	26.7049	3.61305	2.84626	7.04e-05	0.000703654	-	4	6154259	6155953	-	1297	protein_coding	TRAF-like family protein [Source:TAIR;Acc:AT4G09770]	MATH	1	8	2	15	34	37	0.0351301	0.25063	0.0772996	0.515634	1.10836	1.06031
AT1G53340	71.8214	81.7022	63.3088	33.6003	23.3798	32.3064	72.2774	29.7622	1.28499	7.13e-05	0.000711296	-	1	19898849	19901091	-	2243	protein_coding	Cysteine/Histidine-rich C1 domain family protein [Source:TAIR;Acc:AT1G53340]	-	32	25	28	70	84	74	0.65004	0.45289	0.625772	1.39142	1.58341	1.22624
AT1G70170	74.8994	46.687	57.3201	31.5003	11.2223	13.8456	59.6355	18.8561	1.6636	7.14e-05	0.000712435	2MMP	1	26423874	26425356	+	1483	protein_coding	Metalloendoproteinase 2-MMP [Source:UniProtKB/Swiss-Prot;Acc:O04529]	PG_binding_1	30	12	12	73	48	67	0.92172	0.328793	0.405627	2.19469	1.3685	1.67921
AT5G61412	24.6245	62.2493	17.1105	105.001	72.0098	117.688	34.6614	98.2328	-1.50588	7.16e-05	0.000713494	-	5	24686610	24687366	-	757	protein_coding	Putative uncharacterized protein [Source:UniProtKB/TrEMBL;Acc:Q9FLJ3]	-	100	77	102	24	64	20	6.01898	4.13311	6.75447	1.41353	3.5746	0.981988
AT3G09490	112.862	84.6201	124.051	66.1506	39.2781	41.5368	107.178	48.9885	1.13211	7.2e-05	0.000717089	-	3	2915550	2916870	+	1321	protein_coding	At3g09490 [Source:UniProtKB/TrEMBL;Acc:Q9SF54]	-	63	42	36	110	87	145	2.17299	1.2919	1.36611	3.71262	2.78458	4.07978
AT3G07350	69.7693	87.5381	100.952	29.4003	42.0836	41.5368	86.0864	37.6736	1.19456	7.27e-05	0.000722797	-	3	2347186	2348791	+	1606	protein_coding	F21O3.6 protein [Source:UniProtKB/TrEMBL;Acc:Q9SRT1]	-	28	45	36	68	90	118	0.794386	1.13854	1.12368	1.88779	2.36941	2.73092
AT3G20840	69.7693	75.8663	76.9971	37.8003	32.7317	20.7684	74.2109	30.4335	1.27933	7.49e-05	0.000741657	PLT1	3	7300444	7303693	+	2368	protein_coding	AP2-like ethylene-responsive transcription factor PLT1 [Source:UniProtKB/Swiss-Prot;Acc:Q5YGP8]	AP2	36	35	18	68	78	90	0.692692	0.600577	0.381046	1.28032	1.3927	1.41264
AT5G67620	75.9254	73.921	71.0085	32.5503	37.4077	17.307	73.6183	29.0883	1.32591	7.55e-05	0.000746827	-	5	26964551	26966010	-	1179	protein_coding	At5g67620 [Source:UniProtKB/TrEMBL;Acc:Q9FJW1]	-	31	40	15	74	76	83	1.19803	1.37857	0.637771	2.79839	2.72548	2.61659
AT5G36920	8.20815	4.86323	1.71105	44.1004	25.2502	17.307	4.92748	28.8859	-2.58256	8.09e-05	0.000791925	-	5	14564089	14565010	-	591	protein_coding	Transmembrane protein [Source:UniProtKB/TrEMBL;Acc:Q9FIW1]	-	42	27	15	8	5	2	3.23803	1.85634	1.2723	0.603522	0.357706	0.125781
AT2G16970	35.9107	34.0426	25.6657	10.5001	2.80558	6.9228	31.873	6.74282	2.25602	8.32e-05	0.000812108	MEE15	2	7369452	7375688	+	1874	protein_coding	Major facilitator superfamily protein [Source:TAIR;Acc:AT2G16970]	-	10	3	6	35	35	30	0.243136	0.065048	0.160498	0.832701	0.789663	0.595009
AT2G38530	3307.89	5573.26	4345.21	10034.9	7272.99	11797.6	4408.78	9701.85	-1.13782	8.75e-05	0.000848849	LTP2	2	16128176	16129399	+	1113	protein_coding	Non-specific lipid-transfer protein [Source:UniProtKB/TrEMBL;Acc:A0A178W063]	-	9557	7777	10225	3224	5730	5079	391.242	283.922	460.527	129.149	217.672	169.611
AT3G12220	16.4163	26.2614	6.84419	1.05001	0	0	16.5073	0.350003	5.46116	8.89e-05	0.000860975	SCPL16	3	3896207	3899019	-	1809	protein_coding	Serine carboxypeptidase-like 16 [Source:UniProtKB/Swiss-Prot;Acc:Q9C7D4]	Peptidase_S10	1	0	0	16	27	8	0.0251872	0	0	0.394341	0.631057	0.16437
AT5G26120	8.20815	25.2888	2.56657	0	0	0	12.0212	0	5.96583	8.95e-05	0.000865595	ASD2	5	9121675	9125967	-	2260	protein_coding	Alpha-L-arabinofuranosidase 2 [Source:UniProtKB/Swiss-Prot;Acc:Q8VZR2]	-	0	0	0	8	26	3	0	0	0	0.157824	0.486417	0.0493384
AT5G42785	49.2489	43.769	51.3314	15.7501	15.8983	17.307	48.1165	16.3185	1.5627	9.09e-05	0.000878604	-	5	17156853	17157857	-	728	protein_coding	Transmembrane protein [Source:UniProtKB/TrEMBL;Acc:Q1PDN7]	-	15	17	15	48	45	60	0.938813	0.948855	1.03287	2.93968	2.61351	3.06332
AT2G23410	41.0408	45.7143	29.0878	11.5501	13.0927	2.3076	38.6143	8.98346	2.07424	9.22e-05	0.000889157	DPS	2	9966127	9967788	-	1079	protein_coding	Dehydrodolichyl diphosphate synthase 1 [Source:UniProtKB/Swiss-Prot;Acc:O80458]	Prenyltransf	11	14	2	40	47	34	0.464505	0.527216	0.0929171	1.65283	1.8417	1.1712
AT3G50610	38.9887	34.0426	36.7875	96.6009	67.3338	81.9198	36.6063	81.9515	-1.16104	9.55e-05	0.000914419	CEP9	3	18779551	18780514	-	964	protein_coding	Precursor of CEP9 [Source:UniProtKB/Swiss-Prot;Acc:A0A1I9LMX5]	-	92	72	71	38	35	43	4.3484	3.03485	3.69206	1.75751	1.53509	1.65792
AT3G28570	13.3383	15.5623	17.966	58.8005	38.3429	46.152	15.6222	47.7651	-1.60489	9.7e-05	0.000926836	-	3	10710405	10712028	+	1624	protein_coding	P-loop containing nucleoside triphosphate hydrolases superfamily protein [Source:UniProtKB/TrEMBL;Acc:A0A1I9LRU0]	AAA	56	41	40	13	16	21	1.57116	1.02584	1.2347	0.356901	0.41656	0.480624
AT4G15300	77.9775	74.8937	80.4192	29.4003	36.4725	38.0754	77.7635	34.6494	1.16736	9.72e-05	0.000928808	CYP702A2	4	8730499	8732851	-	1802	protein_coding	Cytochrome P450 like protein [Source:UniProtKB/TrEMBL;Acc:O23384]	p450	28	39	33	76	77	94	0.707982	0.879412	0.918008	1.8804	1.80667	1.93885
AT2G34140	59.5091	67.1125	88.1189	27.3003	32.7317	28.845	71.5802	29.6257	1.2736	9.79e-05	0.000933683	CDF4	2	14413694	14414788	-	1095	protein_coding	Cyclic dof factor 4 [Source:UniProtKB/Swiss-Prot;Acc:O22967]	zf-Dof	26	35	25	58	69	103	1.08188	1.29878	1.14449	2.36159	2.66427	3.49619
AT5G28630	66.6913	82.6748	76.9971	36.7503	27.1206	34.614	75.4544	32.8283	1.20646	9.96e-05	0.00094706	-	5	10636612	10637384	+	773	protein_coding	Glycine-rich protein [Source:UniProtKB/TrEMBL;Acc:Q8VXY1]	-	35	29	30	65	85	90	2.06304	1.52441	1.94549	3.74908	4.64925	4.32748
AT1G64910	44.1188	49.6049	53.0425	15.7501	21.5094	10.3842	48.9221	15.8813	1.60899	0.000100177	0.000951453	UGT79B10	1	24115097	24116858	-	1762	protein_coding	UDP-glycosyltransferase 79B10 [Source:UniProtKB/Swiss-Prot;Acc:Q9XIQ5]	UDPGT	15	23	9	43	51	62	0.387886	0.530401	0.256049	1.08806	1.22379	1.30785
AT4G19170	83.1076	104.073	105.229	60.9006	31.7965	40.383	97.47	44.36	1.1411	0.00010438	0.000985443	CCD4	4	10481619	10483879	+	2261	protein_coding	Probable carotenoid cleavage dioxygenase 4, chloroplastic [Source:UniProtKB/Swiss-Prot;Acc:O49675]	RPE65	58	34	35	81	107	123	1.16882	0.611027	0.775987	1.59726	2.00091	2.02198
AT1G56630	88.2377	67.1125	63.3088	27.3003	32.7317	32.3064	72.8863	30.7795	1.24041	0.000107772	0.0010154	-	1	21223406	21227112	-	1841	protein_coding	alpha/beta-Hydrolases superfamily protein [Source:TAIR;Acc:AT1G56630]	Lipase_3	26	35	28	86	69	74	0.643485	0.772497	0.762415	2.08274	1.58467	1.494
AT4G17660	9.23417	10.6991	14.5439	31.5003	47.6948	40.383	11.4924	39.8594	-1.78669	0.000109195	0.00102699	PBL20	4	9831077	9833138	+	1623	protein_coding	Probable serine/threonine-protein kinase PBL20 [Source:UniProtKB/Swiss-Prot;Acc:F4JPX3]	Pkinase_Tyr	30	51	35	9	11	17	0.842213	1.27683	1.08103	0.247238	0.286561	0.389316
AT4G08410	134.409	123.526	298.578	74.5507	101.936	79.6122	185.504	85.3663	1.12104	0.000110079	0.00103439	-	4	5338819	5341209	-	2391	protein_coding	Extensin-like protein [Source:UniProtKB/TrEMBL;Acc:Q9STM7]	-	71	109	69	131	127	349	1.353	1.85238	1.44663	2.44277	2.24578	5.42523
AT1G31885	72.8474	46.687	71.0085	30.4503	16.8335	24.2298	63.5143	23.8378	1.42106	0.000112045	0.00105053	NIP3-1	1	11450315	11452068	+	1439	protein_coding	Aquaporin NIP3-1 [Source:UniProtKB/Swiss-Prot;Acc:Q9C6T0]	-	29	18	21	71	48	83	0.91824	0.50827	0.731553	2.19983	1.41034	2.14382
AT1G60750	23.5984	13.617	8.55524	0	0.935192	0	15.2569	0.311731	5.3463	0.000125333	0.00116175	-	1	22362293	22363854	-	993	protein_coding	Probable aldo-keto reductase 6 [Source:UniProtKB/Swiss-Prot;Acc:F4HPY8]	Aldo_ket_red	0	1	0	23	14	10	0	0.0409198	0	1.03269	0.596104	0.374302
AT5G59590	47.1969	36.9605	62.4532	19.9502	12.1575	16.1532	48.8702	16.087	1.61225	0.000127727	0.00118239	UGT76E2	5	24008865	24010688	-	1740	protein_coding	Glycosyltransferase (Fragment) [Source:UniProtKB/TrEMBL;Acc:W8PUA4]	UDPGT	19	13	14	46	38	73	0.497535	0.303582	0.403335	1.17869	0.923374	1.55936
AT5G51160	47.1969	44.7417	53.0425	9.45009	22.4446	14.9994	48.327	15.6314	1.61836	0.000130247	0.00120362	-	5	20792073	20793841	+	1696	protein_coding	Ankyrin repeat family protein [Source:UniProtKB/TrEMBL;Acc:Q9LU58]	-	9	24	13	46	46	62	0.241789	0.575	0.384242	1.20927	1.14677	1.35874
AT5G14940	102.602	90.456	111.218	61.9506	41.1484	46.152	101.425	49.7503	1.03097	0.000130754	0.00120778	NPF5.8	5	4831583	4834532	-	2044	protein_coding	Protein NRT1/ PTR FAMILY 5.8 [Source:UniProtKB/Swiss-Prot;Acc:Q9LFR1]	-	59	44	40	100	93	130	1.3152	0.87469	0.980994	2.18127	1.92374	2.36393
AT3G16390	219.568	184.803	97.5297	47.2504	41.1484	12.6918	167.3	33.6969	2.3064	0.000138147	0.00126943	NSP3	3	5562400	5564574	+	1725	protein_coding	Nitrile-specifier protein 3 [Source:UniProtKB/Swiss-Prot;Acc:O04318]	Kelch_1	45	44	11	214	190	114	1.18862	1.03644	0.319662	5.53115	4.65702	2.45634
AT5G01520	87.2116	82.6748	128.329	50.4005	49.5652	41.5368	99.405	47.1675	1.07652	0.000139089	0.00127532	AIRP2	5	206432	208611	+	1325	protein_coding	AtAIRP2 [Source:UniProtKB/TrEMBL;Acc:A0A178U9T4]	-	48	53	36	85	85	150	1.65061	1.62533	1.36199	2.86018	2.71236	4.20772
AT5G22460	35.9107	46.687	60.7422	97.6509	99.1303	99.2268	47.7799	98.6694	-1.03846	0.000148964	0.00135474	-	5	7443460	7445639	-	1592	protein_coding	Alpha/beta-Hydrolases superfamily protein [Source:UniProtKB/TrEMBL;Acc:Q9FMQ5]	-	93	106	86	35	48	71	2.6617	2.70549	2.70796	0.980202	1.2748	1.65763
AT5G24880	63.6132	73.921	57.3201	15.7501	38.3429	14.9994	64.9514	23.0308	1.47602	0.000149985	0.00136226	-	5	8552647	8554275	+	1629	protein_coding	Chromo domain cec-like protein [Source:UniProtKB/TrEMBL;Acc:Q3E966]	-	15	41	13	62	76	67	0.419555	1.02269	0.400045	1.69692	1.97259	1.52871
AT3G32030	27.7025	38.9058	26.5212	3.15003	12.1575	3.4614	31.0432	6.25631	2.27419	0.000154437	0.00139672	TPS30	3	13032306	13035440	-	2059	protein_coding	Terpenoid synthase 30 [Source:UniProtKB/Swiss-Prot;Acc:Q9LH31]	-	3	13	3	27	40	31	0.0663871	0.256548	0.0730385	0.584653	0.821386	0.559599
AT1G09155	44.1188	28.2067	40.2096	11.5501	7.48154	12.6918	37.5117	10.5745	1.83889	0.000154915	0.00139985	PP2B15	1	2949621	2950989	-	1227	protein_coding	F-box protein PP2-B15 [Source:UniProtKB/Swiss-Prot;Acc:O80494]	-	11	8	11	43	29	47	0.408477	0.264928	0.449402	1.56248	0.999302	1.42372
AT3G25655	27.7025	14.5897	25.6657	1.05001	6.54634	0	22.6526	2.53212	3.08382	0.000156824	0.00141443	IDL1	3	9337431	9338075	-	645	protein_coding	Protein IDA-LIKE 1 [Source:UniProtKB/Swiss-Prot;Acc:Q29PV4]	-	1	7	0	27	15	30	0.0706414	0.440982	0	1.86636	0.983275	1.72876
AT5G10278	42.0668	43.769	21.3881	5.25005	8.41673	12.6918	35.7413	8.78619	2.03014	0.000156862	0.00141443	-	5	3226321	3232723	+	2704	ncRNA	other RNA [Source:TAIR;Acc:AT5G10278]	-	5	9	11	41	45	25	0.0842524	0.135244	0.203926	0.676033	0.703638	0.343641
AT2G32610	68.7433	72.9484	47.9093	25.2002	21.5094	28.845	63.2003	25.1849	1.32999	0.000161473	0.00145353	CSLB1	2	13836117	13839640	+	2518	protein_coding	Cellulose synthase-like protein B1 [Source:UniProtKB/Swiss-Prot;Acc:O80898]	-	24	23	25	67	75	56	0.434285	0.371154	0.497704	1.18634	1.25936	0.826617
AT4G15330	92.3417	58.3587	54.7535	30.4503	29.9261	20.7684	68.4847	27.0483	1.33024	0.00016672	0.00149442	CYP705A1	4	8751320	8753297	-	1908	protein_coding	Cytochrome P450 705A1 [Source:UniProtKB/Swiss-Prot;Acc:Q0WQ07]	p450	29	32	18	90	60	64	0.69253	0.681481	0.472913	2.10308	1.32959	1.24673
AT4G11530	96.4458	104.073	124.051	43.0504	71.0746	43.8444	108.19	52.6565	1.03216	0.000170288	0.00152447	CRK34	4	6986838	6989793	+	2480	protein_coding	cysteine-rich RLK (RECEPTOR-like protein kinase) 34 [Source:TAIR;Acc:AT4G11530]	Pkinase_Tyr	41	76	38	94	107	145	0.753271	1.24521	0.768102	1.68992	1.82421	2.17314
AT3G56230	63.6132	58.3587	56.4646	24.1502	24.315	24.2298	59.4788	24.2317	1.29431	0.000173646	0.00154994	-	3	20860720	20862395	-	1288	protein_coding	BTB/POZ domain-containing protein At3g56230 [Source:UniProtKB/Swiss-Prot;Acc:Q9LYL9]	BTB	23	26	21	62	60	66	0.813638	0.820238	0.817317	2.14618	1.9696	1.90458
AT3G12540	50.2749	53.4955	47.0538	16.8002	16.8335	21.9222	50.2747	18.5186	1.44606	0.000178412	0.00158914	-	3	3974802	3977369	+	2023	protein_coding	Protein of unknown function, DUF547 [Source:TAIR;Acc:AT3G12540]	-	16	18	19	49	55	55	0.360366	0.361542	0.470809	1.07992	1.1495	1.01051
AT1G34420	110.81	116.717	85.5524	63.0006	49.5652	42.6906	104.36	51.7521	1.00744	0.000183765	0.0016327	-	1	12584345	12587778	+	3351	protein_coding	F12K21.25 [Source:UniProtKB/TrEMBL;Acc:Q9LNK3]	Pkinase_Tyr	60	53	37	108	120	100	0.815823	0.642664	0.553496	1.43694	1.51409	1.10917
AT5G50790	33.8586	24.3161	44.4872	3.15003	14.0279	5.769	34.2207	7.64897	2.13794	0.000185733	0.00164811	SWEET10	5	20656193	20658001	-	1312	protein_coding	Bidirectional sugar transporter SWEET10 [Source:UniProtKB/Swiss-Prot;Acc:Q9LUE3]	-	3	15	5	33	25	52	0.104185	0.464558	0.19104	1.12143	0.805656	1.47313
AT5G42580	21.5464	34.0426	26.5212	5.25005	7.48154	4.6152	27.3701	5.78226	2.22981	0.000187385	0.00166	CYP705A12	5	17023502	17025361	-	1776	protein_coding	Cytochrome P450 705A12 [Source:UniProtKB/Swiss-Prot;Acc:Q9FH67]	p450	5	8	4	21	35	31	0.128276	0.183033	0.112903	0.52719	0.833237	0.64877
AT3G22360	55.405	52.5228	75.2861	25.2002	29.9261	12.6918	61.0713	22.6061	1.42222	0.000187618	0.00166104	AOX1B	3	7904097	7905576	+	1229	protein_coding	Ubiquinol oxidase 1b, mitochondrial [Source:UniProtKB/Swiss-Prot;Acc:O23913]	AOX	24	32	11	54	54	88	0.889771	1.05799	0.448671	1.95899	1.85774	2.66135
AT4G16008	65.6652	74.8937	66.7309	28.3503	30.8613	32.3064	69.0966	30.506	1.18021	0.000188917	0.00167148	-	4	9067802	9069313	+	1512	protein_coding	Putative uncharacterized protein [Source:UniProtKB/TrEMBL;Acc:Q8LBY3]	-	27	33	28	64	77	78	0.813638	0.886838	0.928311	1.8872	2.15319	1.91741
AT5G06230	59.5091	44.7417	51.3314	16.8002	24.315	14.9994	51.8607	18.7048	1.45936	0.00019051	0.00168416	TBL9	5	1884928	1887175	-	1758	protein_coding	Protein trichome birefringence-like 9 [Source:UniProtKB/Swiss-Prot;Acc:Q9FFZ4]	-	16	26	13	58	46	60	0.414687	0.600948	0.370691	1.47096	1.10632	1.26854
AT2G29330	97.4718	107.964	76.1416	51.4505	43.954	41.5368	93.859	45.6471	1.03667	0.000197966	0.00174426	TRI	2	12594536	12596438	+	1093	protein_coding	Tropinone reductase homolog At2g29330 [Source:UniProtKB/Swiss-Prot;Acc:Q9ZW16]	-	49	47	36	95	111	89	2.04266	1.74727	1.65109	3.8752	4.29384	3.02651
AT1G60740	54.379	36.9605	29.9433	11.5501	14.0279	10.3842	40.4276	11.9874	1.74213	0.000198131	0.00174499	PRXIID	1	22360977	22362003	+	825	protein_coding	At1g60740 [Source:UniProtKB/TrEMBL;Acc:B4G289]	-	11	15	9	53	38	35	0.607516	0.738788	0.546859	2.86426	1.94748	1.57683
AT3G61930	77.9775	81.7022	49.6204	33.6003	30.8613	19.6146	69.7667	28.0254	1.30504	0.000198321	0.0017452	-	3	22935510	22936253	+	744	protein_coding	Uncharacterized protein At3g61930 [Source:UniProtKB/TrEMBL;Acc:Q9M272]	-	32	33	17	76	84	58	1.95973	1.80228	1.14542	4.5544	4.77364	2.89752
AT4G11880	29.7546	18.4803	28.2323	7.35007	2.80558	4.6152	25.489	4.92361	2.38426	0.000205146	0.0017993	AGL14	4	7142922	7147391	+	1496	protein_coding	Agamous-like MADS-box protein AGL14 [Source:UniProtKB/Swiss-Prot;Acc:Q38838]	SRF-TF	7	3	4	29	19	33	0.213199	0.0814839	0.134034	0.864285	0.536989	0.819888
AT2G33240	52.327	35.0152	70.153	23.1002	12.1575	18.4608	52.4984	17.9062	1.56278	0.00020808	0.0018213	XI-D	2	14086584	14097285	-	6177	protein_coding	Myosin-10 [Source:UniProtKB/Swiss-Prot;Acc:F4IVR7]	Myosin_head	22	13	16	51	36	82	0.16228	0.0855161	0.129846	0.368115	0.246416	0.49341
AT2G45890	130.304	89.4834	133.462	51.4505	76.6857	46.152	117.75	58.0961	1.01187	0.000208312	0.00182179	ROPGEF4	2	18883377	18885729	+	1844	protein_coding	Rop guanine nucleotide exchange factor 4 [Source:UniProtKB/Swiss-Prot;Acc:Q0WNP7]	DUF315	49	82	40	127	92	156	1.21075	1.8069	1.08739	3.07067	2.10946	3.14438
AT4G29340	37.9627	62.2493	67.5864	29.4003	14.9631	13.8456	55.9328	19.403	1.53061	0.000211233	0.00184505	PRO3	4	14447338	14448698	+	1016	protein_coding	Profilin-3 [Source:UniProtKB/Swiss-Prot;Acc:Q38904]	-	28	16	12	37	64	79	1.25569	0.639895	0.592072	1.62367	2.66336	2.89005
AT2G05160	37.9627	25.2888	52.187	17.8502	4.67596	5.769	38.4795	9.43171	2.03586	0.000212708	0.00185543	-	2	1858543	1862064	-	2788	protein_coding	Zinc finger CCCH domain-containing protein 18 [Source:UniProtKB/Swiss-Prot;Acc:Q9SJ41]	RRM_1	17	5	5	37	26	61	0.277828	0.0728718	0.089901	0.591697	0.394298	0.813222
AT1G06310	33.8586	34.0426	34.221	6.30006	13.0927	8.0766	34.0407	9.15645	1.88011	0.000212772	0.00185543	ACX3.2	1	1926652	1930397	+	2348	protein_coding	Putative acyl-coenzyme A oxidase 3.2, peroxisomal [Source:UniProtKB/Swiss-Prot;Acc:Q9LMI7]	-	6	14	7	33	35	40	0.116432	0.242277	0.149447	0.626623	0.630251	0.63319
AT5G46060	33.8586	21.3982	27.3768	3.15003	6.54634	8.0766	27.5445	5.92432	2.22149	0.000219464	0.00190595	-	5	18681326	18682708	+	1203	protein_coding	Emb [Source:UniProtKB/TrEMBL;Acc:Q9FNL6]	-	3	7	7	33	22	32	0.113625	0.236437	0.291689	1.22304	0.773216	0.988681
AT2G02620	24.6245	23.3435	26.5212	3.15003	8.41673	0	24.8297	3.85559	2.62834	0.000223637	0.00193901	-	2	717256	719389	+	2134	protein_coding	Cysteine/Histidine-rich C1 domain family protein [Source:UniProtKB/TrEMBL;Acc:Q0WSX0]	-	3	9	0	24	24	31	0.064054	0.171368	0	0.501427	0.475511	0.539932
AT1G45145	938.808	704.195	442.306	324.453	235.668	313.834	695.103	291.318	1.2547	0.000236697	0.00204222	TRX5	1	17074942	17076417	-	840	protein_coding	Thioredoxin H5 [Source:UniProtKB/Swiss-Prot;Acc:Q39241]	-	309	252	272	915	724	517	16.7609	12.19	16.2322	48.566	36.442	22.8762
AT5G59260	31.8066	31.1246	19.677	6.30006	3.74077	8.0766	27.5361	6.03914	2.2045	0.000238155	0.0020523	LECRK21	5	23907786	23910082	-	2297	protein_coding	Probable L-type lectin-domain containing receptor kinase II.1 [Source:UniProtKB/Swiss-Prot;Acc:Q9FIF1]	Pkinase	6	4	7	31	32	23	0.119017	0.0707589	0.152765	0.601716	0.589023	0.372168
AT5G01490	83.1076	59.3314	52.187	24.1502	31.7965	23.076	64.8753	26.3409	1.29004	0.000239796	0.00206392	CAX4	5	195452	198651	+	1857	protein_coding	cation exchanger 4 [Source:TAIR;Acc:AT5G01490]	Na_Ca_ex	23	34	20	81	61	61	0.564332	0.74396	0.53989	1.94475	1.38887	1.22093
AT3G25820	12.3122	24.3161	188.215	4.20004	2.80558	1.1538	74.9479	2.7198	4.77797	0.000241803	0.00207951	TPS27	3	9439146	9442774	+	3125	protein_coding	1,8-cineole synthase 2, chloroplastic [Source:UniProtKB/Swiss-Prot;Acc:P0DI77]	-	4	3	1	12	25	220	0.0583216	0.039008	0.0160412	0.171207	0.338247	2.61664
AT2G22800	50.2749	82.6748	74.4306	25.2002	33.6669	28.845	69.1268	29.2374	1.2403	0.000247162	0.00212301	HAT9	2	9704632	9706217	-	1311	protein_coding	HAT9 [Source:UniProtKB/TrEMBL;Acc:A0A178VZE8]	Homeobox	24	36	25	49	85	87	0.834118	1.11579	0.955926	1.66642	2.74132	2.46654
AT2G27930	51.301	53.4955	75.2861	27.3003	25.2502	19.6146	60.0275	24.055	1.31857	0.000249573	0.00214198	-	2	11891998	11893787	+	1790	protein_coding	PLATZ transcription factor family protein [Source:TAIR;Acc:AT2G27930]	-	26	27	17	50	55	88	0.661819	0.612905	0.476083	1.2454	1.29913	1.82727
AT3G06070	69.7693	130.334	136.884	37.8003	53.3059	65.7666	112.329	52.291	1.10937	0.000250821	0.00215095	-	3	1830970	1832190	-	1135	protein_coding	At3g06070 [Source:UniProtKB/TrEMBL;Acc:Q8LED7]	-	36	57	57	68	134	160	1.44519	2.04062	2.51748	2.67118	4.99175	5.23957
AT3G01513	37.9627	29.1794	41.9207	7.35007	7.48154	16.1532	36.3542	10.3283	1.8362	0.000250928	0.002151	-	3	201887	202754	-	868	protein_coding	Putative uncharacterized protein [Source:UniProtKB/TrEMBL;Acc:Q6DR30]	-	7	8	14	37	30	49	0.367449	0.374501	0.808529	1.90052	1.46132	2.09821
AT5G35670	94.3938	79.7569	104.374	48.3004	51.4356	38.0754	92.8415	45.9371	1.01127	0.000256787	0.00219413	iqd33	5	13855736	13858059	+	1912	protein_coding	IQ-domain 33 [Source:UniProtKB/TrEMBL;Acc:Q8L8M9]	-	46	55	33	92	82	122	1.0962	1.16885	0.865193	2.14531	1.8133	2.37161
AT3G50150	20.5204	19.4529	11.9773	1.05001	2.80558	1.1538	17.3169	1.6698	3.33462	0.000257489	0.00219822	-	3	18595731	18597646	-	1842	protein_coding	Transmembrane protein, putative (DUF247) [Source:UniProtKB/TrEMBL;Acc:Q9SN03]	-	1	3	1	20	20	14	0.024736	0.0661781	0.0272143	0.484095	0.459075	0.282495
AT3G50130	45.1449	43.769	37.643	15.7501	15.8983	10.3842	42.1856	14.0109	1.57966	0.000262756	0.00223612	-	3	18588981	18591273	-	1876	protein_coding	Transmembrane protein, putative (DUF247) [Source:UniProtKB/TrEMBL;Acc:Q9SN05]	-	15	17	9	44	45	44	0.364315	0.368212	0.24049	1.04571	1.0142	0.87175
AT2G17080	55.405	65.1672	46.1983	18.9002	28.0558	16.1532	55.5902	21.0364	1.38818	0.00026335	0.00224027	-	2	7433183	7434172	-	990	protein_coding	Putative uncharacterized protein [Source:UniProtKB/TrEMBL;Acc:Q1PF57]	-	18	30	14	54	67	54	0.828431	1.23131	0.708892	2.43192	2.86143	2.02736
AT2G03370	33.8586	25.2888	51.3314	6.30006	10.2871	13.8456	36.8263	10.1443	1.87164	0.000263639	0.00224033	-	2	1024643	1027132	-	1599	protein_coding	Glycosyltransferase (Fragment) [Source:UniProtKB/TrEMBL;Acc:W8Q3I2]	-	6	11	12	33	26	60	0.170971	0.279529	0.376201	0.920145	0.687493	1.39468
AT5G12270	16.4163	28.2067	14.5439	4.20004	2.80558	0	19.7223	2.3352	3.04179	0.000267951	0.00227303	-	5	3969925	3971452	-	1440	protein_coding	1-AMINOCYCLOPROPANE-1-CARBOXYLATE OXIDASE-like protein [Source:UniProtKB/TrEMBL;Acc:Q94CL5]	2OG-FeII_Oxy	4	3	0	16	29	17	0.126566	0.0846528	0	0.495391	0.851489	0.438792
AT2G44740	58.4831	52.5228	62.4532	23.1002	23.3798	25.3836	57.8197	23.9545	1.274	0.000268591	0.00227755	CYCU4-1	2	18441828	18443405	-	1169	protein_coding	Cyclin-U4-1 [Source:UniProtKB/Swiss-Prot;Acc:O80513]	-	22	25	22	57	54	73	0.857486	0.868976	0.943399	2.17396	1.95309	2.32103
AT5G49780	97.4718	86.5654	127.473	61.9506	34.6021	55.3824	103.837	50.645	1.04531	0.000272399	0.00230592	-	5	20228645	20233095	+	3183	protein_coding	Leucine-rich repeat protein kinase family protein [Source:TAIR;Acc:AT5G49780]	Pkinase_Tyr	59	37	48	95	89	149	0.844568	0.472332	0.755948	1.33069	1.18222	1.73989
AT5G50820	80.0295	51.5502	54.7535	29.4003	27.1206	17.307	62.1111	24.6093	1.32551	0.000279871	0.00236092	anac097	5	20679222	20680274	+	929	protein_coding	NAC097 [Source:UniProtKB/TrEMBL;Acc:A0A178UQH2]	NAM	28	29	15	78	53	64	1.37329	1.26842	0.809399	3.74343	2.41215	2.56057
AT1G77145	40.0148	41.8237	25.6657	8.40008	12.1575	10.3842	35.8347	10.3139	1.78833	0.000288991	0.00243108	-	1	28989838	28991454	-	1530	protein_coding	T14N5.3 protein [Source:UniProtKB/TrEMBL;Acc:O80651]	-	8	13	9	39	43	30	0.238242	0.34525	0.294875	1.13649	1.18828	0.728789
AT5G64905	27.7025	31.1246	41.0651	9.45009	8.41673	10.3842	33.2974	9.41701	1.83096	0.00029347	0.00246582	PEP3	5	25939562	25940080	+	519	protein_coding	Elicitor peptide 3 [Source:UniProtKB/Swiss-Prot;Acc:Q8LAX3]	-	9	9	9	27	32	48	0.790122	0.704624	0.869285	2.31946	2.60691	3.43752
AT2G20515	163.137	198.42	75.2861	72.4507	60.7875	73.8432	145.614	69.0271	1.07554	0.000293913	0.00246857	-	2	8838750	8839857	-	1021	protein_coding	At2g20515 [Source:UniProtKB/TrEMBL;Acc:Q8S8D0]	-	69	65	64	159	204	88	3.07923	2.58684	3.14225	6.94324	8.44788	3.20353
AT5G03350	62.5872	99.2098	54.7535	29.4003	33.6669	28.845	72.1835	30.6374	1.23146	0.000299404	0.00250773	LLP	5	815610	816670	-	1061	protein_coding	Lectin-like protein [Source:UniProtKB/Swiss-Prot;Acc:Q9LZF5]	-	28	36	25	61	102	64	1.20244	1.3787	1.18117	2.56333	4.0647	2.242
AT1G78530	65.6652	71.0031	82.9858	30.4503	35.5373	35.7678	73.218	33.9185	1.11242	0.000301677	0.00252278	-	1	29539086	29540865	-	1529	protein_coding	Receptor-like serine/threonine-protein kinase At1g78530 [Source:UniProtKB/Swiss-Prot;Acc:Q9SYM9]	Pkinase	29	38	31	64	73	97	0.864191	1.00985	1.01635	1.86622	2.01864	2.35796
AT2G27010	62.5872	57.3861	65.0198	18.9002	36.4725	17.307	61.6644	24.2266	1.33288	0.000305896	0.00255202	CYP705A9	2	11526168	11527854	-	1565	protein_coding	Cytochrome P450, family 705, subfamily A, polypeptide 9 [Source:UniProtKB/TrEMBL;Acc:Q9ZVD6]	p450	18	39	15	61	59	76	0.524055	1.01259	0.480468	1.73783	1.59397	1.80497
AT3G55940	41.0408	31.1246	35.0765	8.40008	15.8983	4.6152	35.7473	9.63785	1.86312	0.000310779	0.00258941	PLC7	3	20747629	20750408	+	2137	protein_coding	Phosphoinositide phospholipase C 7 [Source:UniProtKB/Swiss-Prot;Acc:Q9LY51]	PI-PLC-X	8	17	4	40	32	41	0.170571	0.323241	0.0938302	0.834538	0.633124	0.713101
AT5G36260	55.405	37.9332	25.6657	17.8502	9.35192	4.6152	39.668	10.6058	1.8904	0.00031412	0.00260934	-	5	14284832	14288409	-	1915	protein_coding	At5g36260 [Source:UniProtKB/TrEMBL;Acc:Q4V3D2]	-	17	10	4	54	39	30	0.404482	0.212184	0.104708	1.25723	0.861072	0.58227
AT1G14390	97.4718	78.7843	72.7195	49.3505	26.1854	39.2292	82.9919	38.255	1.12159	0.000322262	0.00266432	-	1	4924037	4926914	+	2547	protein_coding	Probable LRR receptor-like serine/threonine-protein kinase At1g14390 [Source:UniProtKB/Swiss-Prot;Acc:Q9M9S4]	Pkinase_Tyr	47	28	34	95	81	85	0.840791	0.446695	0.669171	1.66297	1.34462	1.2404
AT3G60270	38.9887	25.2888	64.1643	12.6001	8.41673	17.307	42.8139	12.7746	1.76402	0.000325828	0.00268868	-	3	22277797	22278837	-	871	protein_coding	Cupredoxin superfamily protein [Source:UniProtKB/TrEMBL;Acc:Q9LY37]	Cu_bind_like	12	9	15	38	26	75	0.627743	0.419862	0.863297	1.94516	1.26211	3.20048
AT3G44510	61.5612	62.2493	51.3314	28.3503	26.1854	16.1532	58.3806	23.5629	1.29889	0.000332455	0.00273379	-	3	16108100	16111316	-	2188	protein_coding	Alpha/beta-Hydrolases superfamily protein [Source:UniProtKB/TrEMBL;Acc:F4J341]	-	27	28	14	60	64	60	0.562258	0.519988	0.320751	1.22263	1.23673	1.01924
AT4G24110	55.405	68.0852	49.6204	87.1508	95.3896	176.531	57.7035	119.691	-1.04941	0.000339467	0.00278174	-	4	12519907	12520898	-	992	protein_coding	NADP-specific glutamate dehydrogenase [Source:UniProtKB/TrEMBL;Acc:O22980]	-	83	102	153	54	70	58	3.81229	4.17802	7.73156	2.42702	2.98353	2.17314
AT5G50300	97.4718	85.5928	67.5864	38.8504	49.5652	23.076	83.5503	37.1638	1.15408	0.000339959	0.00278469	AZG2	5	20466068	20468217	-	2150	protein_coding	Xanthine/uracil permease family protein [Source:TAIR;Acc:AT5G50300]	-	37	53	20	95	88	79	0.78412	1.00166	0.466314	1.97004	1.73056	1.36572
AT2G19500	38.9887	23.3435	35.0765	5.25005	9.35192	11.538	32.4696	8.71332	1.90283	0.000352092	0.00287298	CKX2	2	8444204	8447355	-	1667	protein_coding	Cytokinin dehydrogenase 2 [Source:UniProtKB/Swiss-Prot;Acc:Q9FUJ3]	FAD_binding_4	5	10	10	38	24	41	0.136664	0.243751	0.300713	1.01634	0.608722	0.914156
AT4G15270	21.5464	20.4255	47.9093	7.35007	8.41673	4.6152	29.9604	6.794	2.1344	0.000354904	0.00289481	-	4	8716504	8717914	-	1353	protein_coding	Glucosyltransferase-like protein (Fragment) [Source:UniProtKB/TrEMBL;Acc:W8PV66]	-	7	9	4	21	21	56	0.235732	0.270288	0.1482	0.69201	0.656244	1.53837
AT5G17430	37.9627	44.7417	30.7989	16.8002	11.2223	4.6152	37.8344	10.8792	1.78388	0.000363417	0.00295658	BBM	5	5742393	5745748	-	2298	protein_coding	BABY BOOM [Source:UniProtKB/TrEMBL;Acc:A7L9U1]	AP2	16	12	4	37	46	36	0.317241	0.212184	0.0872564	0.717864	0.846353	0.58227
AT4G32950	19.4944	18.4803	9.41076	67.2006	28.0558	49.6134	15.7951	48.2899	-1.61935	0.00036769	0.00298532	-	4	15904082	15906099	-	1708	protein_coding	Probable protein phosphatase 2C 61 [Source:UniProtKB/Swiss-Prot;Acc:O82637]	PP2C	64	30	43	19	19	11	1.70731	0.7137	1.26202	0.495971	0.470337	0.239374
AT1G17710	29.7546	42.7964	11.9773	7.35007	6.54634	2.3076	28.1761	5.40134	2.35986	0.000370845	0.00300518	-	1	6090405	6092027	-	1374	protein_coding	Inorganic pyrophosphatase 2 [Source:UniProtKB/Swiss-Prot;Acc:Q9FZ62]	-	7	7	2	29	44	14	0.23213	0.207011	0.0729677	0.941027	1.35397	0.378716
AT1G07690	15.3903	16.535	12.8329	0	1.87038	0	14.9194	0.623461	4.45477	0.000380337	0.00306919	-	1	2377976	2379207	+	859	protein_coding	FUNCTIONS IN: molecular_function unknown; INVOLVED IN: biological_process unknown; LOCATED IN: endomembrane system; EXPRESSED IN: root; CONTAINS InterPro DOMAIN/s: Orthoreovirus membrane fusion p10 (InterPro:IPR009854); BEST Arabidopsis thaliana pro /.../atch is: unknown protein (TAIR:AT1G54950.1); Ha. [Source:TAIR;Acc:AT1G07690]	-	0	2	0	15	17	15	0	0.0946061	0	0.778554	0.836757	0.649038
AT2G19190	77.9775	43.769	46.1983	22.0502	10.2871	27.6912	55.9816	20.0095	1.49712	0.00038632	0.00311629	SIRK	2	8326049	8329944	-	2700	protein_coding	Senescence-induced receptor-like serine/threonine-protein kinase [Source:UniProtKB/Swiss-Prot;Acc:O64483]	Pkinase	21	11	24	76	45	54	0.354384	0.165543	0.445589	1.25499	0.704681	0.743365
AT3G02610	63.6132	66.1399	68.4419	25.2002	39.2781	19.6146	66.065	28.031	1.22391	0.000386782	0.00311883	-	3	555626	557723	+	1444	protein_coding	Plant stearoyl-acyl-carrier desaturase family protein [Source:UniProtKB/TrEMBL;Acc:A0A178V7P2]	-	24	42	17	62	68	80	0.757292	1.18186	0.590159	1.91432	1.99106	2.05918
AT3G11370	33.8586	31.1246	25.6657	3.15003	9.35192	10.3842	30.2163	7.62872	1.98546	0.000387814	0.00312477	-	3	3561052	3563059	+	2008	protein_coding	Cysteine/Histidine-rich C1 domain family protein [Source:UniProtKB/TrEMBL;Acc:Q9CAY7]	-	3	10	9	33	32	30	0.0680733	0.202357	0.224681	0.732725	0.673798	0.555302
AT2G47530	27.7025	32.0973	34.221	6.30006	8.41673	11.538	31.3403	8.7516	1.85036	0.000392816	0.00315957	-	2	19504171	19505048	+	800	protein_coding	Pollen Ole e 1 allergen and extensin family protein [Source:UniProtKB/TrEMBL;Acc:O22258]	-	6	9	10	27	33	40	0.341728	0.457125	0.62661	1.50475	1.74408	1.85841
AT1G55380	73.8734	96.2919	92.3966	33.6003	54.2411	39.2292	87.5206	42.3569	1.04184	0.000392879	0.00315957	-	1	20676504	20678607	-	2104	protein_coding	Cysteine/Histidine-rich C1 domain family protein [Source:UniProtKB/TrEMBL;Acc:Q9C6G7]	-	32	58	34	72	99	108	0.692984	1.12012	0.810066	1.52573	1.98945	1.90788
AT2G34940	57.4571	44.7417	50.4759	29.4003	14.0279	10.3842	50.8916	17.9375	1.50095	0.000400381	0.00321123	VSR5	2	14740348	14743417	+	2109	protein_coding	VSR5 [Source:UniProtKB/TrEMBL;Acc:A0A384KPH5]	-	28	15	9	56	46	59	0.604924	0.288999	0.213921	1.18386	0.922199	1.03979
AT1G62420	10.2602	13.617	22.2436	64.0506	57.0467	24.2298	15.3736	48.4424	-1.64859	0.000404497	0.00323705	-	1	23102777	23104756	-	1164	protein_coding	DUF506 family protein (DUF506) [Source:UniProtKB/TrEMBL;Acc:O48807]	-	61	61	21	10	14	26	2.38779	2.12941	0.904385	0.383034	0.508532	0.830218
AT3G06630	111.836	69.0578	141.161	42.0004	63.593	48.4596	107.352	51.351	1.06207	0.00041525	0.00330687	-	3	2069369	2074087	-	3762	protein_coding	Protein kinase family protein [Source:UniProtKB/TrEMBL;Acc:A0A1I9LPU6]	Pkinase_Tyr	40	68	42	109	71	165	0.484463	0.734467	0.559651	1.29181	0.797964	1.63019
AT1G13510	69.7693	66.1399	64.1643	36.7503	23.3798	29.9988	66.6912	30.043	1.15456	0.000422063	0.00335734	-	1	4629203	4630821	-	1533	protein_coding	Uncharacterized protein At1g13510 [Source:UniProtKB/TrEMBL;Acc:Q8VZN5]	-	35	25	26	68	68	75	1.04027	0.662644	0.850195	1.97769	1.87547	1.81841
AT2G28690	86.1856	121.581	121.484	57.7505	67.3338	19.6146	109.75	48.233	1.17544	0.000426043	0.00338773	-	2	12306885	12308643	-	1117	protein_coding	TOX high mobility group box protein, putative (DUF1635) [Source:UniProtKB/TrEMBL;Acc:Q8L8B6]	-	55	72	17	84	125	142	2.24351	2.61916	0.762927	3.35287	4.73152	4.72506
AT1G61480	24.6245	27.2341	27.3768	9.45009	4.67596	4.6152	26.4118	6.24708	2.08186	0.000435888	0.00346082	-	1	22681256	22684626	-	2816	protein_coding	G-type lectin S-receptor-like serine/threonine-protein kinase At1g61480 [Source:UniProtKB/Swiss-Prot;Acc:O64771]	Pkinase_Tyr	9	5	4	24	28	32	0.145623	0.0721472	0.0712056	0.379987	0.420406	0.422366
AT1G66950	28.7285	38.9058	32.5099	9.45009	11.2223	9.2304	33.3814	9.9676	1.73914	0.000438848	0.00348041	ABCG39	1	24978121	24984619	+	4641	protein_coding	ABC transporter G family member 39 [Source:UniProtKB/Swiss-Prot;Acc:Q7PC84]	ABC2_membrane	9	12	8	28	40	38	0.0883588	0.105064	0.0864103	0.268991	0.364411	0.304329
AT5G48320	50.2749	59.3314	84.6969	21.0002	34.6021	25.3836	64.7677	26.9953	1.2603	0.000445185	0.00352276	-	5	19581697	19584772	-	3076	protein_coding	Cysteine/Histidine-rich C1 domain family protein [Source:UniProtKB/TrEMBL;Acc:Q9LK82]	-	20	37	22	49	61	99	0.296253	0.488762	0.358528	0.710232	0.838469	1.19625
AT4G01110	38.9887	56.4134	41.0651	13.6501	18.7038	17.307	45.4891	16.5537	1.45574	0.000446287	0.00353016	-	4	479963	481160	-	1103	protein_coding	Late embryogenesis abundant hydroxyproline-rich glycoprotein family protein [Source:UniProtKB/TrEMBL;Acc:Q5XV90]	-	13	20	15	38	58	48	0.537016	0.736778	0.681715	1.53603	2.22329	1.61748
AT5G52320	35.9107	30.152	44.4872	110.251	60.7875	72.6894	36.85	81.2426	-1.1348	0.000449075	0.00354957	CYP96A4	5	21244723	21246774	-	1987	protein_coding	CYP96A4 [Source:UniProtKB/TrEMBL;Acc:A0A178UE51]	p450	105	65	63	35	31	52	2.40775	1.32922	1.58939	0.785346	0.659641	0.972697
AT5G52710	14.3643	11.6717	19.677	3.15003	0	0	15.2377	1.05001	3.87157	0.000465363	0.00365109	-	5	21375704	21378172	+	1736	protein_coding	Copper transport protein family [Source:UniProtKB/TrEMBL;Acc:Q9LTE6]	-	3	0	0	14	12	23	0.0787391	0	0	0.359558	0.292264	0.492436
AT1G67150	31.8066	37.9332	28.2323	14.7001	6.54634	5.769	32.6573	9.00516	1.85667	0.000468922	0.00367629	-	1	25122404	25125025	+	1841	protein_coding	Transmembrane protein, putative (DUF247) [Source:UniProtKB/TrEMBL;Acc:Q6E287]	-	14	7	5	31	39	33	0.346492	0.154499	0.136146	0.750756	0.895683	0.666242
AT5G11920	80.0295	76.839	65.8753	38.8504	40.2133	23.076	74.2479	34.0465	1.11392	0.000472822	0.00370299	CWINV6	5	3839316	3842409	+	2300	protein_coding	Beta-fructofuranosidase, insoluble isoenzyme CWINV6 [Source:UniProtKB/Swiss-Prot;Acc:Q8W4S6]	-	37	43	20	78	79	77	0.732981	0.759666	0.435902	1.51202	1.45225	1.24433
AT1G69240	52.327	60.304	82.9858	28.3503	35.5373	16.1532	65.2056	26.6803	1.28005	0.0004783	0.0037415	MES15	1	26027882	26030312	-	1662	protein_coding	RHS9 [Source:UniProtKB/TrEMBL;Acc:A0A178W505]	-	27	38	14	51	62	97	0.740205	0.929041	0.422264	1.36814	1.57726	2.16927
AT5G11540	61.5612	71.9757	88.1189	26.2502	37.4077	39.2292	73.8853	34.2957	1.11105	0.000485261	0.00378555	GULLO3	5	3702700	3705129	-	2208	protein_coding	L-gulonolactone oxidase 3 [Source:UniProtKB/Swiss-Prot;Acc:Q9LYD8]	FAD_binding_4	25	40	34	60	74	103	0.515893	0.736111	0.771911	1.21155	1.41702	1.73384
AT5G47530	72.8474	54.4681	68.4419	21.0002	36.4725	27.6912	65.2525	28.388	1.19432	0.00049451	0.00384419	-	5	19281374	19283061	+	1476	protein_coding	Cytochrome b561 and DOMON domain-containing protein [Source:UniProtKB/TrEMBL;Acc:A0A178USN6]	Cytochrom_B561	20	39	24	71	56	80	0.617394	1.07364	0.815102	2.14468	1.60415	2.01454
AT2G42850	52.327	73.921	44.4872	15.7501	33.6669	11.538	56.9118	20.3184	1.46492	0.000514294	0.00397467	CYP718	2	17831408	17833545	+	2051	protein_coding	CYP718 [Source:UniProtKB/TrEMBL;Acc:A0A178VUF2]	p450	15	36	10	51	76	52	0.33323	0.713213	0.244411	1.10865	1.56672	0.942344
AT3G09400	22.5724	15.5623	11.1218	4.20004	0	0	16.4189	1.40001	3.55604	0.000514567	0.00397533	PLL3	3	2891040	2893629	-	2331	protein_coding	Probable protein phosphatase 2C 36 [Source:UniProtKB/Swiss-Prot;Acc:Q9SR24]	PP2C	4	0	0	22	16	13	0.0781874	0	0	0.420795	0.290216	0.207287
AT3G23630	74.8994	78.7843	88.1189	38.8504	48.63	29.9988	80.6009	39.1597	1.03412	0.000535543	0.00412386	IPT7	3	8488695	8490266	+	1572	protein_coding	Adenylate isopentenyltransferase 7, mitochondrial [Source:UniProtKB/Swiss-Prot;Acc:Q94ID1]	IPPT	37	52	26	73	81	103	1.07243	1.3441	0.829102	2.07043	2.17859	2.43532
AT2G16005	14.3643	12.6444	14.5439	39.9004	43.0188	34.614	13.8509	39.1777	-1.50162	0.000550321	0.00421792	ROSY1	2	6959092	6960216	-	819	protein_coding	MD-2-related lipid-recognition protein ROSY1 [Source:UniProtKB/Swiss-Prot;Acc:Q9AST8]	-	38	46	30	14	13	17	2.11407	2.28221	1.83622	0.76214	0.671124	0.771502
AT4G13280	15.3903	19.4529	15.3994	3.15003	2.80558	0	16.7475	1.9852	3.03277	0.000574114	0.00437793	TPS12	4	7733114	7736745	-	1712	protein_coding	(Z)-gamma-bisabolene synthase 1 [Source:UniProtKB/Swiss-Prot;Acc:Q9T0J9]	-	3	3	0	15	20	18	0.079843	0.0712033	0	0.390641	0.493935	0.390788
AT5G52260	10.2602	12.6444	22.2436	2.10002	0.935192	1.1538	15.0494	1.39634	3.44393	0.000582505	0.00443076	AtMYB19	5	21220031	21221288	+	1006	protein_coding	MYB transcription factor [Source:UniProtKB/TrEMBL;Acc:Q9LTJ5]	Myb_DNA-binding	2	1	1	10	13	26	0.0905839	0.040391	0.0498298	0.443193	0.546373	0.96061
AT5G61550	68.7433	71.9757	44.4872	35.7003	23.3798	14.9994	61.7354	24.6932	1.31332	0.000599369	0.00454376	-	5	24748023	24751871	+	3062	protein_coding	U-box domain-containing protein kinase family protein [Source:UniProtKB/TrEMBL;Acc:F4K3J3]	Pkinase	34	25	13	67	74	52	0.505933	0.331755	0.212826	0.975574	1.02181	0.631205
AT1G10682	940.86	1060.18	520.158	438.904	347.891	389.985	840.4	392.26	1.09907	0.000599505	0.00454376	-	1	3544913	3545614	-	702	ncRNA	other RNA [Source:TAIR;Acc:AT1G10682]	-	418	372	338	917	1090	608	27.1305	21.5322	24.1361	58.2402	65.6497	32.1913
AT2G11810	56.4311	46.687	53.898	15.7501	28.9909	17.307	52.3387	20.6827	1.3275	0.000603715	0.00456914	MGD3	2	4743162	4746813	+	1926	protein_coding	Monogalactosyldiacylglycerol synthase 3, chloroplastic [Source:UniProtKB/Swiss-Prot;Acc:Q9SI93]	-	15	31	15	55	48	63	0.354858	0.654015	0.390411	1.2732	1.05373	1.21578
AT1G77855	31.8066	46.687	45.3428	10.5001	17.7686	14.9994	41.2788	14.4227	1.51464	0.000612997	0.00463443	-	1	29277083	29278631	-	1358	protein_coding	unknown protein; BEST Arabidopsis thaliana protein match is: unknown protein (TAIR:AT1G22030.1); Ha. [Source:TAIR;Acc:AT1G77855]	-	10	19	13	31	48	53	0.335521	0.568507	0.479878	1.01778	1.49446	1.4506
AT3G59480	48.2229	54.4681	35.0765	15.7501	20.5742	14.9994	45.9225	17.1079	1.4143	0.000621956	0.00469212	-	3	21982989	21984598	+	1253	protein_coding	Probable fructokinase-4 [Source:UniProtKB/Swiss-Prot;Acc:Q9M1B9]	PfkB	15	22	13	47	56	41	0.545455	0.713434	0.520091	1.67239	1.88965	1.2162
AT4G05100	71.8214	73.921	89.83	26.2502	38.3429	48.4596	78.5241	37.6842	1.06565	0.00062807	0.00472479	AtMYB74	4	2618372	2619947	+	1317	protein_coding	Transcription factor MYB74 [Source:UniProtKB/Swiss-Prot;Acc:Q9M0Y5]	Myb_DNA-binding	25	41	42	70	76	105	0.864915	1.26497	1.59864	2.36975	2.4399	2.9633
AT3G02240	55.405	64.1946	56.4646	35.7003	21.5094	14.9994	58.6881	24.0697	1.2814	0.000630287	0.00473811	RGF7	3	418357	419323	+	739	protein_coding	Root meristem growth factor 7 [Source:UniProtKB/Swiss-Prot;Acc:Q6NNL3]	-	34	23	13	54	66	66	2.0963	1.26464	0.881832	3.25792	3.7761	3.31949
AT4G06534	69.7693	77.8116	72.7195	26.2502	49.5652	19.6146	73.4335	31.81	1.1911	0.000633329	0.0047576	-	4	3356535	3358162	+	1628	protein_coding	unknown protein; FUNCTIONS IN: molecular_function unknown; INVOLVED IN: biological_process unknown; LOCATED IN: endomembrane system; Ha. [Source:TAIR;Acc:AT4G06534]	-	25	53	17	68	80	85	0.699688	1.32283	0.523458	1.86228	2.07768	1.9406
AT1G45015	25.6505	37.9332	39.3541	4.20004	9.35192	16.1532	34.3126	9.90172	1.80969	0.000638856	0.00478893	-	1	17021514	17022795	+	800	protein_coding	At1g45015 [Source:UniProtKB/TrEMBL;Acc:Q9MAK7]	-	4	10	14	25	39	46	0.227819	0.507917	0.877254	1.39329	2.06119	2.13717
AT5G14750	57.4571	87.5381	82.9858	47.2504	31.7965	25.3836	75.9937	34.8102	1.12586	0.000646235	0.00483652	WER	5	4763372	4764834	-	1256	protein_coding	WER1 [Source:UniProtKB/TrEMBL;Acc:A0A384KIP7]	Myb_DNA-binding	45	34	22	56	90	97	1.63246	1.09995	0.878052	1.98787	3.02968	2.87048
AT3G51642	17.4423	19.4529	16.255	0	4.67596	2.3076	17.7167	2.32785	2.89253	0.000646345	0.00483652	-	3	19157609	19158149	-	541	protein_coding	unknown protein; Ha. [Source:TAIR;Acc:AT3G51642]	-	0	5	2	17	20	19	0	0.375539	0.185319	1.40101	1.56306	1.30535
AT1G19630	11.2862	3.89058	5.98867	17.8502	25.2502	43.8444	7.05515	28.9816	-2.04394	0.000646845	0.00483856	CYP722A1	1	6783803	6788175	-	3445	protein_coding	Cytochrome P450, family 722, subfamily A, polypeptide 1 [Source:UniProtKB/TrEMBL;Acc:F4HP86]	p450	17	27	38	11	4	7	0.224843	0.318461	0.552944	0.142362	0.0490924	0.0755233
AT4G05170	15.3903	13.617	29.9433	5.25005	2.80558	1.1538	19.6502	3.06981	2.67106	0.000650576	0.00485961	-	4	2667798	2669441	-	1366	protein_coding	basic helix-loop-helix (bHLH) DNA-binding superfamily protein [Source:TAIR;Acc:AT4G05170]	-	5	3	1	15	14	35	0.166778	0.0892386	0.0366975	0.489589	0.433332	0.952334
AT1G18940	51.301	42.7964	31.6544	12.6001	14.9631	17.307	41.9172	14.9567	1.48571	0.000654739	0.00488554	-	1	6543781	6545802	+	1862	protein_coding	F14D16.8 [Source:UniProtKB/TrEMBL;Acc:Q9LMD4]	-	12	16	15	50	44	37	0.293644	0.349159	0.40383	1.19724	0.999117	0.738574
AT3G22565	47.1969	47.6596	51.3314	22.0502	21.5094	2.3076	48.7293	15.2891	1.65171	0.000678027	0.00504265	-	3	7999419	8001340	+	1592	protein_coding	-	-	21	23	2	46	49	60	0.601029	0.587039	0.0629759	1.28827	1.30136	1.40081
AT4G03340	46.1709	51.5502	40.2096	19.9502	16.8335	17.307	45.9769	18.0302	1.34963	0.00069429	0.00514444	-	4	1467727	1470080	-	2100	protein_coding	Core-2/I-branching beta-1,6-N-acetylglucosaminyltransferase family protein [Source:UniProtKB/TrEMBL;Acc:Q9ZQZ7]	-	19	18	15	45	53	47	0.412243	0.348286	0.358063	0.955397	1.06709	0.83186
AT4G23450	101.576	59.3314	45.3428	19.9502	33.6669	31.1526	68.75	28.2566	1.27587	0.000720386	0.00531366	AIRP1	4	12240803	12242736	-	1627	protein_coding	RING/U-box superfamily protein [Source:UniProtKB/TrEMBL;Acc:F4JNK0]	-	19	36	27	99	61	53	0.53209	0.899078	0.831885	2.71293	1.58521	1.21077
AT4G23070	12.3122	16.535	34.221	2.10002	6.54634	1.1538	21.0227	3.26672	2.64792	0.000728499	0.0053679	RBL7	4	12090690	12092217	-	1082	protein_coding	Rhomboid-like protein [Source:UniProtKB/TrEMBL;Acc:A0A178UXE9]	Rhomboid	2	7	1	12	17	40	0.0842213	0.262877	0.0463297	0.494475	0.664301	1.37406
AT1G49000	80.0295	55.4408	72.7195	30.4503	36.4725	31.1526	69.3966	32.6918	1.08243	0.000733583	0.00539816	-	1	18123071	18124289	-	1219	protein_coding	At1g49000 [Source:UniProtKB/TrEMBL;Acc:Q9M9A2]	-	29	39	27	78	57	85	1.08396	1.3	1.11032	2.85287	1.97704	2.59171
AT5G40230	52.327	69.0578	71.864	35.7003	30.8613	18.4608	64.4163	28.3408	1.17911	0.000741288	0.00544511	-	5	16079648	16081893	-	1437	protein_coding	WAT1-related protein At5g40230 [Source:UniProtKB/Swiss-Prot;Acc:F4KHA8]	DUF6	34	33	16	51	71	84	1.07806	0.933124	0.558149	1.58236	2.08903	2.17267
AT1G13530	52.327	64.1946	39.3541	17.8502	23.3798	21.9222	51.9586	21.0507	1.29883	0.000747577	0.00548749	-	1	4633590	4635129	-	1308	protein_coding	Protein of unknown function (DUF1262) [Source:TAIR;Acc:AT1G13530]	-	17	25	19	51	66	46	0.592189	0.776631	0.72817	1.73841	2.13344	1.30714
AT5G35190	322.17	336.535	604	178.502	225.381	137.302	420.902	180.395	1.22163	0.000760447	0.00556463	-	5	13434151	13435424	+	1274	protein_coding	Proline-rich extensin-like family protein [Source:UniProtKB/TrEMBL;Acc:Q9LHS1]	-	170	241	119	314	346	706	6.07993	7.68652	4.68236	10.9888	11.4829	20.5972
AT4G09110	38.9887	8.75381	13.6884	6.30006	0.935192	0	20.477	2.41175	3.07498	0.000775129	0.00565839	ATL35	4	5812335	5813642	+	1308	protein_coding	Putative RING-H2 finger protein ATL35 [Source:UniProtKB/Swiss-Prot;Acc:Q9M0R6]	-	6	1	0	38	9	16	0.209008	0.0310652	0	1.29529	0.290923	0.454657
AT4G29180	146.721	135.198	75.2861	52.5005	81.3617	38.0754	119.068	57.3125	1.04206	0.000785244	0.00571845	RHS16	4	14385471	14389775	+	3193	protein_coding	RHS16 [Source:UniProtKB/TrEMBL;Acc:A0A178V2M3]	Pkinase_Tyr	50	87	33	143	139	88	0.713494	1.10714	0.518086	1.99677	1.8406	1.02437
AT2G29130	29.7546	39.8785	49.6204	17.8502	7.48154	14.9994	39.7511	13.4437	1.58046	0.000785614	0.00571918	LAC2	2	12524827	12527803	-	2188	protein_coding	Laccase-2 [Source:UniProtKB/Swiss-Prot;Acc:O81081]	-	17	8	13	29	41	58	0.354014	0.148568	0.29784	0.590937	0.792282	0.985264
AT1G77700	79.0035	66.1399	59.8867	22.0502	41.1484	29.9988	68.3433	31.0658	1.12815	0.000800983	0.00581508	-	1	29204747	29206511	+	1466	protein_coding	Pathogenesis-related thaumatin superfamily protein [Source:UniProtKB/TrEMBL;Acc:Q9CA24]	Thaumatin	21	44	26	77	68	70	0.652686	1.21955	0.889051	2.34179	1.96118	1.77475
AT3G43890	26.6765	30.152	52.187	9.45009	15.8983	8.0766	36.3385	11.1417	1.69596	0.00080185	0.00581939	-	3	15741297	15743612	-	2316	protein_coding	Cysteine/Histidine-rich C1 domain family protein [Source:UniProtKB/TrEMBL;Acc:Q9LXX0]	-	9	17	7	26	31	61	0.177061	0.298258	0.151512	0.500525	0.565935	0.978956
AT5G15900	42.0668	52.5228	36.7875	21.0002	17.7686	6.9228	43.7924	15.2305	1.50856	0.00080456	0.00583705	TBL19	5	5189376	5192176	-	1535	protein_coding	TRICHOME BIREFRINGENCE-LIKE 19 [Source:TAIR;Acc:AT5G15900]	-	20	19	6	41	54	43	0.593664	0.502953	0.195943	1.19087	1.4874	1.04119
AT4G08040	24.6245	5.83587	17.1105	39.9004	42.0836	56.5362	15.8569	46.1734	-1.54272	0.000807521	0.00585653	ACS11	4	4886962	4889224	+	1818	protein_coding	1-aminocyclopropane-1-carboxylate synthase 11 [Source:UniProtKB/Swiss-Prot;Acc:Q9S9U6]	Aminotran_1_2	38	45	49	24	6	20	0.952377	1.00578	1.35111	0.588583	0.139541	0.408891
AT1G63720	69.7693	82.6748	67.5864	50.4005	25.2502	24.2298	73.3435	33.2935	1.13906	0.0008154	0.00589954	-	1	23635745	23637577	-	1683	protein_coding	At1g63720/F24D7_9 [Source:UniProtKB/TrEMBL;Acc:Q93W23]	-	48	27	21	68	85	79	1.2995	0.651872	0.625493	1.80142	2.1354	1.74468
AT1G01110	87.2116	62.2493	75.2861	24.1502	43.0188	39.2292	74.9157	35.4661	1.07565	0.000833539	0.00601641	IQD18	1	51953	54737	+	2200	protein_coding	IQ-domain 18 [Source:UniProtKB/TrEMBL;Acc:Q9MAM4]	-	23	46	34	85	64	88	0.476348	0.849606	0.774717	1.72261	1.22999	1.48673
AT3G60870	23.5984	14.5897	17.966	2.10002	5.61115	1.1538	18.718	2.95499	2.61707	0.000836902	0.00603452	AHL18	3	22492811	22494253	+	1443	protein_coding	AT-hook motif nuclear-localized protein 18 [Source:UniProtKB/Swiss-Prot;Acc:Q9LZX7]	-	2	6	1	23	15	21	0.0631514	0.168954	0.0347393	0.710644	0.43951	0.54091
AT4G34770	37.9627	61.2766	98.3852	18.9002	30.8613	29.9988	65.8749	26.5868	1.31402	0.000844002	0.00607375	-	4	16591179	16591910	+	732	protein_coding	SAUR-like auxin-responsive protein family [Source:UniProtKB/TrEMBL;Acc:Q9SW57]	Auxin_inducible	18	33	26	37	63	115	1.12042	1.83183	1.78053	2.25362	3.63892	5.83927
AT1G18200	86.1856	64.1946	56.4646	28.3503	27.1206	40.383	68.9483	31.9513	1.11371	0.00084445	0.00607448	RABA6B	1	6265416	6267076	-	991	protein_coding	RABA6b [Source:UniProtKB/TrEMBL;Acc:A0A178WEX4]	Ras	27	29	35	84	66	66	1.24139	1.18907	1.77044	3.77917	2.81588	2.47538
AT1G26250	9.23417	12.6444	22.2436	1.05001	2.80558	0	14.7074	1.2852	3.44833	0.000851791	0.00611476	-	1	9083838	9085464	+	1627	protein_coding	Proline-rich extensin-like family protein [Source:UniProtKB/TrEMBL;Acc:Q9C669]	-	1	3	0	9	13	26	0.0280047	0.0749232	0	0.24663	0.337831	0.593961
AT1G73300	13.3383	17.5076	11.1218	3.15003	0	0	13.9892	1.05001	3.74342	0.000863867	0.00619733	SCPL2	1	27559483	27562636	-	1664	protein_coding	Serine carboxypeptidase-like 2 [Source:UniProtKB/Swiss-Prot;Acc:Q9CAU3]	Peptidase_S10	3	0	0	13	18	13	0.0821461	0	0	0.348322	0.457365	0.290377
AT3G14225	13.3383	34.0426	11.1218	4.20004	2.80558	2.3076	19.5009	3.10441	2.645	0.000889914	0.00635837	GLIP4	3	4734553	4735993	-	1197	protein_coding	GDSL esterase/lipase 4 [Source:UniProtKB/Swiss-Prot;Acc:Q9LJP1]	Lipase_GDSL	4	3	2	13	35	13	0.15226	0.101838	0.0837574	0.484217	1.23628	0.403665
AT2G26420	69.7693	92.4013	65.0198	44.1004	38.3429	26.5374	75.7301	36.3269	1.0531	0.000901822	0.00642397	PIP5K3	2	11238958	11242963	-	3010	protein_coding	1-phosphatidylinositol-4-phosphate 5-kinase 3 [Source:TAIR;Acc:AT2G26420]	PIP5K	42	41	23	68	95	76	0.635773	0.553477	0.383044	1.00724	1.33444	0.938467
AT2G03360	25.6505	28.2067	13.6884	5.25005	3.74077	5.769	22.5152	4.91994	2.20045	0.000924008	0.00656656	-	2	1022190	1024497	-	1689	protein_coding	Glycosyltransferase family 61 protein [Source:UniProtKB/TrEMBL;Acc:F4ISB4]	-	5	4	5	25	29	16	0.134884	0.0962305	0.148398	0.659935	0.725959	0.352097
AT4G02650	6.15612	13.617	11.9773	0	0.935192	0	10.5835	0.311731	4.82753	0.000938012	0.00664603	-	4	1156379	1158788	+	2241	protein_coding	Putative clathrin assembly protein At4g02650 [Source:UniProtKB/Swiss-Prot;Acc:Q8GX47]	-	0	1	0	6	14	14	0	0.0181318	0	0.119371	0.264137	0.232198
AT2G38600	9.23417	14.5897	5.13314	26.2502	38.3429	31.1526	9.65233	31.9152	-1.73946	0.000940751	0.00665875	-	2	16145630	16147144	+	1320	protein_coding	HAD superfamily, subfamily IIIB acid phosphatase [Source:UniProtKB/TrEMBL;Acc:Q9ZVI2]	-	25	41	27	9	15	6	0.862949	1.2621	1.02536	0.30399	0.480464	0.168947
AT4G38390	45.1449	30.152	44.4872	14.7001	13.0927	16.1532	39.928	14.6487	1.45197	0.000957825	0.00676605	RHS17	4	17975776	17978380	+	1922	protein_coding	RHS17 [Source:UniProtKB/TrEMBL;Acc:A0A178V2M6]	-	14	14	14	44	31	52	0.33189	0.295976	0.365142	1.02068	0.681949	1.00559
AT1G08763	7.18214	19.4529	5.98867	0	0	1.1538	10.8746	0.3846	4.86115	0.000970114	0.00684146	-	1	24345647	24345921	+	275	lncRNA	-	-	0	0	1	7	20	7	0	0	0.182286	1.1349	3.07497	0.946101
AT5G04370	15.3903	19.4529	13.6884	5.25005	0	0	16.1772	1.75002	3.21474	0.000976776	0.00687472	NAMT1	5	1231609	1234147	+	1978	protein_coding	S-adenosyl-L-methionine-dependent methyltransferases superfamily protein [Source:UniProtKB/TrEMBL;Acc:Q0WL44]	-	5	0	0	15	20	16	0.115176	0	0	0.338108	0.427511	0.300653
AT4G15670	84.1336	106.991	47.0538	26.2502	40.2133	40.383	79.3928	35.6155	1.15231	0.000977513	0.00687763	GRXS7	4	8929031	8929813	+	783	protein_coding	Monothiol glutaredoxin-S7 [Source:UniProtKB/Swiss-Prot;Acc:Q6NLU2]	-	25	43	35	82	110	55	1.45478	2.23146	2.24075	4.6692	5.93984	2.6108
AT1G10400	72.8474	80.7295	37.643	34.6503	26.1854	17.307	63.74	26.0476	1.28147	0.000982063	0.00690506	UGT90A2	1	3414823	3416474	-	1566	protein_coding	Glycosyltransferase (Fragment) [Source:UniProtKB/TrEMBL;Acc:W8Q3T6]	UDPGT	33	28	15	71	83	44	0.960155	0.726522	0.480161	2.02142	2.24094	1.04432
AT1G11460	27.7025	35.9879	15.3994	4.20004	4.67596	10.3842	26.3633	6.42007	2.05421	0.000990637	0.00695612	-	1	3856942	3859465	+	1274	protein_coding	WAT1-related protein At1g11460 [Source:UniProtKB/Swiss-Prot;Acc:F4I8W6]	DUF6	4	5	9	27	37	18	0.143057	0.159471	0.354128	0.944898	1.22794	0.52514
AT1G63410	38.9887	23.3435	22.2436	5.25005	11.2223	5.769	28.1919	7.41378	1.90478	0.000995484	0.00698321	-	1	23510075	23512088	-	1099	protein_coding	Protein LURP-one-related 4 [Source:UniProtKB/Swiss-Prot;Acc:Q9SH27]	-	5	12	5	38	24	26	0.207296	0.443676	0.228065	1.54162	0.92333	0.879321
AT2G24430	47.1969	56.4134	53.898	23.1002	14.9631	28.845	52.5028	22.3028	1.24867	0.00100444	0.00703907	ANAC038	2	10383497	10386625	-	1093	protein_coding	NAC domain containing protein 38 [Source:UniProtKB/TrEMBL;Acc:Q9ZQ25]	NAM	22	16	25	46	58	63	0.91711	0.594815	1.14659	1.87641	2.24363	2.14236
AT1G28170	16.4163	27.2341	17.966	3.15003	6.54634	2.3076	20.5388	4.00132	2.32992	0.00103605	0.00724379	SOT7	1	9841269	9842435	+	1167	protein_coding	Cytosolic sulfotransferase 7 [Source:UniProtKB/Swiss-Prot;Acc:Q9FZ91]	Sulfotransfer_1	3	7	2	16	28	21	0.11713	0.24373	0.0859105	0.611279	1.01445	0.668837
AT2G01430	87.2116	62.2493	57.3201	22.0502	40.2133	32.3064	68.927	31.5233	1.12058	0.00105317	0.00734168	ATHB-17	2	187608	190369	-	2359	protein_coding	Homeobox-leucine zipper protein ATHB-17 [Source:UniProtKB/Swiss-Prot;Acc:Q8S9N6]	Homeobox	21	43	28	85	64	67	0.405612	0.740667	0.595	1.6065	1.14708	1.05565
AT1G04610	60.5351	74.8937	59.0311	35.7003	33.6669	19.6146	64.82	29.6606	1.11867	0.00105503	0.0073474	YUC3	1	1279351	1281618	+	1774	protein_coding	Probable indole-3-pyruvate monooxygenase YUCCA3 [Source:UniProtKB/Swiss-Prot;Acc:O23024]	FMO-like	34	36	17	59	77	69	0.873262	0.824577	0.480377	1.48282	1.83519	1.44566
AT1G26800	65.6652	54.4681	26.5212	16.8002	12.1575	24.2298	48.8849	17.7292	1.46986	0.00106066	0.00737934	MPSR1	1	9285025	9286395	-	1371	protein_coding	E3 ubiquitin-protein ligase MPSR1 [Source:UniProtKB/Swiss-Prot;Acc:Q9LQX2]	-	16	13	21	64	56	31	0.531743	0.38529	0.767837	2.08129	1.72701	0.84042
AT3G07600	25.6505	16.535	19.677	4.20004	6.54634	1.1538	20.6208	3.96673	2.33997	0.0010638	0.00739877	HIPP16	3	2424117	2425022	-	804	protein_coding	Heavy metal-associated isoprenylated plant protein 16 [Source:UniProtKB/Swiss-Prot;Acc:Q9SSF0]	-	4	7	1	25	17	23	0.226685	0.353773	0.0623492	1.38636	0.893998	1.06327
AT2G32620	58.4831	38.9058	37.643	10.5001	20.5742	19.6146	45.0107	16.8963	1.40838	0.0010643	0.00739982	CSLB2	2	13840687	13844425	+	2460	protein_coding	Cellulose synthase-like protein B2 [Source:UniProtKB/Swiss-Prot;Acc:O80899]	-	10	22	17	57	40	44	0.185218	0.363387	0.346418	1.03307	0.687493	0.664798
AT1G58037	44.1188	33.0699	35.0765	12.6001	15.8983	11.538	37.4217	13.3455	1.47825	0.00107393	0.00745947	-	1	21472554	21474602	-	2049	protein_coding	Cysteine/Histidine-rich C1 domain family protein [Source:UniProtKB/TrEMBL;Acc:Q2V4G4]	-	12	17	10	43	34	41	0.266845	0.337124	0.24465	0.935658	0.701585	0.743727
AT5G64667	12.3122	13.617	8.55524	30.4503	38.3429	32.3064	11.4948	33.6999	-1.56151	0.00107589	0.00747061	IDL2	5	25850509	25851375	+	867	protein_coding	IDL2 [Source:UniProtKB/TrEMBL;Acc:A0A178U8Z6]	-	29	41	28	12	14	10	1.52405	1.92153	1.61892	0.617096	0.682735	0.428699
AT5G52570	21.5464	20.4255	8.55524	40.9504	39.2781	54.2286	16.8424	44.819	-1.42267	0.00110296	0.00763355	BETA-OHASE 2	5	21334793	21337126	-	1269	protein_coding	Beta-carotene 3-hydroxylase 2, chloroplastic [Source:UniProtKB/Swiss-Prot;Acc:Q9LTG0]	-	39	42	47	21	21	10	1.4003	1.34484	1.85662	0.737816	0.699683	0.292894
AT4G28650	80.0295	71.0031	59.8867	39.9004	33.6669	29.9988	70.3064	34.522	1.02165	0.00113628	0.00781572	MIK1	4	14143958	14147537	-	3500	protein_coding	MDIS1-interacting receptor like kinase 1 [Source:UniProtKB/Swiss-Prot;Acc:Q9M0G7]	Pkinase	38	36	26	78	73	70	0.494692	0.417943	0.372385	0.993613	0.881857	0.743365
AT5G45000	47.1969	29.1794	35.932	10.5001	19.639	3.4614	37.4361	11.2002	1.71109	0.00115901	0.0079336	-	5	18165336	18167533	+	1879	protein_coding	Disease resistance protein (TIR-NBS-LRR class) family [Source:UniProtKB/TrEMBL;Acc:Q56XU3]	TIR	10	21	3	46	30	42	0.242489	0.454124	0.0800353	1.09149	0.675053	0.830796
AT2G47560	61.5612	50.5775	65.8753	11.5501	31.7965	31.1526	59.338	24.8331	1.25638	0.00115903	0.0079336	ATL64	2	19511717	19512728	-	1012	protein_coding	RING-H2 finger protein ATL64 [Source:UniProtKB/Swiss-Prot;Acc:O22255]	-	11	34	27	60	52	77	0.495258	1.36515	1.33743	2.64339	2.17253	2.82802
AT1G51870	38.9887	35.9879	35.0765	10.5001	10.2871	18.4608	36.6844	13.0827	1.50027	0.00116546	0.00797503	-	1	19262698	19267167	-	3017	protein_coding	protein kinase family protein [Source:TAIR;Acc:AT1G51870]	Pkinase_Tyr	10	11	16	38	37	41	0.151023	0.148149	0.265847	0.561564	0.518525	0.505104
AT1G10070	27.7025	41.8237	9.41076	65.1006	63.593	66.9204	26.3123	65.2047	-1.32022	0.0011833	0.00806066	BCAT2	1	3288087	3290471	+	1752	protein_coding	Branched-chain-amino-acid aminotransferase 2, chloroplastic [Source:UniProtKB/Swiss-Prot;Acc:Q9M439]	-	62	68	58	27	43	11	1.61241	1.57709	1.65951	0.687101	1.03771	0.233362
AT1G63820	35.9107	39.8785	36.7875	17.8502	14.0279	8.0766	37.5256	13.3182	1.48536	0.00121029	0.00822335	-	1	23682278	23684373	-	1456	protein_coding	CCT motif family protein [Source:UniProtKB/TrEMBL;Acc:Q67ZF8]	CCT	17	15	7	35	41	43	0.531994	0.418613	0.241004	1.07176	1.1906	1.09769
AT3G47710	15.3903	18.4803	13.6884	3.15003	2.80558	1.1538	15.853	2.3698	2.71999	0.00122835	0.00832532	PRE4	3	17590544	17591670	+	679	protein_coding	Transcription factor PRE4 [Source:UniProtKB/Swiss-Prot;Acc:F4JCN9]	-	3	3	1	15	19	16	0.201312	0.179529	0.0738274	0.984945	1.18312	0.875835
AT5G62420	58.4831	24.3161	32.5099	7.35007	20.5742	4.6152	38.4364	10.8465	1.79468	0.00123126	0.00833912	-	5	25064793	25066336	+	1218	protein_coding	Aldo/keto reductase family protein [Source:UniProtKB/TrEMBL;Acc:Q9FJK0]	Aldo_ket_red	7	22	4	57	25	38	0.26186	0.733935	0.164627	2.0865	0.867833	1.1596
AT1G36640	6.15612	11.6717	19.677	1.05001	0.935192	0	12.5016	0.661734	4.19509	0.00124767	0.00843682	-	1	13852958	13853687	-	550	protein_coding	Transmembrane protein [Source:UniProtKB/TrEMBL;Acc:Q9C8F3]	-	1	1	0	6	12	23	0.0828431	0.0738788	0	0.486384	0.922491	1.55431
AT4G14980	88.2377	67.1125	73.575	43.0504	44.8892	21.9222	76.3084	36.6206	1.04767	0.00125534	0.00848053	-	4	8561876	8563667	-	1792	protein_coding	Cysteine/Histidine-rich C1 domain family protein [Source:UniProtKB/TrEMBL;Acc:F4JIJ2]	-	41	48	19	86	69	86	1.04247	1.08839	0.531499	2.13969	1.628	1.78374
AT2G20835	24.6245	15.5623	8.55524	47.2504	31.7965	54.2286	16.2473	44.4252	-1.46167	0.00125898	0.00849969	-	2	8970886	8971339	-	454	protein_coding	At2g20835 [Source:UniProtKB/TrEMBL;Acc:Q8S8I3]	-	45	34	47	24	16	10	4.51623	3.04302	5.18954	2.35693	1.49007	0.818684
AT3G54580	3215.54	2961.7	5755.96	1829.12	2090.15	1765.31	3977.74	1894.86	1.06989	0.00126622	0.00854046	-	3	20200573	20203919	-	3347	protein_coding	Proline-rich extensin-like family protein [Source:UniProtKB/TrEMBL;Acc:F4JCZ1]	-	1742	2235	1530	3134	3045	6728	23.7144	27.1334	22.9152	41.7478	38.4658	74.714
AT1G59730	59.5091	44.7417	23.0991	106.051	82.2969	74.997	42.45	87.7816	-1.0591	0.0012755	0.00859485	TRX7	1	21952597	21953480	-	640	protein_coding	Thioredoxin [Source:UniProtKB/TrEMBL;Acc:A0A178WRN3]	-	101	88	65	58	46	27	7.19052	5.58708	5.0912	4.04053	3.03893	1.56803
AT3G60550	73.8734	79.7569	53.898	40.9504	33.6669	23.076	69.1761	32.5644	1.07867	0.00127848	0.00860673	CYCU2-2	3	22379740	22380906	+	1064	protein_coding	Cyclin-U2-2 [Source:UniProtKB/Swiss-Prot;Acc:Q9M205]	-	39	36	20	72	82	63	1.6701	1.37481	0.94227	3.01704	3.25849	2.20075
AT3G24535	21.5464	35.0152	47.9093	13.6501	7.48154	12.6918	34.8237	11.2745	1.64305	0.00127923	0.00860902	-	3	8951868	8952761	+	894	protein_coding	unknown protein; Ha. [Source:TAIR;Acc:AT3G24535]	-	13	8	11	21	36	56	0.66256	0.363609	0.616797	1.0473	1.70258	2.32821
AT4G19920	11.2862	14.5897	14.5439	1.05001	2.80558	0	13.4733	1.2852	3.31685	0.0013157	0.00881247	-	4	10797198	10798527	-	1186	protein_coding	Toll-Interleukin-Resistance (TIR) domain family protein [Source:UniProtKB/TrEMBL;Acc:F4JU09]	TIR	1	3	0	11	15	17	0.038418	0.102782	0	0.413522	0.534749	0.532766
AT4G39500	8.20815	6.80852	9.41076	25.2002	24.315	32.3064	8.14248	27.2739	-1.7364	0.00133544	0.00893058	CYP96A11	4	18366900	18368531	-	1632	protein_coding	cytochrome P450, family 96, subfamily A, polypeptide 11 [Source:TAIR;Acc:AT4G39500]	p450	24	26	28	8	7	11	0.670055	0.647345	0.860053	0.218555	0.181352	0.250521
AT5G24240	23.5984	35.9879	34.221	12.6001	10.2871	6.9228	31.2691	9.93668	1.6491	0.00134249	0.00897211	PI4KG3	5	8230916	8234150	-	2434	protein_coding	Phosphatidylinositol 4-kinase gamma 3 [Source:UniProtKB/Swiss-Prot;Acc:Q9FNF8]	PI3_PI4_kinase	12	11	6	23	37	40	0.224636	0.183635	0.123571	0.421306	0.642724	0.610817
AT5G25260	33.8586	61.2766	30.7989	16.8002	17.7686	10.3842	41.978	14.9843	1.47474	0.00134462	0.00898346	FLOT2	5	8752684	8754522	+	1699	protein_coding	Flotillin-like protein 2 [Source:UniProtKB/Swiss-Prot;Acc:Q4V3D6]	-	16	19	9	33	63	36	0.429087	0.454404	0.265544	0.865987	1.5678	0.787555
AT2G42870	37.9627	52.5228	41.9207	8.40008	15.8983	25.3836	44.1354	16.5606	1.42468	0.00134994	0.00901334	PAR1	2	17836416	17837618	-	1203	protein_coding	Transcription factor PAR1 [Source:UniProtKB/Swiss-Prot;Acc:Q9SJH0]	-	8	17	22	37	54	49	0.303001	0.574203	0.916736	1.37128	1.89789	1.51392
AT2G44840	7.18214	8.75381	17.1105	25.2002	22.4446	65.7666	11.0155	37.8038	-1.75578	0.00135438	0.00904016	ERF13	2	18495215	18496327	+	1113	protein_coding	Ethylene-responsive transcription factor 13 [Source:UniProtKB/Swiss-Prot;Acc:Q8L9K1]	AP2	24	24	57	7	9	20	0.982506	0.87619	2.56724	0.28041	0.341894	0.667893
AT1G54940	31.8066	29.1794	29.0878	12.6001	10.2871	4.6152	30.0246	9.16748	1.69733	0.00136653	0.00911083	GUX4	1	20481648	20484799	+	1974	protein_coding	Putative UDP-glucuronate:xylan alpha-glucuronosyltransferase 4 [Source:UniProtKB/Swiss-Prot;Acc:Q9FZ37]	Glyco_transf_8	12	11	4	31	30	34	0.276983	0.226427	0.101578	0.700173	0.642566	0.640182
AT1G23160	7.18214	14.5897	7.69971	0	0	1.1538	9.82384	0.3846	4.71622	0.00139033	0.00925677	-	1	8209226	8211486	+	1904	protein_coding	Auxin-responsive GH3 family protein [Source:UniProtKB/TrEMBL;Acc:O49301]	-	0	0	1	7	15	9	0	0	0.0263281	0.163916	0.333095	0.17569
AT3G44326	42.0668	49.6049	35.932	14.7001	3.74077	24.2298	42.5346	14.2236	1.60538	0.00141335	0.00938709	-	3	16000879	16002163	-	1285	protein_coding	F-box protein At3g44326 [Source:UniProtKB/Swiss-Prot;Acc:Q2V3R1]	-	14	4	21	41	51	42	0.496414	0.126485	0.819225	1.42256	1.67807	1.21484
AT4G15370	14.3643	13.617	17.966	46.2004	36.4725	35.7678	15.3158	39.4802	-1.36116	0.00148972	0.00982898	BARS1	4	8773730	8779685	-	2336	protein_coding	Baruol synthase [Source:UniProtKB/Swiss-Prot;Acc:O23390]	-	44	39	31	14	14	21	0.858221	0.678382	0.665236	0.267206	0.253395	0.334132
AT1G08090	213.412	86.5654	126.618	405.304	278.687	356.524	142.198	346.838	-1.28717	0.00149087	0.00983353	NRT2.1	1	2524023	2526322	+	2111	protein_coding	High-affinity nitrate transporter 2.1 [Source:UniProtKB/Swiss-Prot;Acc:O82811]	MFS_1	386	298	309	208	89	148	8.3314	5.73602	7.33766	4.39305	1.78256	2.60583
AT1G15625	46.1709	59.3314	14.5439	7.35007	16.8335	11.538	40.0154	11.9072	1.73482	0.00154002	0.0101136	-	1	5374755	5375910	+	978	protein_coding	E3 ubiquitin-protein ligase [Source:UniProtKB/TrEMBL;Acc:Q9M9D3]	-	7	18	10	45	61	17	0.326121	0.747853	0.512564	2.05147	2.63715	0.646074
AT5G48400	38.9887	32.0973	15.3994	11.5501	7.48154	4.6152	28.8285	7.88228	1.85752	0.00157189	0.0102816	GLR1.2	5	19616066	19619508	+	3134	protein_coding	Glutamate receptor 1.2 [Source:UniProtKB/Swiss-Prot;Acc:Q9LV72]	ANF_receptor	11	8	4	38	33	18	0.159924	0.103723	0.0639806	0.540599	0.445203	0.213474
AT3G03670	15.3903	13.617	26.5212	1.05001	4.67596	4.6152	18.5095	3.44706	2.42746	0.00158155	0.0103362	PER28	3	901728	903411	-	1285	protein_coding	Peroxidase 28 [Source:UniProtKB/Swiss-Prot;Acc:Q9SS67]	-	1	5	4	15	14	31	0.0354581	0.158106	0.156043	0.52045	0.460647	0.896666
AT1G76952	68.7433	93.3739	75.2861	57.7505	29.9261	27.6912	79.1344	38.456	1.04094	0.00161224	0.010513	IDL5	1	28914446	28915102	-	460	protein_coding	inflorescence deficient in abscission (IDA)-like 5 [Source:TAIR;Acc:AT1G76952]	-	55	32	24	67	96	88	5.44784	2.82667	2.61541	6.49393	8.82383	7.11044
AT4G26880	19.4944	16.535	7.69971	53.5505	49.5652	21.9222	14.5763	41.6793	-1.53406	0.0016131	0.0105154	-	4	13508042	13508813	-	772	protein_coding	Stigma-specific STIG1-like protein 1 [Source:UniProtKB/Swiss-Prot;Acc:Q9SZ28]	-	51	53	19	19	17	9	3.01004	2.78959	1.23374	1.0973	0.931055	0.433308
AT2G31310	14.3643	18.4803	15.3994	5.25005	1.87038	0	16.0813	2.37348	2.74104	0.00164424	0.0106954	LBD14	2	13352917	13353672	+	654	protein_coding	LOB domain-containing protein 14 [Source:UniProtKB/Swiss-Prot;Acc:Q9SJW5]	-	5	2	0	14	19	18	0.348346	0.124261	0	0.954423	1.22834	1.02298
AT4G19975	56.4311	52.5228	62.4532	31.5003	25.2502	24.2298	57.1357	26.9934	1.08266	0.00166563	0.0107981	-	4	10823579	10825395	+	1219	protein_coding	Glycosyltransferase [Source:UniProtKB/TrEMBL;Acc:A0A1P8B5X7]	-	30	27	21	55	54	73	1.12134	0.9	0.86358	2.01164	1.87298	2.22583
AT4G16350	88.2377	58.3587	108.652	55.6505	41.1484	27.6912	85.0826	41.4967	1.03392	0.00167708	0.0108623	CBL6	4	9242274	9243912	-	976	protein_coding	Calcineurin B-like protein 6 [Source:UniProtKB/Swiss-Prot;Acc:Q9C5P6]	-	53	44	24	86	60	127	2.47426	1.83183	1.23267	3.92861	2.59923	4.83644
AT4G03460	43.0928	39.8785	55.609	24.1502	14.0279	19.6146	46.1934	19.2642	1.271	0.00168053	0.010878	-	4	1537118	1540713	-	3111	protein_coding	Ankyrin repeat family protein [Source:TAIR;Acc:AT4G03460]	-	23	15	17	42	41	65	0.336858	0.195918	0.273928	0.601922	0.557221	0.776578
AT3G20395	60.5351	103.1	113.785	45.1504	31.7965	62.3052	92.4734	46.4174	1.00715	0.00170453	0.0110031	-	3	7111934	7113899	-	865	protein_coding	RING/U-box superfamily protein [Source:UniProtKB/TrEMBL;Acc:Q1G3M1]	-	43	34	54	59	106	133	2.26502	1.59715	3.12943	3.04107	5.18123	5.71488
AT1G30660	21.5464	17.5076	14.5439	53.5505	41.1484	35.7678	17.866	43.4889	-1.29116	0.00171595	0.0110634	-	1	10876724	10879143	+	1269	protein_coding	Primase homolog protein [Source:UniProtKB/Swiss-Prot;Acc:F4I6E6]	-	51	44	31	21	18	17	1.83117	1.40888	1.22458	0.737816	0.599728	0.49792
AT5G64810	38.9887	35.0152	40.2096	14.7001	14.9631	14.9994	38.0712	14.8875	1.35523	0.00172499	0.0111149	WRKY51	5	25908247	25909881	+	947	protein_coding	Probable WRKY transcription factor 51 [Source:UniProtKB/Swiss-Prot;Acc:Q93WU9]	WRKY	14	16	13	38	36	47	0.673592	0.686519	0.688146	1.78906	1.6073	1.84467
AT1G05450	24.6245	27.2341	25.6657	9.45009	8.41673	4.6152	25.8414	7.49401	1.77424	0.001754	0.011271	-	1	1599876	1601214	+	927	protein_coding	Bifunctional inhibitor/lipid-transfer protein/seed storage 2S albumin superfamily protein [Source:UniProtKB/TrEMBL;Acc:Q1G2Y5]	-	9	9	4	24	28	30	0.442366	0.394498	0.216305	1.15431	1.27709	1.20286
AT5G45870	40.0148	10.6991	19.677	8.40008	1.87038	4.6152	23.4636	4.96189	2.252	0.00176261	0.0113229	PYL12	5	18606398	18607111	-	714	protein_coding	Abscisic acid receptor PYL12 [Source:UniProtKB/Swiss-Prot;Acc:Q9FJ49]	-	8	2	4	39	11	23	0.510518	0.113819	0.280833	2.43533	0.651385	1.1973
AT2G25240	54.379	35.9879	44.4872	10.5001	22.4446	20.7684	44.9514	17.9044	1.32429	0.00181158	0.0115891	-	2	10751656	10753380	-	1620	protein_coding	Serpin-Z10 [Source:UniProtKB/Swiss-Prot;Acc:Q9SIR9]	Serpin	10	24	18	53	37	52	0.281257	0.601975	0.556986	1.45865	0.965673	1.19305
AT3G62210	68.7433	60.304	119.773	34.6503	52.3707	33.4602	82.9402	40.1604	1.04402	0.00190178	0.0120346	EDA32	3	23026601	23028335	-	1371	protein_coding	EDA32 [Source:UniProtKB/TrEMBL;Acc:A0A384LDD2]	DUF88	33	56	29	67	62	140	1.09672	1.65971	1.06035	2.17885	1.91204	3.79544
AT5G02380	18741.3	20235.9	9089.08	36263.1	29783.1	31013	16022.1	32353.1	-1.01386	0.00191572	0.0121083	MT2B	5	506498	507244	-	571	protein_coding	Metallothionein-like protein 2B [Source:UniProtKB/Swiss-Prot;Acc:Q38805]	-	34536	31847	26879	18266	20805	10624	2755.85	2266.29	2359.74	1426.26	1540.55	691.55
AT5G58360	31.8066	24.3161	29.9433	8.40008	9.35192	10.3842	28.6887	9.37873	1.61536	0.00192392	0.0121566	OFP3	5	23589550	23591197	-	1648	protein_coding	Transcription repressor OFP3 [Source:UniProtKB/Swiss-Prot;Acc:Q9LVL4]	-	8	10	9	31	25	35	0.221183	0.246561	0.273762	0.838678	0.641396	0.789374
AT2G29350	4.10408	16.535	12.8329	42.0004	28.9909	31.1526	11.1573	34.048	-1.599	0.00196534	0.0123814	SAG13	2	12600914	12602556	+	1368	protein_coding	SAG13 [Source:UniProtKB/TrEMBL;Acc:A0A178VTS8]	-	40	31	27	4	17	15	1.33227	0.920784	0.989384	0.130366	0.52542	0.407546
AT4G33800	14.3643	15.5623	11.9773	4.20004	0.935192	0	13.968	1.71174	3.01503	0.00196876	0.0123992	-	4	16209988	16211426	-	1048	protein_coding	At4g33800 [Source:UniProtKB/TrEMBL;Acc:Q8L9K4]	-	4	1	0	14	16	14	0.173907	0.0387723	0	0.595604	0.645509	0.496522
AT1G33870	9.23417	15.5623	13.6884	1.05001	2.80558	0	12.8283	1.2852	3.24793	0.00196936	0.0123993	-	1	12301325	12303330	-	868	protein_coding	AIG1-like protein; 48352-49494 [Source:UniProtKB/TrEMBL;Acc:Q9C8U4]	-	1	3	0	9	16	16	0.0524928	0.140438	0	0.462289	0.77937	0.685129
AT1G50580	91.3157	59.3314	41.9207	35.7003	23.3798	27.6912	64.1892	28.9238	1.14751	0.00202847	0.0127337	UGT79B5	1	18730759	18732238	+	1480	protein_coding	UDP-glycosyltransferase 79B5 [Source:UniProtKB/Swiss-Prot;Acc:Q9LPS8]	UDPGT	34	25	24	89	61	49	1.04673	0.686374	0.812899	2.68114	1.74266	1.23057
AT3G49160	37.9627	27.2341	11.1218	5.25005	10.2871	1.1538	25.4395	5.56365	2.15119	0.00204445	0.0128112	PKP4	3	18221794	18224905	-	2665	protein_coding	Plastidial pyruvate kinase 4, chloroplastic [Source:UniProtKB/Swiss-Prot;Acc:Q9M3B6]	PK	5	11	1	37	28	13	0.0854854	0.167717	0.01881	0.619006	0.444226	0.181308
AT4G13860	114.914	130.334	49.6204	50.4005	47.6948	47.3058	98.2897	48.467	1.01539	0.00207895	0.0130005	-	4	8022497	8023603	+	861	protein_coding	At4g13860 [Source:UniProtKB/TrEMBL;Acc:Q6ID29]	-	48	51	41	112	134	58	2.54014	2.40685	2.38708	5.7997	6.58029	2.50378
AT3G15115	58.4831	92.4013	65.0198	25.2002	47.6948	31.1526	71.9681	34.6825	1.04479	0.00211174	0.0131861	-	3	5085992	5087496	-	1391	protein_coding	Serine/arginine repetitive matrix protein [Source:UniProtKB/TrEMBL;Acc:Q9LIM3]	-	24	51	27	57	95	76	0.786146	1.48979	0.973024	1.827	2.88762	2.03076
AT3G44120	28.7285	21.3982	15.3994	37.8003	41.1484	79.6122	21.8421	52.8537	-1.27701	0.00212626	0.0132572	-	3	15878399	15879830	-	1432	protein_coding	F-box/kelch-repeat protein At3g44120 [Source:UniProtKB/Swiss-Prot;Acc:Q9LXQ1]	F-box	36	44	69	28	22	18	1.14546	1.24851	2.41542	0.871778	0.649566	0.467198
AT4G05130	19.4944	33.0699	30.7989	15.7501	2.80558	1.1538	27.7877	6.56984	2.07987	0.00213803	0.0133111	ENT4	4	2636547	2639279	-	1899	protein_coding	Equilibrative nucleotide transporter 4 [Source:UniProtKB/Swiss-Prot;Acc:Q9M0Y2]	-	15	3	1	19	34	36	0.359903	0.0641917	0.0263975	0.446087	0.757003	0.704611
AT1G70920	22.5724	35.0152	17.1105	5.25005	7.48154	8.0766	24.8994	6.93606	1.84233	0.00214093	0.0133252	ATHB-X	1	26735894	26738665	+	1187	protein_coding	Homeobox-leucine zipper protein ATHB-X [Source:UniProtKB/Swiss-Prot;Acc:Q8GXM7]	Homeobox	5	8	7	22	36	20	0.191928	0.273856	0.29562	0.826347	1.28232	0.626255
AT1G44020	19.4944	17.5076	23.0991	1.05001	6.54634	5.769	20.0337	4.45512	2.16406	0.00215619	0.0134083	-	1	16715972	16718656	-	2454	protein_coding	Cysteine/Histidine-rich C1 domain family protein [Source:UniProtKB/TrEMBL;Acc:F4IEE1]	-	1	7	5	19	18	27	0.0185671	0.115906	0.102137	0.345199	0.310128	0.408941
AT5G23360	26.6765	29.1794	45.3428	14.7001	8.41673	12.6918	33.7329	11.9362	1.51207	0.00219986	0.01362	-	5	7861737	7862746	+	1010	protein_coding	GEM-like protein 7 [Source:UniProtKB/Swiss-Prot;Acc:Q9FMW5]	GRAM	14	9	11	26	30	53	0.631576	0.362079	0.545957	1.14774	1.25587	1.95041
AT1G10480	68.7433	53.4955	65.8753	25.2002	42.0836	20.7684	62.7047	29.3508	1.08224	0.00221418	0.0136886	ZFP5	1	3449567	3451226	+	1660	protein_coding	Zinc finger protein 5 [Source:UniProtKB/Swiss-Prot;Acc:Q39264]	-	24	45	18	67	55	77	0.658752	1.10151	0.543565	1.79952	1.40087	1.72407
AT4G10720	36.9367	27.2341	25.6657	8.40008	9.35192	12.6918	29.9455	10.1479	1.56533	0.00229326	0.0141117	-	4	6607797	6609559	+	1621	protein_coding	Ankyrin repeat family protein [Source:UniProtKB/TrEMBL;Acc:Q4V397]	-	8	10	11	36	28	30	0.224867	0.250668	0.340171	0.990171	0.730329	0.687876
AT1G66700	38.9887	46.687	53.0425	31.5003	7.48154	12.6918	46.2394	17.2245	1.43298	0.00229919	0.0141441	PXMT1	1	24873206	24874766	-	1476	protein_coding	Paraxanthine methyltransferase 1 [Source:UniProtKB/Swiss-Prot;Acc:Q9C9M3]	-	30	8	11	38	48	62	0.926092	0.220235	0.373588	1.14786	1.37499	1.56127
AT4G10370	60.5351	54.4681	55.609	28.3503	31.7965	21.9222	56.8708	27.3563	1.04804	0.0023533	0.0144476	-	4	6423353	6425678	-	2326	protein_coding	Cysteine/Histidine-rich C1 domain family protein [Source:UniProtKB/TrEMBL;Acc:F4JLN1]	-	27	34	19	59	56	65	0.5289	0.593952	0.409478	1.13092	1.01794	1.03867
AT2G47270	50.2749	38.9058	47.0538	18.9002	26.1854	10.3842	45.4115	18.4899	1.27975	0.00235524	0.0144553	UPB1	2	19411430	19412328	-	899	protein_coding	UPB1 [Source:UniProtKB/TrEMBL;Acc:A0A178VV95]	-	18	28	9	49	40	55	0.912288	1.26555	0.501845	2.43012	1.88124	2.27392
AT5G21950	73.8734	34.0426	45.3428	30.4503	9.35192	19.6146	51.0862	19.8056	1.37353	0.00241391	0.0147556	-	5	7253849	7256156	-	2130	protein_coding	alpha/beta-Hydrolases superfamily protein [Source:TAIR;Acc:AT5G21950]	Abhydrolase_1	29	10	17	72	35	53	0.620351	0.190767	0.400089	1.50711	0.694755	0.924843
AT1G19960	61.5612	61.2766	48.7649	31.5003	28.0558	23.076	57.2009	27.544	1.0486	0.00242202	0.0147938	-	1	6927736	6928656	+	921	protein_coding	Putative uncharacterized protein At1g19960 [Source:UniProtKB/TrEMBL;Acc:Q9LNS5]	-	30	30	20	60	63	57	1.48416	1.32356	1.08857	2.90457	2.89217	2.30031
AT1G22460	73.8734	53.4955	53.898	21.0002	33.6669	32.3064	60.4223	28.9912	1.05563	0.00247992	0.0151068	OFUT7	1	7927287	7930657	-	2247	protein_coding	O-fucosyltransferase 7 [Source:UniProtKB/Swiss-Prot;Acc:B7ZWR7]	-	20	36	28	72	55	63	0.405552	0.651001	0.624658	1.42863	1.03491	1.0421
AT3G22540	37.9627	35.0152	45.3428	16.8002	15.8983	16.1532	39.4402	16.2839	1.27884	0.0024931	0.0151653	-	3	7984076	7984833	-	758	protein_coding	At3g22540 [Source:UniProtKB/TrEMBL;Acc:Q9LJ92]	-	16	17	14	37	36	53	0.961767	0.911301	0.925861	2.17632	2.00806	2.59883
AT1G73290	48.2229	28.2067	13.6884	7.35007	3.74077	13.8456	30.0393	8.31215	1.8709	0.00249634	0.0151807	SCPL5	1	27556168	27558774	-	1910	protein_coding	Serine carboxypeptidase-like 5 [Source:UniProtKB/Swiss-Prot;Acc:Q9CAU2]	Peptidase_S10	7	4	12	47	29	16	0.166987	0.085096	0.314945	1.09712	0.64196	0.311357
AT2G19050	14.3643	17.5076	5.13314	0	2.80558	0	12.335	0.935192	3.61141	0.00251524	0.0152913	-	2	8253333	8255676	+	1315	protein_coding	GDSL esterase/lipase At2g19050 [Source:UniProtKB/Swiss-Prot;Acc:O64468]	Lipase_GDSL	0	3	0	14	18	6	0	0.0926996	0	0.474671	0.578749	0.169589
AT3G15540	34.8847	42.7964	35.932	17.8502	14.0279	13.8456	37.871	15.2412	1.31299	0.00252947	0.015369	IAA19	3	5264001	5265695	+	1010	protein_coding	Auxin-responsive protein [Source:UniProtKB/TrEMBL;Acc:Q2VWA2]	-	17	15	12	34	44	42	0.766914	0.603465	0.595589	1.50089	1.84194	1.54561
AT2G02610	36.9367	45.7143	33.3654	12.6001	22.4446	8.0766	38.6721	14.3738	1.40654	0.00262238	0.0158336	-	2	710618	712819	+	2202	protein_coding	Cysteine/Histidine-rich C1 domain family protein [Source:UniProtKB/TrEMBL;Acc:O64716]	-	12	24	7	36	47	39	0.248304	0.44287	0.159356	0.728913	0.902452	0.658293
AT2G43390	44.1188	28.2067	22.2436	9.45009	10.2871	12.6918	31.5231	10.8097	1.54322	0.00266002	0.0160244	-	2	18020229	18020879	-	651	protein_coding	Putative uncharacterized protein [Source:UniProtKB/TrEMBL;Acc:Q5BPR6]	-	9	11	11	43	29	26	0.629913	0.686585	0.84703	2.94495	1.88348	1.48445
AT3G45390	45.1449	51.5502	56.4646	14.7001	27.1206	27.6912	51.0532	23.1706	1.14146	0.00274763	0.0164586	LECRK12	3	16647921	16649974	-	2010	protein_coding	Probable L-type lectin-domain containing receptor kinase I.2 [Source:UniProtKB/Swiss-Prot;Acc:Q7FK82]	Pkinase_Tyr	14	29	24	44	53	66	0.317359	0.586252	0.598553	0.975994	1.11487	1.22045
AT5G63595	66.6913	40.8511	47.0538	26.2502	16.8335	26.5374	51.5321	23.207	1.15648	0.00275163	0.016465	FLS4	5	25459087	25460436	-	1009	protein_coding	Probable flavonol synthase 4 [Source:UniProtKB/Swiss-Prot;Acc:F4KAS1]	2OG-FeII_Oxy	25	18	23	65	42	55	1.12893	0.724876	1.14268	2.87219	1.75996	2.02602
AT1G70860	23.5984	43.769	33.3654	6.30006	15.8983	12.6918	33.5776	11.63	1.52442	0.00275181	0.016465	-	1	26718070	26719211	-	949	protein_coding	Major latex-like protein [Source:UniProtKB/TrEMBL;Acc:Q941R8]	-	6	17	11	23	45	39	0.288074	0.727889	0.58105	1.08057	2.00489	1.52746
AT1G67148	29.7546	27.2341	16.255	6.30006	10.2871	3.4614	24.4145	6.68286	1.84066	0.00280175	0.0167308	-	1	25121211	25121947	+	498	protein_coding	Putative uncharacterized protein [Source:UniProtKB/TrEMBL;Acc:Q0WR90]	-	6	11	3	29	28	19	0.54896	0.897523	0.301981	2.59633	2.37724	1.41807
AT3G49690	55.405	32.0973	55.609	17.8502	15.8983	27.6912	47.7038	20.4799	1.23156	0.00281597	0.0167921	RAX3	3	18427735	18429281	+	1320	protein_coding	RAX3 [Source:UniProtKB/TrEMBL;Acc:A0A178VK29]	Myb_DNA-binding	17	17	24	54	33	65	0.586805	0.523308	0.911432	1.82394	1.05702	1.83025
AT3G28917	12.3122	4.86323	8.55524	1.05001	0	0	8.5769	0.350003	4.51946	0.00283068	0.0168655	MIF2	3	10924708	10925813	+	1106	protein_coding	Mini zinc finger protein 2 [Source:UniProtKB/Swiss-Prot;Acc:Q9LJW5]	ZF-HD_dimer	1	0	0	12	5	10	0.0411968	0	0	0.483745	0.191143	0.33606
AT5G15725	22.5724	19.4529	17.966	9.45009	2.80558	0	19.9971	4.08522	2.2764	0.00285812	0.016986	-	5	5127375	5128418	+	595	protein_coding	Transmembrane protein [Source:UniProtKB/TrEMBL;Acc:F4KB79]	-	9	3	0	22	20	21	0.689199	0.204874	0	1.64853	1.4212	1.31182
AT3G23870	25.6505	34.0426	39.3541	15.7501	12.1575	8.0766	33.0157	11.9947	1.45753	0.00289801	0.0171798	-	3	8619192	8621949	+	2233	protein_coding	Probable magnesium transporter NIPA1 [Source:UniProtKB/Swiss-Prot;Acc:Q9LIR9]	DUF803	15	13	7	25	35	46	0.306071	0.236558	0.157144	0.499162	0.662709	0.765669
AT3G61198	32.8326	37.9332	49.6204	19.9502	15.8983	13.8456	40.1287	16.5647	1.27832	0.00290863	0.0172379	-	3	22655884	22656599	-	622	ncRNA	other RNA [Source:TAIR;Acc:AT3G61198]	-	19	17	12	32	39	58	1.39182	1.11056	0.967115	2.29377	2.65105	3.46585
AT2G04680	57.4571	39.8785	48.7649	17.8502	24.315	24.2298	48.7001	22.1317	1.13638	0.00292384	0.0173135	-	2	1640058	1642209	+	2152	protein_coding	Cysteine/Histidine-rich C1 domain family protein [Source:UniProtKB/TrEMBL;Acc:Q9SJ91]	-	17	26	21	56	41	57	0.359936	0.490923	0.489175	1.16021	0.805536	0.984475
AT1G03700	41.0408	35.9879	23.9547	21.0002	6.54634	3.4614	33.6611	10.336	1.69624	0.0029453	0.0174163	-	1	920950	922098	+	837	protein_coding	CASP-like protein 1C2 [Source:UniProtKB/Swiss-Prot;Acc:Q9LR57]	-	20	7	3	40	37	28	1.08874	0.339825	0.179673	2.13071	1.86905	1.24338
AT3G57380	64.6392	49.6049	76.1416	31.5003	39.2781	21.9222	63.4619	30.9002	1.03067	0.00295782	0.0174645	-	3	21229727	21231833	+	2023	protein_coding	Glycosyltransferase [Source:UniProtKB/TrEMBL;Acc:F4J287]	-	30	42	19	63	51	89	0.675685	0.843598	0.470809	1.38847	1.0659	1.63518
AT5G66816	14.3643	11.6717	4.27762	36.7503	27.1206	26.5374	10.1045	30.1361	-1.59513	0.00295923	0.0174645	CEP6	5	26681351	26681950	+	600	protein_coding	unknown protein; FUNCTIONS IN: molecular_function unknown; INVOLVED IN: biological_process unknown; LOCATED IN: endomembrane system; BEST Arabidopsis thaliana protein match is: unknown protein (TAIR:AT3G50610.1); Ha. [Source:TAIR;Acc:AT5G66816]	-	35	29	23	14	12	5	2.65788	1.96394	1.9216	1.04032	0.845617	0.309735
AT5G01060	49.2489	50.5775	50.4759	12.6001	35.5373	13.8456	50.1008	20.661	1.25946	0.00301188	0.0177309	-	5	22684	24934	+	1825	protein_coding	Kinase with tetratricopeptide repeat domain-containing protein [Source:UniProtKB/TrEMBL;Acc:Q9LFD0]	Pkinase_Tyr	12	38	12	48	52	59	0.299597	0.846064	0.329614	1.17265	1.20471	1.2016
AT5G41590	35.9107	49.6049	35.932	17.8502	19.639	12.6918	40.4825	16.727	1.26587	0.0030354	0.0178495	-	5	16632086	16634012	-	917	protein_coding	Protein LURP-one-related 17 [Source:UniProtKB/Swiss-Prot;Acc:A0MFL4]	-	17	21	11	35	51	42	0.844693	0.930534	0.601327	1.70172	2.3515	1.70236
AT5G19810	5.1301	3.89058	0.855524	13.6501	21.5094	13.8456	3.29207	16.335	-2.34695	0.00304728	0.0178896	-	5	6692909	6694058	+	1150	protein_coding	Proline-rich extensin-like family protein [Source:UniProtKB/TrEMBL;Acc:Q4PSF3]	-	13	23	12	5	4	1	0.515068	0.812666	0.523083	0.193849	0.147064	0.0323202
AT2G17590	14.3643	22.3708	35.932	7.35007	9.35192	2.3076	24.2224	6.33653	1.9166	0.00305575	0.0179294	-	2	7651015	7653219	-	2205	protein_coding	Cysteine/Histidine-rich C1 domain family protein [Source:UniProtKB/TrEMBL;Acc:Q84X54]	-	7	10	2	14	23	42	0.144647	0.184278	0.0454683	0.283081	0.441025	0.707966
AT3G09910	37.9627	35.0152	23.9547	16.8002	9.35192	8.0766	32.3109	11.4096	1.49645	0.00306907	0.0179777	RABC2B	3	3036611	3038502	-	1342	protein_coding	RABC2b [Source:UniProtKB/TrEMBL;Acc:A0A178V665]	Ras	16	10	7	37	36	28	0.543234	0.302782	0.261476	1.22925	1.13421	0.775492
AT2G08820	8.20815	19.4529	9.41076	0	2.80558	1.1538	12.3573	1.31979	3.18182	0.00307014	0.017979	-	2	15403144	15403901	-	264	lncRNA	-	-	0	3	1	8	20	11	0	0.461742	0.189882	1.35107	3.20309	1.54868
AT3G50190	29.7546	25.2888	39.3541	11.5501	14.0279	8.0766	31.4658	11.2182	1.47971	0.00310149	0.0181175	-	3	18608113	18611263	-	2404	protein_coding	Transmembrane protein, putative (DUF247) [Source:UniProtKB/TrEMBL;Acc:F4IZC0]	-	11	15	7	29	26	46	0.208486	0.253536	0.145966	0.537841	0.45728	0.711206
AT4G30640	25.6505	39.8785	34.221	5.25005	19.639	8.0766	33.25	10.9886	1.57699	0.00313271	0.0182642	FBL19	4	14952591	14953849	+	1152	protein_coding	Putative F-box/LRR-repeat protein 19 [Source:UniProtKB/Swiss-Prot;Acc:Q9M096]	-	5	21	7	25	41	40	0.197759	0.740712	0.304602	0.967561	1.50479	1.29056
AT5G43370	20.5204	33.0699	17.1105	3.15003	1.87038	12.6918	23.5669	5.90407	2.03521	0.00317672	0.0184552	PHT1-2	5	17415698	17417972	+	1872	protein_coding	Probable inorganic phosphate transporter 1-2 [Source:UniProtKB/Swiss-Prot;Acc:Q96243]	Sugar_tr	3	2	11	20	34	20	0.0730188	0.0434117	0.29456	0.476338	0.767921	0.397097
AT5G61890	4.10408	0.972645	3.4221	9.45009	14.0279	23.076	2.83294	15.518	-2.44763	0.00319745	0.0185554	ERF114	5	24852322	24853941	-	1261	protein_coding	Ethylene-responsive transcription factor ERF114 [Source:UniProtKB/Swiss-Prot;Acc:Q9FH54]	AP2	9	15	20	4	1	4	0.325197	0.483346	0.795064	0.141428	0.0335296	0.117901
AT2G32160	18.4683	16.535	25.6657	4.20004	0.935192	9.2304	20.223	4.78854	2.12387	0.00326937	0.0188951	-	2	13662138	13666383	+	1742	protein_coding	AT2G32160 protein [Source:UniProtKB/TrEMBL;Acc:B3H6T0]	-	4	1	8	18	17	30	0.104624	0.0233257	0.230213	0.460697	0.412614	0.640096
AT5G48410	50.2749	40.8511	27.3768	18.9002	14.0279	14.9994	39.5009	15.9758	1.30245	0.00331576	0.0191319	GLR1.3	5	19620267	19623425	+	2887	protein_coding	Glutamate receptor 1.3 [Source:UniProtKB/Swiss-Prot;Acc:Q9FH75]	ANF_receptor	18	15	13	49	42	32	0.284083	0.211119	0.225727	0.756728	0.6151	0.411979
AT1G24580	15.3903	18.4803	20.5326	56.7005	28.0558	44.9982	18.1344	43.2515	-1.24536	0.00343857	0.0197867	-	1	8709941	8710824	+	884	protein_coding	F21J9.24 [Source:UniProtKB/TrEMBL;Acc:Q9FYK6]	-	54	30	39	15	19	24	2.7833	1.37896	2.21156	0.756536	0.908751	1.00909
AT5G24770	4.10408	7.78116	15.3994	39.9004	18.7038	29.9988	9.09489	29.5343	-1.67425	0.00344117	0.0197963	VSP2	5	8500468	8502224	-	1516	protein_coding	Vegetative storage protein 2 [Source:UniProtKB/Swiss-Prot;Acc:O82122]	-	38	20	26	4	8	18	1.1421	0.53606	0.859728	0.117639	0.223118	0.441311
AT5G07650	56.4311	45.7143	54.7535	27.3003	30.8613	8.0766	52.2996	22.0794	1.22745	0.00345452	0.0198408	-	5	2416200	2422073	-	2882	protein_coding	Actin-binding FH2 protein [Source:TAIR;Acc:AT5G07650]	FH2	26	33	7	55	47	64	0.411054	0.465267	0.121756	0.850862	0.689521	0.825388
AT4G21340	24.6245	22.3708	32.5099	13.6501	6.54634	4.6152	26.5017	8.27056	1.67909	0.0034662	0.0198508	BHLH103	4	11352958	11354824	+	1208	protein_coding	Transcription factor bHLH103 [Source:UniProtKB/Swiss-Prot;Acc:Q8VZ22]	-	13	7	4	24	23	38	0.490338	0.235458	0.165989	0.885799	0.805016	1.1692
AT2G23800	3.07806	2.91794	2.56657	15.7501	17.7686	10.3842	2.85419	14.6343	-2.36797	0.00346868	0.0198523	GGPPS2	2	10131485	10132779	-	1295	protein_coding	Heterodimeric geranylgeranyl pyrophosphate synthase large subunit 2 [Source:UniProtKB/Swiss-Prot;Acc:O04046]	-	15	19	9	3	3	3	0.527765	0.596165	0.348385	0.103286	0.0979479	0.086104
AT1G55240	25.6505	59.3314	46.1983	11.5501	20.5742	20.7684	43.7267	17.6309	1.31252	0.00346885	0.0198523	-	1	20604892	20606411	+	1285	protein_coding	At1g55240 [Source:UniProtKB/TrEMBL;Acc:Q6NM31]	-	11	22	18	25	61	54	0.39004	0.695668	0.702193	0.867416	2.00711	1.56193
AT1G65481	35.9107	36.9605	53.0425	25.2002	16.8335	8.0766	41.9712	16.7034	1.32382	0.00355811	0.0202765	-	1	24340736	24341919	-	987	protein_coding	unknown protein; FUNCTIONS IN: molecular_function unknown; INVOLVED IN: biological_process unknown; LOCATED IN: endomembrane system. [Source:TAIR;Acc:AT1G65481]	-	24	18	7	35	38	62	1.10793	0.741033	0.355523	1.58104	1.62783	2.33478
AT1G18980	23.5984	15.5623	16.255	3.15003	4.67596	5.769	18.4719	4.53166	2.02989	0.00363973	0.0206915	-	1	6557181	6558115	-	935	protein_coding	At1g18980 [Source:UniProtKB/TrEMBL;Acc:Q29PR5]	-	3	5	5	23	16	19	0.146194	0.217291	0.268068	1.09675	0.723522	0.75529
AT5G22410	50.2749	54.4681	47.0538	18.9002	28.9909	24.2298	50.599	24.0403	1.06843	0.00364894	0.0207327	PER60	5	7426310	7427964	+	1275	protein_coding	Peroxidase 60 [Source:UniProtKB/Swiss-Prot;Acc:Q9FMR0]	-	18	31	21	49	56	55	0.643252	0.987947	0.82565	1.71347	1.85704	1.60334
AT5G38344	14.3643	15.5623	23.9547	2.10002	6.54634	3.4614	17.9604	4.03592	2.13731	0.00366093	0.020774	-	5	15325785	15327160	+	1376	protein_coding	Similarity to disease resistance protein [Source:UniProtKB/TrEMBL;Acc:Q9FKM8]	TIR	2	7	3	14	16	28	0.0662263	0.20671	0.109292	0.453628	0.491638	0.75633
AT3G22100	0	1.94529	2.56657	12.6001	6.54634	17.307	1.50395	12.1512	-2.96522	0.00374892	0.0211986	BHLH117	3	7783638	7784469	-	832	protein_coding	Transcription factor bHLH117 [Source:UniProtKB/Swiss-Prot;Acc:Q9LRJ4]	-	12	7	15	0	2	3	0.657169	0.341867	0.903764	0	0.101637	0.13402
AT4G25190	23.5984	14.5897	9.41076	2.10002	3.74077	3.4614	15.8663	3.10073	2.3451	0.00378621	0.0213752	QWRF7	4	12914183	12916156	-	1560	protein_coding	QWRF7 [Source:UniProtKB/TrEMBL;Acc:A0A178V0Y0]	-	2	4	3	23	15	11	0.058415	0.104188	0.0964015	0.657346	0.406546	0.262084
AT1G68620	35.9107	25.2888	18.8215	10.5001	4.67596	10.3842	26.6737	8.52009	1.65698	0.00379134	0.0213947	CXE6	1	25765718	25767240	+	1523	protein_coding	Probable carboxylesterase 6 [Source:UniProtKB/Swiss-Prot;Acc:Q9SX25]	Abhydrolase_3	10	5	9	35	26	22	0.299171	0.133399	0.29623	1.02461	0.7218	0.536902
AT5G45220	42.0668	49.6049	48.7649	19.9502	29.9261	9.2304	46.8122	19.7022	1.23068	0.00381896	0.0215257	-	5	18298774	18301166	-	1890	protein_coding	Disease resistance protein (TIR-NBS-LRR class) family [Source:UniProtKB/TrEMBL;Acc:Q9FKE3]	TIR	19	32	8	41	51	57	0.458048	0.687972	0.212185	0.967192	1.14091	1.12095
AT5G24220	15.3903	8.75381	7.69971	1.05001	0.935192	1.1538	10.6146	1.04633	3.34508	0.00383255	0.0215793	-	5	8225861	8227782	+	1362	protein_coding	Gb [Source:UniProtKB/TrEMBL;Acc:Q9FNG0]	Lipase_3	1	1	1	15	9	9	0.0334535	0.0298336	0.0368053	0.491026	0.279389	0.245605
AT3G14530	75.9254	78.7843	29.0878	35.7003	27.1206	14.9994	61.2658	25.9401	1.22872	0.00385786	0.0216873	GGPPS9	3	4879091	4880483	-	1320	protein_coding	Geranylgeranyl pyrophosphate synthase 9, chloroplastic [Source:UniProtKB/Swiss-Prot;Acc:Q9LUE1]	-	34	29	13	74	81	34	1.17361	0.892702	0.493693	2.49947	2.59451	0.957364
AT2G30750	371.419	641.946	514.17	271.952	112.223	252.682	509.178	212.286	1.26347	0.00391625	0.0219573	CYP71A12	2	13099486	13101371	-	1494	protein_coding	Cytochrome P450 71A12 [Source:UniProtKB/Swiss-Prot;Acc:O49340]	p450	259	120	219	362	660	601	7.89893	3.26372	7.34819	10.8031	18.6783	14.9519
AT3G22231	18.4683	18.4803	43.6317	7.35007	11.2223	5.769	26.8601	8.11379	1.72028	0.0039551	0.02215	PCC1	3	7845823	7846833	-	773	protein_coding	Cysteine-rich and transmembrane domain-containing protein PCC1 [Source:UniProtKB/Swiss-Prot;Acc:Q94C26]	-	7	12	5	18	19	51	0.412608	0.630789	0.324248	1.03821	1.03924	2.45224
AT2G02310	10.2602	6.80852	16.255	0	2.80558	0	11.1079	0.935192	3.47104	0.00396447	0.0221861	PP2B6	2	608586	610283	-	1250	protein_coding	Putative F-box protein PP2-B6 [Source:UniProtKB/Swiss-Prot;Acc:Q9ZVR0]	F-box	0	3	0	10	7	19	0	0.09752	0	0.356682	0.236773	0.564957
AT5G59990	18.4683	25.2888	12.8329	35.7003	49.5652	43.8444	18.8633	43.0366	-1.19853	0.00398083	0.0222429	-	5	24150934	24153201	-	1538	protein_coding	CCT motif family protein [Source:UniProtKB/TrEMBL;Acc:Q9FJD8]	CCT	34	53	38	18	26	15	1.00726	1.40024	1.23855	0.521803	0.71476	0.362499
AT1G21140	30.7806	25.2888	5.98867	1.05001	3.74077	8.0766	20.686	4.28913	2.28385	0.00400168	0.02233	-	1	7404328	7405426	+	1099	protein_coding	Vacuolar iron transporter homolog 1 [Source:UniProtKB/Swiss-Prot;Acc:Q9LPU9]	DUF125	1	4	7	30	26	7	0.0414592	0.147892	0.319292	1.21707	1.00027	0.23674
AT2G38300	69.7693	89.4834	88.1189	34.6503	65.4634	14.9994	82.4572	38.3711	1.08853	0.00400646	0.0223478	-	2	16043948	16046015	-	1586	protein_coding	Myb-like HTH transcriptional regulator family protein [Source:UniProtKB/TrEMBL;Acc:Q8GYE4]	Myb_DNA-binding	33	70	13	68	92	103	0.948047	1.7934	0.410892	1.9116	2.45261	2.41383
AT3G46710	16.4163	20.4255	35.0765	1.05001	12.1575	4.6152	23.9728	5.9409	1.98957	0.00400836	0.0223496	RPP13L2	3	17206183	17209203	-	3021	protein_coding	Putative disease resistance RPP13-like protein 2 [Source:UniProtKB/Swiss-Prot;Acc:Q9STE5]	NB-ARC	1	13	4	16	21	41	0.0150823	0.174854	0.0663738	0.236135	0.293908	0.504435
AT4G08620	41.0408	38.9058	33.3654	13.6501	20.5742	12.6918	37.7707	15.6387	1.25937	0.00408003	0.0226895	SULTR1;1	4	5500313	5506313	+	2359	protein_coding	Sulfate transporter 1.1 [Source:UniProtKB/Swiss-Prot;Acc:Q9SAY1]	Sulfate_transp	13	22	11	40	40	39	0.251093	0.378946	0.23375	0.756002	0.716928	0.614481
AT2G33380	14.3643	6.80852	6.84419	23.1002	30.8613	27.6912	9.33899	27.2176	-1.55733	0.00411781	0.0228637	PXG3	2	14144831	14146555	-	1045	protein_coding	Probable peroxygenase 3 [Source:UniProtKB/Swiss-Prot;Acc:O22788]	-	22	33	24	14	7	8	0.959236	1.28316	1.15128	0.597314	0.283221	0.284542
AT1G26970	25.6505	37.9332	40.2096	14.7001	17.7686	5.769	34.5978	12.7459	1.42531	0.00414128	0.0229753	PBL4	1	9359325	9361833	+	2029	protein_coding	Probable serine/threonine-protein kinase PBL4 [Source:UniProtKB/Swiss-Prot;Acc:Q5PP29]	Pkinase_Tyr	14	19	5	25	39	47	0.314387	0.380499	0.123531	0.549349	0.812692	0.860969
AT1G69600	35.9107	51.5502	40.2096	19.9502	24.315	6.9228	42.5568	17.0627	1.30059	0.0042089	0.0233023	ZHD11	1	26182156	26183546	+	1391	protein_coding	Zinc-finger homeodomain protein 11 [Source:UniProtKB/Swiss-Prot;Acc:Q9SEZ1]	ZF-HD_dimer	19	26	6	35	53	47	0.622366	0.759501	0.216228	1.12184	1.61099	1.25586
AT2G19150	40.0148	39.8785	28.2323	19.9502	14.9631	5.769	36.0418	13.5608	1.395	0.00428184	0.0236259	PME10	2	8305100	8307580	+	1260	protein_coding	Putative pectinesterase 10 [Source:UniProtKB/Swiss-Prot;Acc:O64479]	-	19	16	5	39	41	33	0.687072	0.515979	0.198924	1.38002	1.3758	0.973454
AT1G13500	29.7546	27.2341	27.3768	13.6501	9.35192	6.9228	28.1218	9.97495	1.48994	0.00431529	0.0237879	-	1	4627789	4629169	-	1161	protein_coding	Protein of unknown function (DUF1262) [Source:TAIR;Acc:AT1G13500]	-	13	10	6	29	28	32	0.510188	0.349986	0.259063	1.11367	1.01969	1.02445
AT4G16240	2.05204	3.89058	2.56657	15.7501	6.54634	23.076	2.8364	15.1242	-2.40393	0.00431911	0.0238006	-	4	9192116	9192568	-	349	protein_coding	Glycine-rich protein homolog [Source:UniProtKB/TrEMBL;Acc:O23471]	-	15	7	20	2	4	3	1.95833	0.814995	2.87271	0.255503	0.484594	0.319498
AT4G33280	10.2602	28.2067	24.8102	35.7003	53.3059	56.5362	21.0924	48.5142	-1.19346	0.00449495	0.0245842	-	4	16047134	16049390	-	1909	protein_coding	AP2/B3-like transcriptional factor family protein [Source:TAIR;Acc:AT4G33280]	B3	34	57	49	10	29	29	0.811507	1.21325	1.2867	0.233553	0.642297	0.56463
AT5G59940	29.7546	37.9332	37.643	22.0502	10.2871	8.0766	35.1103	13.4713	1.38146	0.00450833	0.0246447	-	5	24137225	24139483	+	2259	protein_coding	Cysteine/Histidine-rich C1 domain family protein [Source:UniProtKB/TrEMBL;Acc:Q9FJE2]	-	21	11	7	29	39	44	0.423567	0.19786	0.155335	0.572364	0.729948	0.72395
AT5G43230	42.0668	47.6596	27.3768	21.0002	17.7686	3.4614	39.0344	14.0767	1.45171	0.00458915	0.0250091	-	5	17348876	17352933	+	2982	protein_coding	unknown protein; BEST Arabidopsis thaliana protein match is: unknown protein (TAIR:AT3G01810.3); Ha. [Source:TAIR;Acc:AT5G43230]	-	20	19	3	41	49	32	0.305592	0.258898	0.0504314	0.613009	0.694755	0.398854
AT2G40435	25.6505	44.7417	19.677	54.6005	66.3986	61.1514	30.0231	60.7168	-1.02233	0.00466907	0.0253794	-	2	16886767	16889243	+	1497	protein_coding	Transcription factor SCREAM-like protein [Source:UniProtKB/TrEMBL;Acc:Q8RUZ5]	-	52	71	53	25	46	23	1.58271	1.92716	1.77477	0.744576	1.29921	0.571055
AT3G29430	10.2602	10.6991	23.0991	1.05001	5.61115	0	14.6861	2.22039	2.66308	0.00470377	0.0255157	-	3	11311266	11312823	+	1454	protein_coding	Geranylgeranyl pyrophosphate synthase 11, chloroplastic [Source:UniProtKB/Swiss-Prot;Acc:Q9LIA0]	-	1	6	0	10	11	27	0.0313368	0.167675	0	0.306638	0.319869	0.690194
AT5G11570	18.4683	27.2341	21.3881	6.30006	10.2871	2.3076	22.3635	6.29826	1.7994	0.0047813	0.0258568	NPF1.3	5	3715931	3718276	-	1458	protein_coding	Protein NRT1/ PTR FAMILY 1.3 [Source:UniProtKB/Swiss-Prot;Acc:Q9LYD5]	-	6	11	2	18	28	25	0.187505	0.306561	0.0687638	0.550434	0.811978	0.637315
AT5G43540	63.6132	68.0852	46.1983	40.9504	17.7686	27.6912	59.2989	28.8034	1.04541	0.00489993	0.0263998	-	5	17496855	17497694	+	840	protein_coding	C2H2 and C2HC zinc fingers superfamily protein [Source:UniProtKB/TrEMBL;Acc:Q9FIY6]	-	39	19	24	62	70	54	2.11546	0.919087	1.43225	3.29081	3.5234	2.38939
AT2G14960	48.2229	37.9332	25.6657	17.8502	16.8335	10.3842	37.2739	15.0226	1.29773	0.0049655	0.0266693	GH3.1	2	6451319	6453797	-	2240	protein_coding	Probable indole-3-acetic acid-amido synthetase GH3.1 [Source:UniProtKB/Swiss-Prot;Acc:O82333]	-	17	18	9	47	39	30	0.345796	0.326518	0.20141	0.935493	0.736139	0.497789
AT5G65800	17.4423	23.3435	5.13314	3.15003	3.74077	1.1538	15.3063	2.68153	2.48121	0.00498947	0.0267844	ACS5	5	26330746	26332812	-	1877	protein_coding	ETO2 [Source:UniProtKB/TrEMBL;Acc:A0A178UQM2]	Aminotran_1_2	3	4	1	17	24	6	0.0728243	0.0865921	0.0267069	0.403808	0.540618	0.118812
AT4G25160	56.4311	53.4955	44.4872	24.1502	25.2502	27.6912	51.4713	25.6972	1.00148	0.00501611	0.0268866	PUB35	4	12903180	12907596	-	3101	protein_coding	U-box domain-containing protein 35 [Source:UniProtKB/Swiss-Prot;Acc:Q9SW11]	Pkinase_Tyr	23	27	24	55	55	52	0.337944	0.353789	0.387969	0.790773	0.749902	0.623266
AT3G13435	52.327	81.7022	47.0538	27.3003	38.3429	23.076	60.361	29.573	1.01874	0.00504201	0.027001	-	3	4375300	4376127	+	539	protein_coding	At3g13435 [Source:UniProtKB/TrEMBL;Acc:Q8GZ07]	-	26	41	20	51	84	55	2.19788	3.09085	1.86007	4.21864	6.58922	3.79268
AT4G33730	29.7546	24.3161	22.2436	4.20004	8.41673	12.6918	25.4381	8.43619	1.60032	0.00514564	0.0274836	-	4	16185044	16185654	+	611	protein_coding	CAP (Cysteine-rich secretory proteins, Antigen 5, and Pathogenesis-related 1 protein) superfamily protein [Source:UniProtKB/TrEMBL;Acc:O81889]	SCP	4	9	11	29	25	26	0.298289	0.598527	0.902482	2.11615	1.72998	1.58163
AT2G19660	35.9107	47.6596	77.8527	16.8002	37.4077	14.9994	53.8077	23.0691	1.21202	0.00516281	0.0275614	-	2	8496602	8498807	-	2206	protein_coding	Cysteine/Histidine-rich C1 domain family protein [Source:TAIR;Acc:AT2G19660]	-	16	40	13	35	49	91	0.330471	0.736778	0.29541	0.707381	0.939148	1.53323
AT1G55580	45.1449	58.3587	34.221	25.2002	15.8983	21.9222	45.9082	21.0069	1.13069	0.00521579	0.0278055	SCL18	1	20763844	20765823	+	1980	protein_coding	SCL18 [Source:UniProtKB/TrEMBL;Acc:A0A178WEV4]	GRAS	24	17	19	44	60	40	0.552287	0.348872	0.481034	0.990782	1.28124	0.750873
AT1G65890	14.3643	18.4803	8.55524	33.6003	38.3429	29.9988	13.7999	33.9807	-1.31223	0.00522899	0.0278656	AAE12	1	24512438	24514659	-	1945	protein_coding	Probable acyl-activating enzyme 12, peroxisomal [Source:UniProtKB/Swiss-Prot;Acc:Q9SS00]	AMP-binding	32	41	26	14	19	10	0.749634	0.856538	0.670102	0.320922	0.413026	0.191096
AT2G31085	14.3643	12.6444	5.98867	2.10002	0.935192	1.1538	10.9991	1.39634	2.9785	0.0053627	0.0284539	CLE6	2	13254152	13254859	+	708	protein_coding	CLE6 [Source:UniProtKB/TrEMBL;Acc:A0A178VSR3]	-	2	1	1	14	13	7	0.128711	0.0573917	0.0708034	0.881628	0.776343	0.367483
AT3G42800	30.7806	29.1794	29.0878	3.15003	16.8335	10.3842	29.6826	10.1226	1.53762	0.00543226	0.0287172	-	3	14905230	14907035	+	1563	protein_coding	Protein BIG GRAIN 1-like C [Source:UniProtKB/Swiss-Prot;Acc:Q9M2B3]	-	3	18	9	30	30	34	0.0874543	0.467946	0.288649	0.855762	0.811532	0.808522
AT5G55270	17.4423	24.3161	4.27762	42.0004	35.5373	41.5368	15.3454	39.6915	-1.38484	0.00550763	0.0290294	-	5	22419147	22420518	+	1372	protein_coding	Putative uncharacterized protein [Source:UniProtKB/TrEMBL;Acc:Q9FLN7]	-	40	38	36	17	25	5	1.32839	1.12541	1.31533	0.55244	0.770423	0.135453
AT3G01990	52.327	46.687	39.3541	22.0502	21.5094	23.076	46.1227	22.2119	1.05274	0.00556742	0.0292857	ACR6	3	330099	333132	+	2673	protein_coding	ACT domain repeat 6 [Source:UniProtKB/TrEMBL;Acc:A0A1I9LSD7]	ACT	21	23	20	51	48	46	0.357964	0.349632	0.375075	0.850671	0.759252	0.639633
AT3G49930	38.9887	35.0152	21.3881	10.5001	17.7686	5.769	31.7974	11.3459	1.46128	0.00559164	0.0293772	-	3	18510056	18511136	+	1081	protein_coding	At3g49930 [Source:UniProtKB/TrEMBL;Acc:Q9SN24]	-	10	19	5	38	36	25	0.421496	0.714184	0.231863	1.56729	1.40806	0.85958
AT5G54790	37.9627	47.6596	31.6544	18.9002	11.2223	20.7684	39.0922	16.9636	1.21369	0.00563979	0.0295862	VUP4	5	22253986	22255663	-	994	protein_coding	Vascular-related unknown protein 4 [Source:UniProtKB/Swiss-Prot;Acc:Q5BPG5]	-	18	12	18	37	49	37	0.825097	0.490543	0.907765	1.65961	2.08427	1.38353
AT3G19320	38.9887	39.8785	22.2436	13.6501	14.9631	11.538	33.7036	13.3837	1.3222	0.00569472	0.0298522	-	3	6696301	6698184	-	1687	protein_coding	Leucine-rich repeat (LRR) family protein [Source:UniProtKB/TrEMBL;Acc:Q9LT85]	-	13	16	10	38	41	26	0.351113	0.385378	0.297147	1.00429	1.02757	0.572836
AT3G60580	34.8847	39.8785	65.0198	21.0002	26.1854	16.1532	46.5943	21.1129	1.13916	0.00575537	0.0301403	ZAT9	3	22393823	22395244	+	1422	protein_coding	Zinc finger protein ZAT9 [Source:UniProtKB/Swiss-Prot;Acc:Q9M202]	-	20	28	14	34	41	76	0.64084	0.800094	0.493532	1.06603	1.21907	1.98649
AT1G33670	12.3122	14.5897	8.55524	0	0	4.6152	11.819	1.5384	3.03022	0.00579588	0.0303001	-	1	12201963	12203408	+	1446	protein_coding	Leucine-rich repeat (LRR) family protein [Source:UniProtKB/TrEMBL;Acc:Q4PT10]	LRRNT_2	0	0	4	12	15	10	0	0	0.138669	0.370002	0.438598	0.257042
AT4G14305	59.5091	41.8237	51.3314	28.3503	22.4446	25.3836	50.8881	25.3928	1.00449	0.00581009	0.0303669	-	4	8235093	8236744	-	939	protein_coding	Peroxisomal membrane 22 kDa (Mpv17/PMP22) family protein [Source:UniProtKB/TrEMBL;Acc:Q56WE5]	Mpv17_PMP22	27	24	22	58	43	60	1.31014	1.03855	1.17448	2.75393	1.93618	2.37497
AT5G09370	12.3122	12.6444	3.4221	1.05001	0.935192	0	9.45957	0.661734	3.78122	0.00583128	0.0304476	-	5	2909239	2910554	-	1110	protein_coding	Bifunctional inhibitor/lipid-transfer protein/seed storage 2S albumin superfamily protein [Source:UniProtKB/TrEMBL;Acc:Q9FY78]	-	1	1	0	12	13	4	0.0410484	0.0366066	0	0.482002	0.495181	0.13394
AT5G25140	42.0668	41.8237	42.7762	17.8502	15.8983	25.3836	42.2222	19.7107	1.10886	0.0058886	0.0306638	CYP71B13	5	8672316	8674749	+	1915	protein_coding	Cytochrome P450 71B13 [Source:UniProtKB/Swiss-Prot;Acc:P58050]	p450	17	17	22	41	43	50	0.404482	0.360714	0.575892	0.954566	0.949387	0.97045
AT5G53200	5.1301	14.5897	11.1218	24.1502	24.315	38.0754	10.2805	28.8469	-1.47674	0.00592002	0.0307821	TRY	5	21582614	21584243	+	903	protein_coding	TRY [Source:UniProtKB/TrEMBL;Acc:A0A178UFU9]	Myb_DNA-binding	23	26	33	5	15	13	1.16054	1.16995	1.83195	0.246873	0.702339	0.535091
AT3G46730	13.3383	28.2067	29.0878	4.20004	11.2223	5.769	23.5443	7.06378	1.72368	0.00593544	0.0308395	RPP13L3	3	17213069	17215755	-	2687	protein_coding	Putative disease resistance RPP13-like protein 3 [Source:UniProtKB/Swiss-Prot;Acc:Q9STE7]	NB-ARC	4	12	5	13	29	34	0.0678284	0.181466	0.0932802	0.215708	0.456325	0.470309
AT1G77870	14.3643	14.5897	17.1105	0	6.54634	2.3076	15.3548	2.95131	2.34112	0.00613321	0.0317194	MUB5	1	29284963	29286340	+	1203	protein_coding	Membrane-anchored ubiquitin-fold protein 5 [Source:UniProtKB/Swiss-Prot;Acc:Q9SH14]	-	0	7	2	14	15	20	0	0.236437	0.0833396	0.518863	0.527192	0.617926
AT2G03020	11.2862	13.617	12.8329	19.9502	43.954	32.3064	12.5787	32.0702	-1.35288	0.00622325	0.0320444	-	2	882645	884164	-	1133	protein_coding	Heat shock protein HSP20/alpha crystallin family [Source:UniProtKB/TrEMBL;Acc:Q84X24]	-	19	47	28	11	14	15	0.764087	1.68558	1.23884	0.432866	0.522446	0.492077
AT1G73580	59.5091	50.5775	34.221	23.1002	29.9261	5.769	48.1025	19.5985	1.27347	0.00625919	0.0322082	CAR3	1	27654744	27655769	+	855	protein_coding	Protein C2-DOMAIN ABA-RELATED 3 [Source:UniProtKB/Swiss-Prot;Acc:Q9C6B7]	C2	22	32	5	58	52	40	1.1724	1.52078	0.293151	3.02449	2.57147	1.73886
AT4G34930	69.7693	34.0426	76.1416	28.3503	24.315	35.7678	59.9845	29.4777	1.03311	0.00626639	0.0322352	-	4	16637322	16638962	+	1641	protein_coding	At4g34930 [Source:UniProtKB/TrEMBL;Acc:Q9SW42]	-	27	26	31	68	35	89	0.749677	0.643794	0.946979	1.84753	0.901785	2.01583
AT2G17430	32.8326	24.3161	18.8215	4.20004	8.41673	12.6918	25.3234	8.43619	1.59148	0.00627467	0.0322621	MLO7	2	7568018	7570912	+	1783	protein_coding	MLO-like protein 7 [Source:UniProtKB/Swiss-Prot;Acc:O22752]	-	4	9	11	32	25	22	0.102218	0.205104	0.309263	0.800183	0.592833	0.45861
AT3G15170	22.5724	31.1246	17.966	39.9004	61.7227	46.152	23.8877	49.2583	-1.05237	0.00634904	0.0325892	NAC054	3	5109782	5111608	+	1236	protein_coding	CUC1 [Source:UniProtKB/TrEMBL;Acc:A0A178V703]	NAM	38	66	40	22	32	21	1.40083	2.16974	1.62229	0.793588	1.09465	0.631499
AT1G20750	1.02602	1.94529	2.56657	14.7001	10.2871	9.2304	1.84596	11.4059	-2.60744	0.00637526	0.0327079	-	1	7203302	7209013	-	3450	protein_coding	RAD3-like DNA-binding helicase protein [Source:UniProtKB/TrEMBL;Acc:F4HUN8]	-	14	11	8	1	2	3	0.184896	0.129556	0.116241	0.0129232	0.0245106	0.0323202
AT5G45240	20.5204	10.6991	6.84419	1.05001	1.87038	3.4614	12.6879	2.12726	2.5891	0.0065105	0.0332795	-	5	18313706	18319432	+	2697	protein_coding	Disease resistance protein (TIR-NBS-LRR class) [Source:UniProtKB/TrEMBL;Acc:F4KD49]	NB-ARC	1	2	3	20	11	8	0.0168942	0.0301322	0.0557606	0.330628	0.172447	0.110251
AT3G14260	42.0668	20.4255	29.9433	8.40008	14.9631	11.538	30.8119	11.6337	1.39646	0.00662221	0.0337381	-	3	4747769	4748859	-	990	protein_coding	Protein LURP-one-related 11 [Source:UniProtKB/Swiss-Prot;Acc:Q9LUM1]	-	8	16	10	41	21	35	0.368192	0.6567	0.506351	1.84646	0.896866	1.31403
AT3G62610	14.3643	34.0426	30.7989	70.3506	61.7227	35.7678	26.4019	55.947	-1.08096	0.00666352	0.0338904	MYB11	3	23154630	23156585	+	1374	protein_coding	Transcription factor MYB11 [Source:UniProtKB/Swiss-Prot;Acc:Q9LZK4]	Myb_DNA-binding	67	66	31	14	35	36	2.22181	1.95182	1.131	0.454289	1.07702	0.97384
AT4G11020	12.3122	13.617	7.69971	2.10002	1.87038	1.1538	11.2097	1.70807	2.698	0.00670235	0.0340482	-	4	6734689	6736075	-	568	protein_coding	Uncharacterized protein AT4g11020 [Source:UniProtKB/TrEMBL;Acc:Q9SN53]	-	2	2	1	12	14	9	0.160436	0.143075	0.0882549	0.941941	1.04213	0.588933
AT4G10500	47.1969	42.7964	78.7082	33.6003	28.0558	21.9222	56.2338	27.8594	1.01509	0.0067143	0.0340925	DLO1	4	6491017	6492578	+	1358	protein_coding	Protein DMR6-LIKE OXYGENASE 1 [Source:UniProtKB/Swiss-Prot;Acc:Q9ZSA8]	2OG-FeII_Oxy	32	30	19	46	44	92	1.07367	0.897643	0.70136	1.51025	1.36992	2.51802
AT1G68460	11.2862	23.3435	11.1218	36.7503	40.2133	31.1526	15.2505	36.0387	-1.24694	0.00685119	0.0346631	IPT1	1	25668610	25670345	-	1736	protein_coding	Adenylate isopentenyltransferase 1, chloroplastic [Source:UniProtKB/Swiss-Prot;Acc:Q94ID3]	IPPT	35	43	27	11	24	13	0.918623	1.00647	0.779653	0.28251	0.584528	0.278334
AT4G35650	1.02602	0.972645	0	5.25005	8.41673	11.538	0.666221	8.40159	-3.70991	0.00689038	0.0348198	IDH3	4	16908497	16910208	+	1429	protein_coding	Isocitrate dehydrogenase [NAD] regulatory subunit 3, mitochondrial [Source:UniProtKB/Swiss-Prot;Acc:O81796]	-	5	9	10	1	1	0	0.159425	0.255913	0.350796	0.0312003	0.0295877	0
AT3G53040	18.4683	10.6991	6.84419	19.9502	34.6021	40.383	12.0039	31.6451	-1.41165	0.00690737	0.034889	-	3	19664629	19666497	-	1700	protein_coding	Late embryogenesis abundant protein At3g53040 [Source:UniProtKB/Swiss-Prot;Acc:Q9LF88]	-	19	37	35	18	11	8	0.509241	0.884372	1.03206	0.472079	0.273582	0.174909
AT4G22110	40.0148	70.0305	53.0425	28.3503	32.7317	19.6146	54.3626	26.8989	1.00771	0.00694833	0.0350709	-	4	11711314	11714228	-	1592	protein_coding	Alcohol dehydrogenase-like 5 [Source:UniProtKB/Swiss-Prot;Acc:Q0V7W6]	ADH_zinc_N	27	35	17	39	72	62	0.772751	0.893321	0.535295	1.09223	1.9122	1.44751
AT1G24130	24.6245	24.3161	39.3541	11.5501	10.2871	12.6918	29.4316	11.5097	1.36411	0.00702275	0.0353875	-	1	8534146	8535660	-	1515	protein_coding	F3I6.5 protein [Source:UniProtKB/TrEMBL;Acc:O48679]	-	11	11	11	24	25	46	0.330826	0.295027	0.363971	0.7063	0.697703	1.12854
AT1G02340	50.2749	42.7964	35.932	21.0002	14.0279	25.3836	43.0011	20.1372	1.10255	0.00706167	0.0355583	HFR1	1	465616	467880	-	1522	protein_coding	Transcription factor HFR1 [Source:UniProtKB/Swiss-Prot;Acc:Q9FE22]	HLH	20	15	22	49	44	42	0.598735	0.40046	0.724595	1.4354	1.22231	1.02567
AT5G44260	36.9367	25.2888	36.7875	3.15003	23.3798	5.769	33.0043	10.7663	1.58826	0.00706452	0.0355642	TZF5	5	17829618	17831336	-	1719	protein_coding	Zinc finger CCCH domain-containing protein 61 [Source:UniProtKB/Swiss-Prot;Acc:Q9FKW2]	zf-CCCH	3	25	5	36	26	43	0.0795178	0.590944	0.145808	0.933721	0.639501	0.929746
AT1G23120	35.9107	64.1946	62.4532	23.1002	19.639	36.9216	54.1862	26.5536	1.04304	0.00707832	0.0355998	-	1	8198586	8199616	+	906	protein_coding	Polyketide cyclase/dehydrase and lipid transport superfamily protein [Source:TAIR;Acc:AT1G23120]	-	22	21	32	35	66	73	1.1064	0.941832	1.77055	1.72239	3.08006	2.99479
AT1G28765	17.4423	14.5897	11.1218	5.25005	1.87038	2.3076	14.3846	3.14268	2.19656	0.00725121	0.03634	-	1	10105047	10107645	-	1031	protein_coding	-	-	5	2	2	17	15	13	0.220969	0.0788231	0.097243	0.735158	0.615143	0.468659
AT5G36870	24.6245	23.3435	31.6544	10.5001	10.2871	9.2304	26.5408	10.0059	1.40803	0.00726194	0.0363766	CALS4	5	14518008	14534060	+	6037	protein_coding	Callose synthase 4 [Source:UniProtKB/Swiss-Prot;Acc:Q9LTG5]	DUF605	10	11	8	24	24	37	0.0754741	0.0740379	0.0664287	0.177248	0.168087	0.227799
AT3G14140	11.2862	8.75381	12.8329	2.10002	1.87038	1.1538	10.9576	1.70807	2.67102	0.00726636	0.0363902	-	3	4688546	4690404	+	1422	protein_coding	2-oxoglutarate-dependent dioxygenase family protein [Source:UniProtKB/TrEMBL;Acc:F4JFR7]	-	2	2	1	11	9	15	0.064084	0.0571495	0.0352523	0.344892	0.2676	0.39207
AT2G20030	40.0148	32.0973	35.932	10.5001	22.4446	12.6918	36.0147	15.2122	1.22948	0.00731307	0.0365206	ATL12	2	8647721	8649225	+	1505	protein_coding	Putative RING-H2 finger protein ATL12 [Source:UniProtKB/Swiss-Prot;Acc:Q9SL78]	-	10	24	11	39	33	42	0.302749	0.647973	0.36639	1.15536	0.927088	1.03725
AT5G39150	7.18214	7.78116	25.6657	2.10002	1.87038	3.4614	13.543	2.47727	2.47821	0.00740497	0.0369099	-	5	15669898	15670904	-	891	protein_coding	Germin-like protein subfamily 1 member 17 [Source:UniProtKB/Swiss-Prot;Acc:Q9FIC6]	-	2	2	3	7	8	30	0.102275	0.0912084	0.168784	0.350276	0.379626	1.25146
AT1G01520	5.1301	8.75381	10.2663	18.9002	29.9261	21.9222	8.05006	23.5828	-1.54345	0.00746007	0.0371322	-	1	190408	192436	+	1588	protein_coding	ASG4 [Source:UniProtKB/TrEMBL;Acc:A0A384LJW3]	Myb_DNA-binding	18	32	19	5	9	12	0.516465	0.818808	0.599778	0.140382	0.239627	0.280868
AT2G21220	13.3383	16.535	25.6657	37.8003	48.63	35.7678	18.513	40.7327	-1.13018	0.00762955	0.0378425	-	2	9089226	9090052	+	827	protein_coding	Putative auxin-regulated protein [Source:UniProtKB/TrEMBL;Acc:Q9SIG9]	Auxin_inducible	36	52	31	13	17	30	1.98343	2.55494	1.87907	0.700856	0.869134	1.3483
AT1G25098	3.07806	13.617	37.643	95.5509	80.4265	85.3812	18.1127	87.1195	-2.25752	0.00765662	0.0379324	-	1	8812695	8815264	+	2191	lncRNA	other RNA [Source:TAIR;Acc:AT1G25098]	-	91	86	74	3	14	44	1.89242	1.59492	1.69308	0.0610477	0.270165	0.746418
AT2G43670	33.8586	44.7417	29.9433	23.1002	11.2223	11.538	36.1812	15.2868	1.24257	0.0076623	0.0379516	-	2	18105085	18106043	+	595	protein_coding	At2g43670 [Source:UniProtKB/TrEMBL;Acc:Q6IDB5]	-	22	12	10	33	46	35	1.68471	0.819496	0.8425	2.47279	3.26877	2.18637
AT1G55290	27.7025	28.2067	10.2663	8.40008	4.67596	6.9228	22.0585	6.66628	1.72752	0.00769235	0.0380815	F6'H2	1	20626029	20627513	-	1381	protein_coding	Feruloyl CoA ortho-hydroxylase 2 [Source:UniProtKB/Swiss-Prot;Acc:Q9C899]	2OG-FeII_Oxy	8	5	6	27	29	12	0.263946	0.147116	0.217793	0.871687	0.887867	0.322968
AT1G30250	2.05204	6.80852	3.4221	26.2502	11.2223	12.6918	4.09422	16.7214	-2.02755	0.00769391	0.0380815	-	1	10646842	10647650	-	809	protein_coding	At1g30250 [Source:UniProtKB/TrEMBL;Acc:Q66GS7]	-	25	12	11	2	7	4	1.40803	0.602719	0.681603	0.110223	0.365842	0.183774
AT5G35525	16.4163	16.535	7.69971	2.10002	2.80558	3.4614	13.5503	2.789	2.28039	0.00771397	0.038163	PCR3	5	13707035	13708040	+	730	protein_coding	Protein PLANT CADMIUM RESISTANCE 3 [Source:UniProtKB/Swiss-Prot;Acc:P0CW97]	-	2	3	3	16	17	9	0.124832	0.166986	0.206009	0.97721	0.984622	0.458239
AT2G04480	9.23417	7.78116	8.55524	1.05001	0	1.1538	8.52352	0.734603	3.59807	0.00778997	0.0384493	-	2	1554083	1555514	-	943	protein_coding	Uncharacterized protein At2g04480 [Source:UniProtKB/TrEMBL;Acc:Q9SJC2]	-	1	0	1	9	8	10	0.0483178	0	0.0531588	0.425521	0.358692	0.394149
AT1G29180	19.4944	19.4529	4.27762	3.15003	3.74077	1.1538	14.4083	2.68153	2.39338	0.00790444	0.0388875	-	1	10199628	10200962	+	1335	protein_coding	Cysteine/Histidine-rich C1 domain family protein [Source:UniProtKB/TrEMBL;Acc:F4HZX5]	-	3	4	1	19	20	5	0.10239	0.121748	0.0375496	0.634546	0.633421	0.139207
AT4G26770	36.9367	32.0973	23.0991	16.8002	13.0927	4.6152	30.711	11.5027	1.39947	0.00796848	0.0391662	CDS3	4	13482064	13484943	+	1845	protein_coding	Phosphatidate cytidylyltransferase 3 [Source:UniProtKB/Swiss-Prot;Acc:Q1PE48]	-	16	14	4	36	33	27	0.395132	0.308329	0.10868	0.869955	0.756243	0.543925
AT5G21080	37.9627	23.3435	24.8102	18.9002	5.61115	5.769	28.7055	10.0934	1.50696	0.00832749	0.0407324	-	5	7157803	7163188	-	3592	protein_coding	Uncharacterized protein [Source:TAIR;Acc:AT5G21080]	-	18	6	5	37	24	29	0.228326	0.067873	0.0697784	0.459257	0.2825	0.300078
AT4G36700	49.2489	25.2888	153.994	454.654	247.826	241.144	76.1773	314.541	-2.04382	0.0084244	0.0410832	-	4	17298200	17300367	-	1842	protein_coding	Vicilin-like seed storage protein At4g36700 [Source:UniProtKB/Swiss-Prot;Acc:F4JQG6]	-	433	265	209	48	26	180	10.7107	5.84573	5.68779	1.16183	0.596798	3.63208
AT1G67920	57.4571	34.0426	41.0651	29.4003	17.7686	13.8456	44.1883	20.3382	1.11442	0.00852783	0.0414446	-	1	25473544	25474140	+	597	protein_coding	At1g67920 [Source:UniProtKB/TrEMBL;Acc:Q9C9V8]	-	28	19	12	56	35	48	2.13699	1.29319	1.00761	4.1822	2.47878	2.9884
AT3G12955	33.8586	39.8785	52.187	18.9002	24.315	16.1532	41.9747	19.7895	1.08093	0.00857463	0.0416148	-	3	4135406	4136143	-	738	protein_coding	At3g12955 [Source:UniProtKB/TrEMBL;Acc:Q9LSI2]	Auxin_inducible	18	26	14	33	41	61	1.11131	1.43153	0.950952	1.99365	2.34894	3.07217
AT3G28880	58.4831	49.6049	59.0311	21.0002	43.954	16.1532	55.7064	27.0358	1.02677	0.00862671	0.0418346	-	3	10893616	10895895	+	1605	protein_coding	Serine/threonine-protein phosphatase 6 regulatory ankyrin repeat subunit [Source:UniProtKB/TrEMBL;Acc:F4J0F6]	-	20	47	14	57	51	69	0.567772	1.18989	0.43726	1.5834	1.3435	1.59789
AT2G45550	11.2862	7.78116	8.55524	2.10002	0.935192	0	9.20754	1.01174	3.15731	0.0086278	0.0418346	CYP76C4	2	18773517	18775797	-	1703	protein_coding	Cytochrome P450 76C4 [Source:UniProtKB/Swiss-Prot;Acc:O64635]	p450	2	1	0	11	8	10	0.0535099	0.0238598	0	0.287984	0.198618	0.218252
AT1G51190	37.9627	36.9605	30.7989	14.7001	17.7686	14.9994	35.2407	15.8227	1.14924	0.00870704	0.0421609	PLT2	1	18977176	18980618	+	2244	protein_coding	AP2-like ethylene-responsive transcription factor PLT2 [Source:UniProtKB/Swiss-Prot;Acc:Q5YGP7]	AP2	14	19	13	37	38	36	0.284266	0.344043	0.290407	0.735139	0.715986	0.596282
AT3G32047	17.4423	8.75381	4.27762	3.15003	0	0	10.1579	1.05001	3.27404	0.00873378	0.0422325	-	3	13061048	13062768	+	1567	protein_coding	Cytochrome P450 superfamily protein [Source:UniProtKB/TrEMBL;Acc:F4JA71]	p450	3	0	0	17	9	5	0.0872311	0	0	0.483694	0.242838	0.118597
AT1G13470	32.8326	12.6444	22.2436	4.20004	5.61115	11.538	22.5735	7.1164	1.68028	0.00875789	0.042323	-	1	4620101	4621585	-	1404	protein_coding	Protein of unknown function (DUF1262) [Source:TAIR;Acc:AT1G13470]	-	4	6	10	32	13	26	0.129811	0.173647	0.357043	1.01619	0.391489	0.688301
AT5G23030	31.8066	21.3982	27.3768	8.40008	13.0927	9.2304	26.8605	10.2411	1.38173	0.00875848	0.042323	TET12	5	7726702	7728369	+	1572	protein_coding	Tetraspanin-12 [Source:UniProtKB/Swiss-Prot;Acc:Q9FN51]	Tetraspannin	8	14	8	31	22	32	0.231876	0.361874	0.255108	0.879225	0.591716	0.756605
AT3G20460	37.9627	30.152	14.5439	15.7501	8.41673	2.3076	27.5529	8.82482	1.62542	0.00880284	0.0425083	-	3	7134885	7139644	+	1807	protein_coding	Putative sugar transporter ERD6-like 13 [Source:UniProtKB/Swiss-Prot;Acc:Q9LTP6]	Sugar_tr	15	9	2	37	31	17	0.378227	0.20238	0.0554829	0.912923	0.725349	0.349673
AT5G01880	21.5464	16.535	18.8215	10.5001	1.87038	3.4614	18.9676	5.27729	1.85416	0.00885207	0.04268	ATL74	5	338896	340253	+	1358	protein_coding	RING-H2 finger protein ATL74 [Source:UniProtKB/Swiss-Prot;Acc:Q9LZV8]	-	10	2	3	21	17	22	0.335521	0.0598429	0.110741	0.689462	0.529289	0.602136
AT4G04450	17.4423	21.3982	71.0085	11.5501	16.8335	11.538	36.6163	13.3072	1.46293	0.00907893	0.0435744	WRKY42	4	2218042	2221260	+	2408	protein_coding	WRKY transcription factor 42 [Source:UniProtKB/Swiss-Prot;Acc:Q9XEC3]	WRKY	11	18	10	17	22	83	0.20814	0.303737	0.208176	0.314763	0.386287	1.28113
AT1G10225	9.23417	12.6444	19.677	34.6503	39.2781	25.3836	13.8519	33.104	-1.24874	0.00908464	0.0435911	-	1	3354243	3354856	+	535	protein_coding	Transmembrane protein [Source:UniProtKB/TrEMBL;Acc:Q56YG0]	-	33	42	22	9	13	23	2.81047	3.18991	2.06137	0.750031	1.02738	1.59789
AT1G05530	34.8847	40.8511	46.1983	16.8002	28.0558	4.6152	40.6447	16.4904	1.28036	0.00910979	0.0436679	UGT75B2	1	1636249	1637914	-	1666	protein_coding	UGT75B2 [Source:UniProtKB/TrEMBL;Acc:A0A384L0M1]	UDPGT	16	30	4	34	42	54	0.437587	0.731693	0.120357	0.909902	1.0659	1.20473
AT4G15120	40.0148	41.8237	36.7875	22.0502	14.9631	19.6146	39.542	18.876	1.07115	0.00917015	0.0439176	-	4	8634508	8635591	+	1084	protein_coding	VQ motif-containing protein [Source:UniProtKB/TrEMBL;Acc:O23366]	-	21	16	17	39	43	43	0.882692	0.599754	0.786152	1.60408	1.67719	1.47439
AT5G21050	17.4423	23.3435	38.4986	12.6001	8.41673	8.0766	26.4281	9.69782	1.4531	0.00922632	0.0441461	-	5	7147890	7148957	+	1068	protein_coding	LOCATED IN: chloroplast; EXPRESSED IN: 14 plant structures; EXPRESSED DURING: 8 growth stages; CONTAINS InterPro DOMAIN/s: Hyccin (InterPro:IPR018619); BEST Arabidopsis thaliana protein match is: unknown protein (TAIR:AT5G64090.1); Has 206 Blast hit /.../06 proteins in 60 species: Archae - 0; Bacteria - 0; Metazoa - 145; Fungi - 0; Plants - 50; Viruses - 0; Other Eukaryotes - 11 (source: NCBI BLi…	-	12	9	7	17	24	45	0.511952	0.342416	0.328559	0.709689	0.950131	1.56608
AT3G44710	15.3903	11.6717	10.2663	1.05001	4.67596	1.1538	12.4428	2.29326	2.39265	0.00924157	0.044194	-	3	16251802	16253535	-	1734	protein_coding	At3g44710 [Source:UniProtKB/TrEMBL;Acc:Q9M1N3]	-	1	5	1	15	12	12	0.0262767	0.117166	0.0289093	0.385685	0.292601	0.25722
AT1G33090	36.9367	20.4255	11.9773	12.6001	5.61115	1.1538	23.1132	6.45502	1.82225	0.00949832	0.0452483	DTX22	1	11993298	11996712	+	1815	protein_coding	Protein DETOXIFICATION 22 [Source:UniProtKB/Swiss-Prot;Acc:F4HPH1]	MatE	12	6	1	36	21	14	0.301248	0.134325	0.0276192	0.884334	0.4892	0.286697
AT1G44030	20.5204	15.5623	29.0878	11.5501	6.54634	1.1538	21.7235	6.41675	1.74688	0.00950584	0.0452739	-	1	16724237	16726752	-	2516	protein_coding	Cysteine/Histidine-rich C1 domain family protein [Source:TAIR;Acc:AT1G44030]	-	11	7	1	20	16	34	0.199205	0.11305	0.019924	0.354413	0.268877	0.502273
AT2G18480	12.3122	6.80852	5.98867	31.5003	23.3798	16.1532	8.3698	23.6778	-1.5153	0.00955595	0.0454717	PLT3	2	8009101	8011277	-	2042	protein_coding	Probable polyol transporter 3 [Source:UniProtKB/Swiss-Prot;Acc:Q9ZNS0]	Sugar_tr	30	25	14	12	7	7	0.669398	0.49747	0.343684	0.262009	0.144939	0.127413
AT1G53950	18.4683	15.5623	18.8215	7.35007	4.67596	3.4614	17.6174	5.16248	1.76669	0.00965798	0.0458749	-	1	20147503	20148068	-	566	protein_coding	F15I1.4 protein [Source:UniProtKB/TrEMBL;Acc:Q9SYF2]	ubiquitin	7	5	3	18	16	22	0.563509	0.358952	0.2657	1.4179	1.19522	1.4447
AT5G47240	31.8066	37.9332	46.1983	14.7001	24.315	13.8456	38.646	17.6202	1.12475	0.00968258	0.0459608	atnudt8	5	19183523	19185644	+	1657	protein_coding	nudix hydrolase homolog 8 [Source:TAIR;Acc:AT5G47240]	NUDIX	14	26	12	31	39	54	0.384968	0.637578	0.363033	0.834123	0.995143	1.21128
AT5G38100	10.2602	20.4255	21.3881	5.25005	6.54634	2.3076	17.3579	4.70133	1.86779	0.00974333	0.0461871	-	5	15199489	15201197	-	1422	protein_coding	Probable S-adenosylmethionine-dependent methyltransferase At5g38100 [Source:UniProtKB/Swiss-Prot;Acc:Q9LS10]	-	5	7	2	10	21	25	0.16021	0.200023	0.0705046	0.313539	0.6244	0.65345
AT5G44420	4.10408	27.2341	18.8215	40.9504	38.3429	42.6906	16.7199	40.6613	-1.27311	0.00977275	0.0463123	PDF1.2A	5	17906968	17907638	-	579	protein_coding	Defensin-like protein 16 [Source:UniProtKB/Swiss-Prot;Acc:Q9FI23]	-	39	41	37	4	28	22	3.06906	2.87732	3.20339	0.308015	2.04467	1.41226
AT1G13550	8.20815	5.83587	11.1218	2.10002	0	0	8.38861	0.700006	3.59529	0.00980364	0.0464315	-	1	4636984	4638330	-	1270	protein_coding	Putative uncharacterized protein [Source:UniProtKB/TrEMBL;Acc:Q3EDD3]	-	2	0	0	8	6	13	0.0717539	0	0	0.280852	0.199752	0.380462
AT1G59725	10.2602	18.4803	23.9547	6.30006	2.80558	5.769	17.565	4.95821	1.84596	0.00985113	0.0466043	-	1	21950503	21952491	+	1512	protein_coding	DNAJ heat shock family protein [Source:UniProtKB/TrEMBL;Acc:Q9XIF5]	DnaJ_C	6	3	5	10	19	28	0.180808	0.0806217	0.16577	0.294876	0.531307	0.688301
AT5G53820	12.3122	30.152	35.932	39.9004	64.5282	57.69	26.1321	54.0395	-1.03899	0.00992106	0.046834	-	5	21853348	21854117	+	582	protein_coding	ABA-inducible protein-like [Source:UniProtKB/TrEMBL;Acc:Q9FHZ4]	-	38	69	50	12	31	42	2.97495	4.81735	4.3066	0.919282	2.25207	2.68224
AT1G16120	23.5984	37.9332	17.1105	15.7501	6.54634	4.6152	26.214	8.97056	1.54115	0.00995293	0.0469289	WAKL1	1	5522602	5525452	+	2699	protein_coding	Wall-associated receptor kinase-like 1 [Source:UniProtKB/Swiss-Prot;Acc:Q9S9M5]	Pkinase	15	7	4	23	39	20	0.253226	0.105385	0.0742924	0.379941	0.610949	0.275422
AT1G50930	18.4683	13.617	16.255	4.20004	5.61115	3.4614	16.1134	4.4242	1.85156	0.010045	0.0471847	VUP2	1	18876810	18877844	+	913	protein_coding	Vascular-related unknown protein 2 [Source:UniProtKB/Swiss-Prot;Acc:Q9C6I7]	-	4	6	3	18	14	19	0.199622	0.267032	0.164717	0.879007	0.648337	0.77349
AT5G27060	15.3903	15.5623	9.41076	2.10002	0.935192	5.769	13.4545	2.93474	2.23669	0.0100887	0.047348	AtRLP53	5	9521978	9525478	-	3267	protein_coding	receptor like protein 53 [Source:TAIR;Acc:AT5G27060]	LRRNT_2	2	1	5	15	16	11	0.0278933	0.0124375	0.0767199	0.204707	0.207069	0.125146
AT1G04330	53.353	44.7417	35.932	29.4003	19.639	16.1532	44.6756	21.7308	1.03386	0.0102404	0.04789	-	1	1161289	1161982	-	694	protein_coding	At1g04330 [Source:UniProtKB/TrEMBL;Acc:O22691]	-	28	21	14	52	46	42	1.83831	1.22954	1.01124	3.34068	2.80248	2.24937
AT4G22214	9.23417	18.4803	0.855524	2.10002	0	0	9.52332	0.700006	3.76778	0.0103715	0.0483894	-	4	11754912	11756270	+	1268	protein_coding	Defensin-like protein 99 [Source:UniProtKB/Swiss-Prot;Acc:Q7X6T3]	-	2	0	0	9	19	1	0.0718671	0	0	0.316456	0.633546	0.0293125
AT2G37670	52.327	28.2067	35.932	22.0502	18.7038	11.538	38.8219	17.4307	1.14541	0.0104403	0.0486427	-	2	15797210	15800796	-	3146	protein_coding	Transducin/WD40 repeat-like superfamily protein [Source:TAIR;Acc:AT2G37670]	WD40	21	20	10	51	29	42	0.304144	0.258317	0.159341	0.722773	0.389747	0.496207
AT4G24180	43.0928	25.2888	26.5212	18.9002	13.0927	4.6152	31.6343	12.2027	1.35904	0.0104645	0.0487446	TLP1	4	12549700	12551378	-	1596	protein_coding	THAUMATIN-LIKE PROTEIN 1 [Source:TAIR;Acc:AT4G24180]	Thaumatin	18	14	4	42	26	31	0.513876	0.356433	0.125636	1.17329	0.688785	0.721939
AT4G36820	2.05204	5.83587	2.56657	18.9002	9.35192	14.9994	3.48483	14.4172	-2.04718	0.0104845	0.0488164	-	4	17346805	17348265	+	1372	protein_coding	Calcium uniporter protein 1, mitochondrial [Source:UniProtKB/Swiss-Prot;Acc:Q1PE15]	-	18	10	13	2	6	3	0.597775	0.296161	0.474981	0.064993	0.184902	0.0812717
AT3G46500	17.4423	30.152	17.1105	8.40008	5.61115	8.0766	21.5683	7.36261	1.55705	0.0106838	0.0496245	-	3	17120351	17122875	+	1864	protein_coding	2-oxoglutarate (2OG) and Fe(II)-dependent oxygenase superfamily protein [Source:UniProtKB/TrEMBL;Acc:A0A1I9LPT9]	2OG-FeII_Oxy	8	6	7	17	31	20	0.195552	0.130794	0.188252	0.406625	0.703168	0.398801

## Sheet: PSK_100nM
gene_id	PSK1	PSK2	PSK3	tpst1	tpst2	tpst3	PSK	tpst	log2FoldChange	pvalue	padj	gene_name	gene_chr	gene_start	gene_end	gene_strand	gene_length	gene_biotype	gene_description	tf_family	PSK1_count	PSK2_count	PSK3_count	tpst1_count	tpst2_count	tpst3_count	PSK1_fpkm	PSK2_fpkm	PSK3_fpkm	tpst1_fpkm	tpst2_fpkm	tpst3_fpkm
AT5G64120	616.443	599.435	553.806	2366.68	1991.16	2025.31	589.895	2127.72	-1.85173	1.03e-113	2.12e-109	PER71	5	25659257	25661007	-	1342	protein_coding	Peroxidase [Source:UniProtKB/TrEMBL;Acc:A0A178UAR8]	-	605	584	610	2329	2192	1804	20.6524	20.0523	18.5103	79.0744	66.3698	67.3862
AT5G43350	318.92	355.145	352.257	992.805	1071.89	964.381	342.107	1009.69	-1.56181	1.72e-62	1.77e-58	PHT1-1	5	17399769	17402158	-	2012	protein_coding	Inorganic phosphate transporter 1-1 [Source:UniProtKB/Swiss-Prot;Acc:Q8VYM2]	Sugar_tr	313	346	388	977	1180	859	7.12664	7.92413	7.85307	22.1251	23.8307	21.4019
AT3G46280	132.459	106.749	136.182	760.1	752.136	533.272	125.13	681.836	-2.44566	6.79e-59	3.5e-55	-	3	17005423	17008528	-	1783	protein_coding	Kinase-like protein [Source:UniProtKB/TrEMBL;Acc:Q8GYH9]	-	130	104	150	748	828	475	3.34011	2.68773	3.42591	19.1148	18.8695	13.3546
AT1G52200	93.7401	92.3787	53.5649	444.069	399.686	381.711	79.8945	408.489	-2.36293	8.39e-41	2.16e-37	PCR8	1	19441636	19443631	-	1798	protein_coding	Protein PLANT CADMIUM RESISTANCE 8 [Source:UniProtKB/Swiss-Prot;Acc:Q9M815]	-	92	90	59	437	440	340	2.34405	2.30652	1.33628	11.0742	9.94364	9.4793
AT5G64100	473.795	494.739	518.399	1596.41	1449.77	1091.24	495.644	1379.14	-1.47703	3.7e-40	8.46e-37	PER69	5	25650567	25652247	-	1438	protein_coding	Peroxidase [Source:UniProtKB/TrEMBL;Acc:A0A178U798]	-	465	482	571	1571	1596	972	14.8137	15.4451	16.1701	49.7779	45.0979	33.884
AT4G02330	603.197	460.867	470.281	1182.83	1138.2	1303.43	511.448	1208.15	-1.24028	3.41e-35	6.38e-32	PME41	4	1032350	1035055	+	1978	protein_coding	Probable pectinesterase/pectinesterase inhibitor 41 [Source:UniProtKB/Swiss-Prot;Acc:Q8RXK7]	-	592	449	518	1164	1253	1161	13.7108	10.4598	10.6645	26.813	25.7399	29.4234
AT5G47990	831.434	748.267	900.616	375.985	307.94	319.963	826.772	334.63	1.30643	1.2e-33	2.06e-30	CYP705A5	5	19434758	19436749	+	1910	protein_coding	THAD1 [Source:UniProtKB/TrEMBL;Acc:A0A178UGC2]	p450	816	729	992	370	339	285	19.5716	17.5872	21.1502	8.82648	7.21188	7.47995
AT1G51800	87.6266	66.7179	104.406	382.082	337.916	318.841	86.2502	346.28	-2.0003	4.72e-31	6.49e-28	IOS1	1	19214072	19218053	+	3036	protein_coding	LRR receptor-like serine/threonine-protein kinase IOS1 [Source:UniProtKB/Swiss-Prot;Acc:Q9C8I6]	Pkinase	86	65	115	376	372	284	1.29767	0.986541	1.54252	5.64294	4.97879	4.68925
AT4G12470	2115.26	2566.07	2040.91	6068.61	5652.83	5314.76	2240.75	5678.73	-1.34187	8.53e-30	1.1e-26	AZI1	4	7401087	7401951	-	865	protein_coding	pEARLI1-like lipid transfer protein 1 [Source:UniProtKB/Swiss-Prot;Acc:Q9SU35]	-	2076	2500	2248	5972	6223	4734	109.946	133.176	105.832	314.574	292.325	274.346
AT1G51850	140.61	123.172	115.301	384.115	415.128	363.748	126.361	387.664	-1.62075	4.98e-29	5.69e-26	-	1	19252811	19256927	-	2955	protein_coding	Leucine-rich repeat protein kinase family protein [Source:TAIR;Acc:AT1G51850]	Pkinase	138	120	127	378	457	324	2.13939	1.87123	1.75018	5.82845	6.28407	5.49635
AT2G28630	28.5296	35.925	39.0388	176.815	189.851	225.658	34.4978	197.441	-2.51108	2.4e-27	2.47e-24	KCS12	2	12274468	12277417	-	2455	protein_coding	3-ketoacyl-CoA synthase 12 [Source:UniProtKB/Swiss-Prot;Acc:Q9SIB2]	-	28	35	43	174	209	201	0.522487	0.656932	0.713268	3.22936	3.45921	4.10423
AT5G50200	228.237	247.37	203.365	609.706	505.058	604.001	226.324	572.922	-1.34043	3.06e-27	3e-24	NRT3.1	5	20436180	20437815	+	1315	protein_coding	High-affinity nitrate transporter 3.1 [Source:UniProtKB/Swiss-Prot;Acc:Q9FGS5]	-	224	241	224	600	556	538	7.80353	8.44491	6.93678	20.7895	17.1803	20.509
AT1G49860	113.099	136.515	103.498	380.05	503.241	335.681	117.704	406.324	-1.79287	1.04e-25	9.28e-23	GSTF14	1	18458526	18459969	+	1188	protein_coding	Glutathione S-transferase F14 [Source:UniProtKB/Swiss-Prot;Acc:Q9C6C8]	GST_C	111	133	114	374	554	299	4.28031	5.15868	3.90773	14.3441	18.9485	12.6166
AT1G78000	542.062	483.449	475.729	1145.23	936.537	930.7	500.413	1004.16	-1.00548	6.96e-24	5.74e-21	SULTR1;2	1	29327515	29333220	+	4193	protein_coding	Sulfate transporter 1.2 [Source:UniProtKB/Swiss-Prot;Acc:Q9MAX3]	Sulfate_transp	532	471	524	1127	1031	829	5.8124	5.17606	5.08911	12.2467	9.99117	9.91098
AT1G05700	48.9079	54.4008	30.8679	213.397	249.804	182.997	44.7255	215.399	-2.27896	2.23e-23	1.7e-20	-	1	1709673	1713474	+	3004	protein_coding	Leucine-rich repeat transmembrane protein kinase protein [Source:TAIR;Acc:AT1G05700]	Pkinase	48	53	34	210	275	163	0.731998	0.812979	0.460908	3.18521	3.71976	2.72004
AT5G48000	891.549	679.497	844.327	394.277	292.497	354.766	805.124	347.18	1.21626	3.7e-23	2.72e-20	CYP708A2	5	19444103	19447866	-	2215	protein_coding	Cytochrome P450, family 708, subfamily A, polypeptide 2 [Source:UniProtKB/TrEMBL;Acc:F4K051]	p450	875	662	930	388	322	316	18.0969	13.7717	17.098	7.98136	5.90697	7.15155
AT5G40780	234.35	212.471	187.023	672.709	480.532	504.082	211.281	552.441	-1.38816	2.21e-22	1.52e-19	LHT1	5	16323567	16327382	+	2287	protein_coding	Lysine histidine transporter 1 [Source:UniProtKB/Swiss-Prot;Acc:Q9FKS8]	Aa_trans	230	207	206	662	529	449	4.60713	4.17069	3.66806	13.189	9.39879	9.84164
AT1G30110	180.348	170.387	209.72	463.377	436.021	428.863	186.818	442.754	-1.24229	7.9e-22	5.25e-19	NUDT25	1	10581735	10584152	+	1085	protein_coding	Nudix hydrolase 25 [Source:UniProtKB/Swiss-Prot;Acc:Q9C6Z2]	NUDIX	177	166	231	456	480	382	7.4733	7.04988	8.66998	19.1494	17.976	17.649
AT2G36690	18.3404	10.2643	19.9733	119.909	127.173	122.372	16.1927	123.151	-2.91832	3.08e-21	1.92e-18	-	2	15379660	15382131	+	1466	protein_coding	2-oxoglutarate (2OG) and Fe(II)-dependent oxygenase superfamily protein [Source:UniProtKB/TrEMBL;Acc:F4INZ9]	2OG-FeII_Oxy	18	10	22	118	140	109	0.56248	0.314318	0.611117	3.66747	3.8804	3.72717
AT4G26200	36.6809	60.5594	45.3939	205.268	169.867	213.309	47.5447	196.148	-2.04415	5.81e-20	3.24e-17	ACS7	4	13275200	13277188	+	1693	protein_coding	1-aminocyclopropane-1-carboxylate synthase 7 [Source:UniProtKB/Swiss-Prot;Acc:Q9STR4]	Aminotran_1_2	36	59	50	202	187	190	0.974124	1.60583	1.20268	5.43643	4.48815	5.62579
AT5G37990	186.461	196.048	254.206	64.0191	49.9607	52.7659	212.238	55.5819	1.93639	7.11e-20	3.85e-17	-	5	15133867	15135169	-	1089	protein_coding	Probable S-adenosylmethionine-dependent methyltransferase At5g37990 [Source:UniProtKB/Swiss-Prot;Acc:Q9FKC8]	-	183	191	280	63	55	47	7.69825	8.08182	10.4705	2.63592	2.05219	2.1635
AT2G39200	17.3215	20.5286	9.07879	136.168	118.089	104.409	15.643	119.555	-2.95027	7.51e-20	3.97e-17	MLO12	2	16356041	16359943	-	2091	protein_coding	MLO-like protein [Source:UniProtKB/TrEMBL;Acc:A0A178VNS1]	-	17	20	10	134	130	93	0.372446	0.440737	0.194752	2.91991	2.52622	2.22954
AT1G28010	183.404	163.202	156.155	384.115	377.885	404.164	167.587	388.721	-1.21452	1.18e-19	5.91e-17	ABCB14	1	9763211	9768113	+	4165	protein_coding	ABC transporter B family member 14 [Source:UniProtKB/Swiss-Prot;Acc:Q9C7F2]	ABC_membrane	180	159	172	378	416	360	1.97982	1.75908	1.6817	4.13519	4.05845	4.33286
AT1G51790	35.662	33.8722	41.7624	160.556	197.118	139.212	37.0989	165.629	-2.15822	4.9e-19	2.24e-16	-	1	19206615	19211971	-	4043	protein_coding	Leucine-rich repeat protein kinase family protein [Source:TAIR;Acc:AT1G51790]	Pkinase_Tyr	35	33	46	158	217	124	0.396582	0.376109	0.463329	1.78062	2.18091	1.53746
AT2G39210	150.799	130.357	124.379	374.969	329.741	315.473	135.178	340.061	-1.33305	6e-19	2.69e-16	-	2	16366102	16368570	-	2330	protein_coding	At2g39210/T16B24.15 [Source:UniProtKB/TrEMBL;Acc:O80960]	MFS_1	148	127	137	369	363	281	2.90988	2.51161	2.39442	7.21588	6.33043	6.04557
AT5G48430	20.3783	19.5022	34.4994	149.378	145.34	121.249	24.7933	138.656	-2.47286	7.8e-19	3.35e-16	-	5	19627634	19629167	-	1534	protein_coding	At5g48430 [Source:UniProtKB/TrEMBL;Acc:Q9LV70]	-	20	19	38	147	160	108	0.597274	0.570731	1.00877	4.36627	4.23816	3.52928
AT2G23000	739.731	563.51	572.872	323.144	281.597	272.811	625.371	292.517	1.09518	2.8e-18	1.13e-15	SCPL10	2	9792166	9796408	+	2099	protein_coding	Scpl10 [Source:UniProtKB/TrEMBL;Acc:A0A178VYK6]	Peptidase_S10	726	549	631	318	310	243	15.845	12.0521	12.242	6.90294	6.00111	5.80338
AT5G40590	30.5674	22.5815	18.1576	200.187	128.99	101.041	23.7688	143.406	-2.60045	5.1e-17	1.84e-14	-	5	16251318	16252434	-	1117	protein_coding	At5g40590 [Source:UniProtKB/TrEMBL;Acc:Q9FM39]	-	30	22	20	197	142	90	1.23037	0.907555	0.729143	8.03586	5.16556	4.03902
AT5G38020	503.343	378.753	491.162	223.559	206.202	218.922	457.753	216.228	1.08383	1.31e-15	4.29e-13	-	5	15165642	15167864	-	1810	protein_coding	At5g38020 [Source:UniProtKB/TrEMBL;Acc:Q84MB1]	-	494	369	541	220	227	195	12.5031	9.39402	12.1718	5.53813	5.096	5.40061
AT1G21110	127.364	161.15	158.879	370.905	331.558	316.595	149.131	339.686	-1.18683	1.41e-15	4.46e-13	IGMT3	1	7389981	7391603	-	1435	protein_coding	Indole glucosinolate O-methyltransferase 3 [Source:UniProtKB/Swiss-Prot;Acc:Q9LPU6]	-	125	157	175	365	365	282	3.9905	5.0414	4.96617	11.5894	10.3353	9.85109
AT3G54040	218.048	217.603	177.036	509.105	531.401	361.502	204.229	467.336	-1.19892	2.57e-15	7.67e-13	-	3	20013726	20015653	-	1212	protein_coding	PAR1 protein [Source:UniProtKB/TrEMBL;Acc:A0A1I9LQ94]	-	214	212	195	501	585	322	8.08872	8.06003	6.55191	18.8345	19.6126	13.318
AT5G48540	104.948	92.3787	87.1564	242.866	232.545	243.621	94.8277	239.677	-1.33905	3.76e-15	1.09e-12	CRRSP55	5	19668964	19669920	-	957	protein_coding	Cysteine-rich repeat secretory protein 55 [Source:UniProtKB/Swiss-Prot;Acc:Q9LV60]	-	103	90	96	239	256	217	4.93053	4.33345	4.08503	11.379	10.8695	11.3667
AT1G08757	130.421	128.304	141.629	343.468	347	252.603	133.451	314.357	-1.23773	2.82e-14	7.97e-12	-	1	24339371	24340154	+	784	lncRNA	-	-	128	125	156	338	382	225	7.47933	7.34679	8.10297	19.6435	19.7984	14.3864
AT5G07990	3883.08	3169.62	3414.53	1971.38	1653.25	1566.14	3489.08	1730.26	1.01173	3.05e-14	8.48e-12	CYP75B1	5	2560328	2563137	+	1929	protein_coding	TT7 [Source:UniProtKB/TrEMBL;Acc:A0A178UNZ9]	p450	3811	3088	3761	1940	1820	1395	90.5056	73.7647	79.3975	45.8235	38.3373	36.2518
AT5G36220	119.213	146.779	137.09	329.241	266.155	322.209	134.361	305.868	-1.18453	4.78e-14	1.28e-11	CYP81D1	5	14253673	14256284	-	2511	protein_coding	Cytochrome P450 81D1 [Source:UniProtKB/Swiss-Prot;Acc:Q9FG65]	p450	117	143	151	324	293	287	2.13456	2.62418	2.44887	5.87919	4.74136	5.72957
AT1G65390	187.48	158.07	187.023	393.26	377.885	330.067	177.524	367.071	-1.04826	5.83e-14	1.52e-11	PP2A5	1	24292372	24294740	+	1732	protein_coding	Protein PHLOEM PROTEIN 2-LIKE A5 [Source:UniProtKB/Swiss-Prot;Acc:Q9C5Q9]	TIR	184	154	206	387	416	294	4.86675	4.0971	4.84345	10.1808	9.75951	8.50916
AT1G21120	75.3996	80.0615	72.6303	209.332	191.668	176.26	76.0305	192.42	-1.34169	1.69e-12	3.83e-10	-	1	7395179	7396823	-	1457	protein_coding	O-methyltransferase family protein [Source:TAIR;Acc:AT1G21120]	-	74	78	80	206	211	157	2.3267	2.46683	2.23597	6.44209	5.88444	5.40166
AT2G25470	15.2837	11.2907	16.3418	72.1486	69.945	96.5503	14.3054	79.548	-2.46693	4.64e-12	1e-09	AtRLP21	2	10838294	10842016	+	3144	protein_coding	receptor like protein 21 [Source:TAIR;Acc:AT2G25470]	LRRNT_2	15	11	18	71	77	86	0.218563	0.161218	0.233145	1.02895	0.995155	1.37121
AT2G43620	614.405	746.215	589.213	1457.2	1227.22	1739.03	649.944	1474.48	-1.18165	3.61e-11	6.82e-09	-	2	18093694	18095093	-	1180	protein_coding	Endochitinase At2g43620 [Source:UniProtKB/Swiss-Prot;Acc:O22841]	-	603	727	649	1434	1351	1549	23.4101	28.3894	22.3974	55.3715	46.5217	65.8046
AT2G26560	74.3807	125.224	84.4327	250.996	217.102	217.8	94.6793	228.632	-1.27427	8.06e-11	1.44e-08	PLP2	2	11293702	11295918	-	1644	protein_coding	Patatin-like protein 2 [Source:UniProtKB/Swiss-Prot;Acc:O48723]	-	73	122	93	247	239	194	2.03418	3.41949	2.30365	6.84564	5.90716	5.91544
AT1G51830	156.913	159.097	114.393	327.209	310.665	255.971	143.467	297.948	-1.05974	1.74e-10	2.97e-08	-	1	19242654	19246154	-	2597	protein_coding	Leucine-rich repeat protein kinase family protein [Source:TAIR;Acc:AT1G51830]	Pkinase	154	155	126	322	342	228	2.71655	2.75019	1.97576	5.64941	5.35102	4.40099
AT2G44370	29.5485	17.4493	33.5915	115.844	104.463	78.5875	26.8631	99.6317	-1.8866	7.41e-10	1.11e-07	-	2	18321951	18323121	-	1171	protein_coding	At2g44370 [Source:UniProtKB/TrEMBL;Acc:O64871]	-	29	17	37	114	115	70	1.13451	0.668953	1.28671	4.43575	3.99046	2.9966
AT5G47450	121.251	100.59	125.287	42.6794	40.877	19.0855	115.709	34.214	1.7453	9.39e-10	1.38e-07	TIP2-3	5	19248249	19249622	-	1169	protein_coding	Aquaporin TIP2-3 [Source:UniProtKB/Swiss-Prot;Acc:Q9FGL2]	-	119	98	138	42	45	17	4.66338	3.86291	4.80729	1.63702	1.56416	0.72899
AT5G57220	41.7755	50.2951	48.1176	148.362	98.1047	167.279	46.7294	137.915	-1.55615	1.15e-09	1.68e-07	CYP81F2	5	23187840	23189902	+	1768	protein_coding	Cytochrome P450 81F2 [Source:UniProtKB/Swiss-Prot;Acc:Q9LVD6]	p450	41	49	53	146	108	149	1.06236	1.27708	1.22076	3.76261	2.48213	4.22465
AT5G44390	97.8157	127.277	89.88	236.769	224.369	207.695	104.991	222.945	-1.0904	1.36e-09	1.94e-07	-	5	17882079	17885012	-	1985	protein_coding	Berberine bridge enzyme-like 25 [Source:UniProtKB/Swiss-Prot;Acc:Q9FKU9]	FAD_binding_4	96	124	99	233	247	185	2.21554	2.87849	2.031	5.34828	5.05614	4.67195
AT1G51890	15.2837	16.4229	13.6182	64.0191	70.8534	67.3607	15.1083	67.4111	-2.16149	1.38e-09	1.96e-07	-	1	19274604	19278798	-	3339	protein_coding	Leucine-rich repeat protein kinase family protein [Source:TAIR;Acc:AT1G51890]	Pkinase_Tyr	15	16	15	63	78	60	0.205799	0.220804	0.182941	0.859693	0.949206	0.900787
AT1G08090	36.6809	94.4316	62.6436	392.244	270.696	346.908	64.5854	336.616	-2.38192	1.58e-09	2.2e-07	NRT2.1	1	2524023	2526322	+	2111	protein_coding	High-affinity nitrate transporter 2.1 [Source:UniProtKB/Swiss-Prot;Acc:O82811]	MFS_1	36	92	69	386	298	309	0.781237	2.00818	1.33106	8.3314	5.73602	7.33766
AT5G44568	52.9835	59.5329	31.7758	137.184	112.639	190.855	48.0974	146.893	-1.61344	1.86e-09	2.54e-07	-	5	17961019	17962276	-	718	protein_coding	Transmembrane protein [Source:UniProtKB/TrEMBL;Acc:Q570K8]	-	52	58	35	135	124	170	3.31778	3.72226	1.98509	8.56699	7.01745	11.8689
AT2G46720	89.6644	78.0087	101.682	183.928	237.086	180.751	89.7852	200.589	-1.15987	2.22e-09	2.98e-07	HIC	2	19197330	19200442	+	3113	protein_coding	3-ketoacyl-CoA synthase 13 [Source:UniProtKB/Swiss-Prot;Acc:Q9ZUZ0]	-	88	76	112	181	261	161	1.29501	1.12496	1.46512	2.64922	3.40678	2.59259
AT3G26210	54.0024	96.4844	59.0121	202.219	158.966	166.156	69.833	175.781	-1.33476	4.84e-09	6.15e-07	CYP71B23	3	9592727	9595283	-	2189	protein_coding	Cytochrome P450 71B23 [Source:UniProtKB/Swiss-Prot;Acc:Q9LTM0]	p450	53	94	65	199	175	148	1.10917	1.97873	1.20921	4.14216	3.24844	3.38925
AT2G44380	48.9079	42.0836	49.9333	130.071	157.149	95.4276	46.9749	127.549	-1.44441	1.41e-08	1.63e-06	-	2	18323366	18324561	-	1196	protein_coding	At2g44380 [Source:UniProtKB/TrEMBL;Acc:O64872]	-	48	41	55	128	173	85	1.83856	1.57963	1.8727	4.87638	5.87756	3.56266
AT4G23190	113.099	101.617	84.4327	208.316	204.385	193.101	99.7162	201.934	-1.0219	1.54e-08	1.77e-06	CRK11	4	12140899	12143858	-	2530	protein_coding	Cysteine-rich receptor-like protein kinase 11 [Source:UniProtKB/Swiss-Prot;Acc:Q9ZP16]	Pkinase_Tyr	111	99	93	205	225	172	2.00988	1.80309	1.49692	3.69192	3.61364	3.40796
AT1G33610	57.0592	40.0308	61.7358	138.2	124.448	131.353	52.9419	131.334	-1.30603	2.71e-08	3.05e-06	-	1	12188678	12190461	+	1784	protein_coding	Leucine-rich repeat (LRR) family protein [Source:UniProtKB/TrEMBL;Acc:F4HR91]	LRRNT_2	56	39	68	136	137	117	1.43801	1.00733	1.55221	3.47347	3.12038	3.28759
AT2G28960	48.9079	34.8986	30.8679	118.893	111.73	87.5689	38.2248	106.064	-1.47903	6.38e-08	6.58e-06	-	2	12437718	12442592	-	3228	protein_coding	Probable LRR receptor-like serine/threonine-protein kinase At2g28960 [Source:UniProtKB/Swiss-Prot;Acc:C0LGL4]	Pkinase	48	34	34	117	123	78	0.681203	0.485343	0.428925	1.65147	1.5483	1.21129
AT3G59900	45.8511	37.9779	33.5915	101.618	109.005	96.5503	39.1402	102.391	-1.39227	9.89e-08	9.86e-06	ARGOS	3	22129505	22130472	+	968	protein_coding	ARGOS [Source:UniProtKB/TrEMBL;Acc:A0A178VK86]	-	45	37	37	100	120	86	2.12964	1.76129	1.55655	4.707	5.03719	4.45359
AT1G30720	63.1726	56.4536	64.4594	162.588	164.416	106.654	61.3619	144.553	-1.23912	1.06e-07	1.04e-05	-	1	10897925	10899975	+	2051	protein_coding	Berberine bridge enzyme-like 10 [Source:UniProtKB/Swiss-Prot;Acc:Q9SA87]	FAD_binding_4	62	55	71	160	181	95	1.38482	1.23566	1.40971	3.55446	3.58588	2.32191
AT1G18100	90.6833	87.2465	95.3273	21.3397	43.6021	20.2082	91.0857	28.3833	1.66491	1.31e-07	1.26e-05	MFT	1	6227217	6230194	-	1438	protein_coding	Protein MOTHER of FT and TFL1 [Source:UniProtKB/Swiss-Prot;Acc:Q9XFK7]	-	89	85	105	21	48	18	2.83531	2.72373	2.97349	0.665395	1.35633	0.627481
AT5G46050	29.5485	39.0043	35.4073	128.038	64.4948	121.249	34.6534	104.594	-1.58875	1.9e-07	1.78e-05	NPF5.2	5	18674968	18679191	-	2186	protein_coding	Protein NRT1/ PTR FAMILY 5.2 [Source:UniProtKB/Swiss-Prot;Acc:Q9FNL7]	-	29	38	39	126	71	108	0.607738	0.801008	0.726524	2.62627	1.31975	2.47663
AT1G65486	74.3807	84.1673	72.6303	205.268	119.906	184.119	77.0594	169.764	-1.13707	4.24e-07	3.73e-05	-	1	24349399	24350524	+	1033	protein_coding	unknown protein; FUNCTIONS IN: molecular_function unknown; INVOLVED IN: biological_process unknown; LOCATED IN: endomembrane system; BEST Arabidopsis thaliana protein match is: unknown protein (TAIR:AT1G65490.1); Ha. [Source:TAIR;Acc:AT1G65486]	-	73	82	80	202	132	164	3.23736	3.65778	3.15374	8.90985	5.19225	7.95849
AT4G18250	40.7565	48.2422	37.223	101.618	86.2958	138.089	42.0739	108.668	-1.36667	4.3e-07	3.77e-05	-	4	10087205	10090276	-	2250	protein_coding	receptor serine/threonine kinase, putative [Source:TAIR;Acc:AT4G18250]	Thaumatin	40	47	41	100	95	123	0.814416	0.96254	0.742057	2.02505	1.71563	2.74037
AT5G52830	38.7187	62.6122	36.3152	102.634	146.249	103.286	45.882	117.39	-1.36335	5.5e-07	4.66e-05	WRKY27	5	21410769	21412526	+	1582	protein_coding	Probable WRKY transcription factor 27 [Source:UniProtKB/Swiss-Prot;Acc:Q9FLX8]	WRKY	38	61	40	101	161	92	1.10039	1.77675	1.02965	2.90893	4.13525	2.9152
AT5G24070	34.6431	32.8458	23.6049	85.3588	105.372	66.238	30.3646	85.6562	-1.50621	8.73e-07	7.11e-05	PER61	5	8134172	8136150	-	1311	protein_coding	Probable peroxidase 61 [Source:UniProtKB/Swiss-Prot;Acc:Q9FLV5]	-	34	32	26	84	116	59	1.18808	1.12474	0.807619	2.91941	3.59532	2.25599
AT5G48010	1279.76	984.346	1292.82	648.321	396.961	435.599	1185.64	493.627	1.26445	8.91e-07	7.22e-05	THAS1	5	19456837	19461706	+	2656	protein_coding	Thalianol synthase [Source:UniProtKB/Swiss-Prot;Acc:Q9FI37]	-	1256	959	1424	638	437	388	21.6636	16.6377	21.8332	10.9449	6.68553	7.32303
AT3G22060	43.8133	28.74	42.6703	92.4721	94.4712	102.164	38.4079	96.369	-1.32326	1e-06	8.04e-05	CRRSP38	3	7770899	7772357	+	1145	protein_coding	Cysteine-rich repeat secretory protein 38 [Source:UniProtKB/Swiss-Prot;Acc:Q9LRJ9]	-	43	28	47	91	104	91	1.72041	1.12682	1.67158	3.62122	3.69071	3.98403
AT4G01250	73.3618	53.3744	60.8279	129.054	118.997	156.052	62.5213	134.701	-1.10455	1.2e-06	9.41e-05	WRKY22	4	522530	524249	-	1326	protein_coding	WRKY transcription factor 22 [Source:UniProtKB/Swiss-Prot;Acc:O04609]	WRKY	72	52	67	127	131	139	2.48747	1.80702	2.05763	4.36395	4.0143	5.25483
AT3G29034	86.6077	85.1937	79.8933	176.815	197.118	130.231	83.8982	168.054	-1.00744	1.21e-06	9.5e-05	-	3	11030035	11030906	-	872	protein_coding	At3g29034 [Source:UniProtKB/TrEMBL;Acc:Q8GX70]	-	85	83	88	174	217	116	4.46551	4.38597	4.10962	9.09184	10.1117	6.66851
AT1G26380	14.2648	21.555	19.9733	92.4721	45.4189	60.6246	18.5977	66.1719	-1.82734	1.32e-06	0.000101749	FOX1	1	9126737	9128568	-	1832	protein_coding	Berberine bridge enzyme-like 3 [Source:UniProtKB/Swiss-Prot;Acc:Q9FZC4]	FAD_binding_4	14	21	22	91	50	54	0.350083	0.528199	0.489027	2.26326	1.10899	1.47759
AT1G51820	8.15131	4.10572	7.26303	31.5015	40.877	38.1711	6.50669	36.8498	-2.49789	1.33e-06	0.000102401	-	1	19237219	19241965	-	2928	protein_coding	Probable LRR receptor-like serine/threonine-protein kinase At1g51820 [Source:UniProtKB/Swiss-Prot;Acc:C0LGG3]	Pkinase	8	4	8	31	45	34	0.125166	0.0629495	0.111264	0.482403	0.624488	0.582096
AT4G23140	43.8133	61.5858	29.96	128.038	98.1047	110.022	45.1197	112.055	-1.3185	1.53e-06	0.000115257	CRK6	4	12121369	12124564	+	2598	protein_coding	cysteine-rich RLK (RECEPTOR-like protein kinase) 6 [Source:TAIR;Acc:AT4G23140]	Pkinase	43	60	33	126	108	98	0.758225	1.06418	0.517262	2.20979	1.68915	1.89092
AT2G43140	67.2483	106.749	68.0909	189.009	178.95	136.967	80.696	168.309	-1.06591	1.7e-06	0.000127205	-	2	17931254	17935748	-	2848	protein_coding	Basic helix-loop-helix (BHLH) DNA-binding superfamily protein [Source:UniProtKB/TrEMBL;Acc:F4IQ66]	HLH	66	104	75	186	197	122	1.06163	1.68266	1.0724	2.97572	2.81066	2.14737
AT5G59680	49.9268	31.8193	35.4073	96.5368	114.456	81.9555	39.0511	97.6493	-1.32765	1.88e-06	0.000136748	-	5	24046512	24051112	+	3255	protein_coding	Probable LRR receptor-like serine/threonine-protein kinase At5g59680 [Source:UniProtKB/Swiss-Prot;Acc:Q9FN93]	Pkinase	49	31	39	95	126	73	0.689626	0.438848	0.487921	1.32982	1.5729	1.12424
AT2G26820	39.7376	20.5286	26.3285	80.278	82.6623	72.9741	28.8649	78.6381	-1.44887	3.49e-06	0.000239717	ATPP2-A3	2	11437689	11442379	+	2053	protein_coding	phloem protein 2-A3 [Source:TAIR;Acc:AT2G26820]	-	39	20	29	79	91	65	0.870251	0.448895	0.575234	1.7533	1.80109	1.58713
AT5G39580	62.1537	72.8765	49.9333	99.5853	142.615	160.543	61.6545	134.248	-1.12513	4.3e-06	0.000288512	PER62	5	15847065	15849141	-	1294	protein_coding	Peroxidase 62 [Source:UniProtKB/Swiss-Prot;Acc:Q9FKA4]	-	61	71	55	98	157	143	2.15956	2.52829	1.73087	3.45073	4.93001	5.53973
AT1G51840	29.5485	24.6343	25.4206	68.0838	86.2958	61.7473	26.5345	72.0423	-1.44592	4.86e-06	0.00032174	-	1	19249401	19250863	-	1364	protein_coding	protein kinase-related [Source:TAIR;Acc:AT1G51840]	-	29	24	28	67	95	55	0.973985	0.810775	0.835948	2.2381	2.83003	2.02132
AT5G44910	55.0213	59.5329	39.0388	121.941	131.715	88.6916	51.1977	114.116	-1.16522	6.6e-06	0.00042213	-	5	18137349	18138757	+	1253	protein_coding	Similarity to disease resistance protein [Source:UniProtKB/TrEMBL;Acc:Q9FLA7]	TIR	54	58	43	120	145	79	1.97429	2.13295	1.3975	4.36364	4.70218	3.16055
AT3G07195	15.2837	23.6079	19.0655	64.0191	45.4189	71.8514	19.319	60.4298	-1.64114	6.69e-06	0.000426726	-	3	2288732	2290515	+	1206	protein_coding	RPM1-interacting protein 4 (RIN4) family protein [Source:UniProtKB/TrEMBL;Acc:A0A1I9LSZ8]	-	15	23	21	63	50	64	0.569787	0.878788	0.7091	2.38019	1.68463	2.66023
AT5G46900	82.532	55.4272	111.669	37.5985	29.0681	11.2268	83.2094	25.9645	1.67134	6.89e-06	0.000434968	-	5	19039701	19040456	-	756	protein_coding	Bifunctional inhibitor/lipid-transfer protein/seed storage 2S albumin superfamily protein [Source:UniProtKB/TrEMBL;Acc:Q39100]	-	81	54	123	37	32	10	4.90831	3.29136	6.62551	2.22997	1.71993	0.663079
AT5G49770	35.662	33.8722	14.5261	79.2618	109.005	58.3793	28.0201	82.2154	-1.5675	8.4e-06	0.000521042	-	5	20222669	20227466	+	3231	protein_coding	Probable leucine-rich repeat receptor-like protein kinase At5g49770 [Source:UniProtKB/Swiss-Prot;Acc:Q9LT96]	Pkinase_Tyr	35	33	16	78	120	52	0.496249	0.470631	0.20166	1.09996	1.50913	0.806777
AT5G15130	36.6809	43.1101	42.6703	93.4883	91.7461	87.5689	40.8204	90.9344	-1.15514	1.1e-05	0.000676871	WRKY72	5	4904290	4907094	+	2029	protein_coding	Probable WRKY transcription factor 72 [Source:UniProtKB/Swiss-Prot;Acc:Q9LXG8]	WRKY	36	42	47	92	101	78	0.81281	0.95383	0.943304	2.06597	2.02265	1.92708
AT5G48850	144.686	104.696	207.904	88.4074	66.3115	48.2752	152.429	67.6647	1.17104	1.13e-05	0.000688849	SDI1	5	19805437	19807853	-	1214	protein_coding	ATSDI1 [Source:UniProtKB/TrEMBL;Acc:A0A178UKA2]	-	142	102	229	87	73	43	5.35844	3.87155	7.68161	3.26527	2.44335	1.77557
AT3G22830	85.5888	72.8765	97.143	39.6309	36.3351	32.5577	85.2028	36.1745	1.23569	1.14e-05	0.000692238	HSFA6B	3	8078789	8081059	+	1577	protein_coding	Heat stress transcription factor A-6b [Source:UniProtKB/Swiss-Prot;Acc:Q9LUH8]	HSF_DNA-bind	84	71	107	39	40	29	2.44015	2.07458	2.76304	1.12681	1.03065	0.921835
AT4G25750	23.435	14.37	9.07879	67.0677	48.144	46.0298	15.6279	53.7472	-1.7926	1.15e-05	0.000692312	ABCG4	4	13110466	13112482	-	2017	protein_coding	ABC transporter G family member 4 [Source:UniProtKB/Swiss-Prot;Acc:Q9SW08]	ABC2_membrane	23	14	10	66	53	41	0.522385	0.319835	0.201897	1.49093	1.06771	1.01898
AT2G25160	158.951	120.092	98.0509	68.0838	46.3272	62.87	125.698	59.0937	1.09159	1.51e-05	0.000880656	CYP82F1	2	10708993	10711281	-	2102	protein_coding	At2g25160 [Source:UniProtKB/TrEMBL;Acc:Q7Y222]	p450	156	117	108	67	51	56	3.39986	2.56482	2.09231	1.45232	0.98587	1.3355
AT5G24110	25.4728	19.5022	11.8024	61.9868	49.0524	61.7473	18.9258	57.5955	-1.61252	1.57e-05	0.000909424	WRKY30	5	8153115	8154710	-	1290	protein_coding	Probable WRKY transcription factor 30 [Source:UniProtKB/Swiss-Prot;Acc:Q9FL62]	WRKY	25	19	13	61	54	55	0.887808	0.678684	0.410383	2.15456	1.70093	2.13727
AT1G11540	13.2459	19.5022	27.2364	71.1324	69.0367	42.6618	19.9948	60.9436	-1.60375	1.98e-05	0.00111785	-	1	3875442	3877323	-	1488	protein_coding	Sulfite exporter TauE/SafE family protein [Source:TAIR;Acc:AT1G11540]	-	13	19	30	70	76	38	0.40023	0.588375	0.821021	2.14345	2.07536	1.28017
AT4G28040	45.8511	49.2686	47.2097	14.2265	19.0759	7.85875	47.4432	13.7204	1.76986	2.04e-05	0.00113792	-	4	13940307	13942436	+	1889	protein_coding	WAT1-related protein At4g28040 [Source:UniProtKB/Swiss-Prot;Acc:Q9SUD5]	DUF6	45	48	52	14	21	7	1.09131	1.17088	1.121	0.337688	0.45172	0.18576
AT5G41761	31.5863	44.1365	49.9333	89.4236	96.288	87.5689	41.8854	91.0935	-1.11793	3.61e-05	0.00191178	-	5	16711042	16712069	+	1028	protein_coding	Putative uncharacterized protein [Source:UniProtKB/TrEMBL;Acc:Q1G3G9]	-	31	43	55	88	106	78	1.38146	1.92743	2.17874	3.9004	4.18982	3.80355
AT2G24850	86.6077	49.2686	63.5515	148.362	97.1964	174.015	66.4759	139.858	-1.06892	3.77e-05	0.00197468	TAT3	2	10582074	10585216	-	2398	protein_coding	Probable aminotransferase TAT3 [Source:UniProtKB/Swiss-Prot;Acc:Q9SK47]	Aminotran_1_2	85	48	70	146	107	155	1.62382	0.92235	1.18873	2.7741	1.81308	3.24018
AT2G42060	4.07565	6.15858	0.907879	24.3882	33.61	17.9629	3.71404	25.3204	-2.80183	3.9e-05	0.00203307	-	2	17548053	17549121	+	1069	protein_coding	At2g42060 [Source:UniProtKB/TrEMBL;Acc:P93741]	-	4	6	1	24	37	16	0.171416	0.258629	0.0380941	1.02295	1.40639	0.75029
AT5G47980	118.194	105.722	193.378	73.1647	74.4869	55.0112	139.098	67.5543	1.04137	4.43e-05	0.00227115	BAHD1	5	19428888	19430517	+	1630	protein_coding	BAHD acyltransferase At5g47980 [Source:UniProtKB/Swiss-Prot;Acc:Q9FI40]	-	116	103	213	72	82	49	3.26016	2.91174	5.32142	2.01263	2.04413	1.50694
AT5G48110	115.137	92.3787	120.748	66.0515	50.8691	46.0298	109.421	54.3168	1.01031	4.73e-05	0.00240335	-	5	19500988	19504534	-	2126	protein_coding	Terpenoid cyclases/Protein prenyltransferases superfamily protein [Source:TAIR;Acc:AT5G48110]	-	113	90	133	65	56	41	2.43492	1.95067	2.54756	1.39306	1.0703	0.966736
AT1G07620	7.1324	17.4493	13.6182	31.5015	49.9607	48.2752	12.7333	43.2458	-1.76328	7.43e-05	0.00351986	ATOBGM	1	2344390	2346889	-	2219	protein_coding	GTP-binding protein Obg/CgtA [Source:TAIR;Acc:AT1G07620]	-	7	17	15	31	55	43	0.144514	0.353017	0.275277	0.636537	1.00714	0.9714
AT3G49580	97.8157	86.2201	88.9721	50.8088	29.9764	48.2752	91.0027	43.0201	1.08921	7.93e-05	0.00373712	LSU1	3	18374908	18375940	-	886	protein_coding	LSU1 [Source:UniProtKB/TrEMBL;Acc:A0A178VF66]	-	96	84	98	50	33	43	4.96371	4.36867	4.50431	2.57132	1.51343	2.43289
AT4G18253	29.5485	31.8193	25.4206	88.4074	59.0445	60.6246	28.9295	69.3588	-1.26405	7.98e-05	0.00375309	-	4	10091101	10092224	-	1042	protein_coding	Receptor Serine/Threonine kinase-like protein [Source:UniProtKB/TrEMBL;Acc:A0A1P8B6P8]	Thaumatin	29	31	28	87	65	54	1.27497	1.37087	1.09427	3.80426	2.53471	2.59784
AT4G25110	30.5674	36.9515	33.5915	63.003	79.0288	81.9555	33.7035	74.6624	-1.14727	9.77e-05	0.00450098	AMC2	4	12887474	12890262	-	1830	protein_coding	Metacaspase-2 [Source:UniProtKB/Swiss-Prot;Acc:Q7XJE5]	Peptidase_C14	30	36	37	62	87	73	0.750998	0.906473	0.823354	1.54369	1.93175	1.99967
AT2G20835	11.2081	11.2907	17.2497	45.728	30.8848	52.7659	13.2495	43.1262	-1.68919	9.79e-05	0.00450213	-	2	8970886	8971339	-	454	protein_coding	At2g20835 [Source:UniProtKB/TrEMBL;Acc:Q8S8I3]	-	11	11	19	45	34	47	1.10996	1.11645	1.70425	4.51623	3.04302	5.18954
AT2G34610	110.043	66.7179	85.3406	41.6632	46.3272	14.5948	87.3671	34.1951	1.33877	9.95e-05	0.00456329	-	2	14575392	14576527	+	1136	protein_coding	Cotton fiber protein [Source:UniProtKB/TrEMBL;Acc:Q8VYN4]	-	108	65	94	41	51	13	4.35526	2.63657	3.36965	1.64446	1.82421	0.573657
AT1G18870	73.3618	61.5858	95.3273	35.5662	35.4267	32.5577	76.7583	34.5169	1.15452	0.000114122	0.00512868	ICS2	1	6515373	6519395	+	2099	protein_coding	Isochorismate synthase 2, chloroplastic [Source:UniProtKB/Swiss-Prot;Acc:Q9M9V6]	-	72	60	105	35	39	29	1.57141	1.31717	2.0371	0.759757	0.754978	0.692584
AT5G42580	26.4918	19.5022	35.4073	5.08088	7.26702	4.49071	27.1337	5.61287	2.26274	0.000119103	0.00529792	CYP705A12	5	17023502	17025361	-	1776	protein_coding	Cytochrome P450 705A12 [Source:UniProtKB/Swiss-Prot;Acc:Q9FH67]	p450	26	19	39	5	8	4	0.670655	0.492963	0.894247	0.128276	0.183033	0.112903
[truncated: 39 more rows]

## Sheet: PSK_1uM
gene_id	PSK_10x_1	PSK_10x_2	PSK_10x_3	tpst1	tpst2	tpst3	PSK_10x	tpst	log2FoldChange	pvalue	padj	gene_name	gene_chr	gene_start	gene_end	gene_strand	gene_length	gene_biotype	gene_description	tf_family	PSK_10x_1_count	PSK_10x_2_count	PSK_10x_3_count	tpst1_count	tpst2_count	tpst3_count	PSK_10x_1_fpkm	PSK_10x_2_fpkm	PSK_10x_3_fpkm	tpst1_fpkm	tpst2_fpkm	tpst3_fpkm
[truncated: 222 more rows]

[truncated: 10 more sheets: WT_shoot, shoot_30m, shoot_2h, shoot_5h, shoot_11d, WT_root, root_30m, root_2h, root_5h, root_11d]
