# Supplementary material for: Phytosulfokine downregulates defense‐related WRKY transcription factors and attenuates pathogen‐associated molecular pattern‐triggered immunity
Source: Plant J. 2024 Dec 11;120(6):2367–84. doi: 10.1111/tpj.17115 (PMC11658183; doi:10.1111/tpj.17115)
Supplement: Supplementary file 4 — Data S2. List of enriched GO_BP functional terms from upregulated DEGs in each treatment. [file TPJ-120-2367-s012.xlsx]

## Sheet: WT_seedling
Category	Term	Count	X.	PValue	Genes	List.Total	Pop.Hits	Pop.Total	Fold.Enrichment	Bonferroni	Benjamini	FDR
GOTERM_BP_DIRECT	GO:0010015~root morphogenesis	85	7.91434	1.11612e-38	AT1G69526, AT5G67430, AT3G32980, AT3G23470, AT5G24100, AT3G51540, AT5G40230, AT5G24580, AT2G16760, AT5G48110, AT3G56230, AT3G07900, AT3G05920, AT3G25930, AT2G37980, AT2G44790, AT1G23560, AT4G30170, AT4G35380, AT2G27010, AT2G29750, AT2G05160, AT3G51350, AT5G42580, AT3G56000, AT5G14330, AT5G46060, AT2G30840, AT2G15220, AT3G18170, AT5G49770, AT1G29280, AT2G43590, AT2G43150, AT2G42060, AT1G51860, AT3…	951	363	22569	5.55705	8.99594e-36	8.99594e-36	8.64994e-36
GOTERM_BP_DIRECT	GO:0090558~plant epidermis development	74	6.89013	5.39607e-33	AT5G46890, AT3G32980, AT3G51540, AT3G50130, AT2G16760, AT2G14100, AT5G48110, AT3G07900, AT3G05920, AT4G30170, AT1G29025, AT5G02350, AT2G01540, AT4G12545, AT3G51350, AT5G42580, AT3G56000, AT2G30840, AT2G15220, AT3G18170, AT1G49030, AT1G29280, AT4G26320, AT3G61270, AT2G43150, AT1G51420, AT1G70880, AT5G42785, AT5G46900, AT1G21310, AT3G06070, AT2G46140, AT3G29250, AT5G42500, AT4G30420, AT2G27000, AT4…	951	323	22569	5.43702	4.34923e-30	2.17462e-30	2.09098e-30
GOTERM_BP_DIRECT	GO:0048364~root development	82	7.63501	6.68961e-27	AT3G23190, AT3G32980, AT1G09540, AT4G17280, AT4G26470, AT3G53480, AT3G20960, AT3G25930, AT5G62260, AT3G20840, AT1G29025, AT1G44020, AT1G18140, AT5G02350, AT1G02900, AT2G01540, AT1G24130, AT3G15240, AT5G04730, AT1G05650, AT1G61840, AT1G51190, AT1G23720, AT5G47990, AT5G48320, AT4G38390, AT1G18980, AT4G26320, AT3G44710, AT3G61270, AT3G44510, AT1G44050, AT3G11370, AT5G42785, AT5G46900, AT2G28970, AT1…	951	485	22569	4.0124	5.39182e-24	1.79727e-24	1.72815e-24
GOTERM_BP_DIRECT	GO:0019748~secondary metabolic process	56	5.21415	2.64024e-17	AT1G18970, AT5G26280, AT1G73300, AT2G22920, AT4G35380, AT2G45360, AT5G51160, AT5G14330, AT5G10625, AT1G70920, AT2G43590, AT2G43150, AT1G03700, AT1G51420, AT5G59530, AT4G14630, AT3G18560, AT2G43390, AT3G14680, AT1G26240, AT1G14390, AT3G12220, AT1G73270, AT2G22590, AT3G13435, AT2G43670, AT4G15120, AT4G37530, AT4G30460, AT1G35250, AT2G28690, AT1G67920, AT5G40690, AT3G26200, AT1G35330, AT3G50190, AT3…	951	352	22569	3.77552	2.12803e-14	5.32008e-15	5.11546e-15
GOTERM_BP_DIRECT	GO:0030154~cell differentiation	82	7.63501	2.45463e-16	AT3G23190, AT1G69526, AT5G67430, AT3G49780, AT3G32980, AT4G17280, AT5G24580, AT2G16760, AT4G28650, AT3G20960, AT2G37980, AT1G23560, AT1G73580, AT4G30170, AT1G18140, AT5G02350, AT2G01540, AT4G12545, AT5G03840, AT1G23720, AT5G48320, AT3G30350, AT3G24750, AT5G14330, AT5G49770, AT1G29280, AT4G26320, AT3G61270, AT2G43150, AT3G44510, AT2G47270, AT5G46900, AT2G28970, AT1G21310, AT1G14390, AT3G06070, AT3…	951	705	22569	2.7603	1.78968e-13	3.95686e-14	3.80468e-14
GOTERM_BP_DIRECT	GO:0098771~inorganic ion homeostasis	24	2.23464	1.5797e-15	AT3G51360, AT5G67430, AT1G13550, AT1G14185, AT3G54880, AT5G24230, AT5G19970, AT1G18980, AT1G64590, AT5G45070, AT1G29020, AT3G53150, AT4G03460, AT3G25930, AT3G07600, AT3G57380, AT1G51860, AT3G14280, AT3G18560, AT2G44380, AT1G72200, AT1G77145, AT5G04730, AT2G29995	951	67	22569	8.50097	1.25278e-12	2.12207e-13	2.04045e-13
GOTERM_BP_DIRECT	GO:0009888~tissue development	68	6.33147	1.07622e-12	AT3G23190, AT5G67430, AT3G23470, AT5G24100, AT4G17280, AT5G40230, AT5G24580, AT3G56230, AT3G20960, AT3G25930, AT2G37980, AT1G23560, AT4G29270, AT4G35380, AT2G27010, AT2G29750, AT2G47540, AT1G23720, AT2G05160, AT5G48320, AT5G26310, AT3G24750, AT5G14330, AT5G46060, AT3G18170, AT5G49770, AT1G70920, AT2G42060, AT1G51860, AT3G44510, AT2G28970, AT3G50300, AT1G69810, AT1G64920, AT4G37530, AT4G29800, AT1…	951	615	22569	2.62401	8.67458e-10	1.23919e-10	1.19153e-10
GOTERM_BP_DIRECT	GO:0042744~hydrogen peroxide catabolic process	24	2.23464	1.01385e-11	AT5G19890, AT3G03670, AT5G15180, AT1G14540, AT5G66390, AT5G22410, AT3G01190, AT1G65970, AT3G32980, AT1G05260, AT5G64100, AT5G17820, AT2G35380, AT4G26010, AT5G42180, AT4G08770, AT4G30170, AT2G39040, AT2G38380, AT2G38390, AT4G16270, AT4G11290, AT1G60740, AT4G37530	951	97	22569	5.8718	8.17168e-09	1.02146e-09	9.82171e-10
GOTERM_BP_DIRECT	GO:0048589~developmental growth	64	5.95903	4.15224e-11	AT3G23190, AT3G23470, AT5G24100, AT4G17280, AT5G24580, AT3G56230, AT3G07900, AT3G05920, AT2G37980, AT4G30170, AT4G35380, AT5G02350, AT2G29750, AT4G34770, AT1G23720, AT2G05160, AT3G56000, AT5G48320, AT5G14330, AT5G46060, AT3G18170, AT1G29280, AT4G26320, AT3G61270, AT2G43150, AT1G51860, AT3G44510, AT5G46900, AT3G06070, AT4G37530, AT4G29800, AT5G40690, AT1G44608, AT3G23175, AT1G35330, AT1G56630, AT5…	951	607	22569	2.50221	3.3467e-08	3.71856e-09	3.57554e-09
GOTERM_BP_DIRECT	GO:0006979~response to oxidative stress	47	4.37616	1.56494e-07	AT5G19890, AT5G19230, AT4G01970, AT3G25250, AT1G14870, AT1G63720, AT3G32980, AT2G28190, AT1G05260, AT5G64100, AT1G34420, AT2G35380, AT4G26010, AT3G01420, AT5G26280, AT2G44790, AT4G36670, AT1G52200, AT4G30170, AT2G38380, AT4G11290, AT3G03670, AT5G15180, AT1G14540, AT5G66390, AT5G22410, AT1G65610, AT3G01190, AT1G68620, AT5G17820, AT3G61930, AT3G53150, AT4G08770, AT5G42180, AT5G08240, AT1G51420, AT5…	951	476	22569	2.34327	0.000126126	1.26134e-05	1.21283e-05
GOTERM_BP_DIRECT	GO:0042742~defense response to bacterium	78	7.26257	1.72185e-06	AT5G19230, AT1G36640, AT5G67430, AT3G49780, AT1G64590, AT5G65210, AT1G51830, AT2G37980, AT5G57220, AT2G44790, AT4G36670, AT3G45410, AT5G06230, AT1G51790, AT3G07195, AT4G18360, AT2G40750, AT5G51160, AT5G59680, AT1G66700, AT3G48080, AT3G49790, AT1G65610, AT5G24530, AT5G61560, AT4G05200, AT1G18860, AT4G03460, AT1G51820, AT1G70920, AT2G43590, AT3G45840, AT2G42060, AT1G51860, AT5G55970, AT5G53110, AT5…	951	1053	22569	1.75792	0.00138685	0.000126164	0.000121312
GOTERM_BP_DIRECT	GO:0098542~defense response to other organism	53	4.93482	2.95367e-05	AT1G69526, AT5G44350, AT4G31940, AT2G22800, AT1G34420, AT5G26280, AT1G44020, AT4G29270, AT2G02310, AT1G05450, AT2G45360, AT3G23180, AT5G57910, AT2G30840, AT2G15220, AT1G16120, AT5G25140, AT2G39530, AT2G43150, AT1G51420, AT5G59530, AT3G18560, AT4G31110, AT2G46140, AT5G23950, AT5G49900, AT3G26200, AT3G22240, AT5G49780, AT3G61400, AT3G49845, AT2G35980, AT3G16430, AT1G26970, AT1G50560, AT1G26250, AT3…	951	683	22569	1.84156	0.0235258	0.00198388	0.00190758
GOTERM_BP_DIRECT	GO:0010039~response to iron ion	8	0.744879	4.22385e-05	AT2G28160, AT1G18910, AT3G12900, AT4G31940, AT1G21140, AT2G28190, AT4G34600, AT3G25190	951	24	22569	7.91062	0.0334719	0.00234931	0.00225895
GOTERM_BP_DIRECT	GO:0016310~phosphorylation	28	2.60708	4.23767e-05	AT1G07560, AT5G49780, AT3G21510, AT1G51830, AT5G16900, AT1G51870, AT1G26970, AT5G01060, AT1G78530, AT3G46400, AT1G51790, AT2G28960, AT1G07550, AT5G37450, AT5G59680, AT2G14510, AT1G61590, AT2G39110, AT3G21340, AT1G51820, AT1G51860, AT1G51880, AT4G29180, AT2G28970, AT1G14390, AT5G35580, AT2G41970, AT5G39000	951	275	22569	2.41633	0.0335796	0.00234931	0.00225895
GOTERM_BP_DIRECT	GO:0007043~cell-cell junction assembly	5	0.465549	4.37216e-05	AT5G15290, AT2G27370, AT5G06200, AT3G11550, AT2G36100	951	6	22569	19.7766	0.0346266	0.00234931	0.00225895
GOTERM_BP_DIRECT	GO:1905392~plant organ morphogenesis	16	1.48976	7.15286e-05	AT3G49780, AT2G35910, AT5G17430, AT5G23030, AT5G54700, AT1G73580, AT1G51860, AT1G18140, AT5G61550, AT4G12545, AT2G28970, AT3G50640, AT4G00700, AT2G25260, AT4G37950, AT2G47540	951	112	22569	3.39027	0.0560236	0.00360325	0.00346467
GOTERM_BP_DIRECT	GO:0042545~cell wall modification	13	1.21043	0.000109798	AT5G15290, AT1G19900, AT2G27370, AT5G51500, AT5G20860, AT2G18800, AT2G36100, AT1G53830, AT2G43050, AT2G19150, AT5G06200, AT3G11550, AT5G51490	951	79	22569	3.90524	0.0846989	0.00502019	0.0048271
GOTERM_BP_DIRECT	GO:0006952~defense response	57	5.30726	0.000112113	AT3G25250, AT5G45240, AT3G51540, AT5G45200, AT2G16760, AT2G39200, AT1G23120, AT1G77700, AT4G33720, AT4G11170, AT1G61840, AT2G44110, AT5G45210, AT3G48080, AT5G22630, AT4G24180, AT3G55150, AT1G09090, AT2G43590, AT1G43160, AT1G51860, AT1G70880, AT3G46730, AT2G28970, AT5G35580, AT4G33730, AT3G11930, AT4G31470, AT4G29800, AT1G59780, AT5G23950, AT1G12010, AT5G15130, AT4G37070, AT1G70850, AT5G07390, AT2…	951	791	22569	1.71013	0.0864055	0.00502019	0.0048271
GOTERM_BP_DIRECT	GO:0015698~inorganic anion transport	6	0.558659	0.000126844	AT5G06570, AT1G51880, AT1G07560, AT1G51790, AT4G15380, AT5G51160	951	13	22569	10.9532	0.0971894	0.00538085	0.00517389
GOTERM_BP_DIRECT	GO:0071554~cell wall organization or biogenesis	19	1.76909	0.000182389	AT5G24100, AT3G50130, AT3G18170, AT3G07900, AT3G49845, AT5G16900, AT4G26770, AT5G07080, AT4G26320, AT4G14650, AT3G61270, AT2G43050, AT1G72200, AT3G43890, AT2G01880, AT1G53470, AT1G06120, AT4G30420, AT2G04680	951	163	22569	2.76629	0.136723	0.0073503	0.00706759
GOTERM_BP_DIRECT	GO:0050832~defense response to fungus	67	6.23836	0.000204622	AT5G19230, AT1G36640, AT3G49780, AT5G65530, AT1G34420, AT2G35000, AT1G51830, AT2G39200, AT5G57220, AT2G44790, AT4G36670, AT1G77145, AT3G45410, AT5G06230, AT1G51790, AT3G07195, AT3G50970, AT4G16260, AT2G40750, AT4G15330, AT1G65610, AT1G18860, AT2G43590, AT1G51860, AT5G53110, AT1G21310, AT1G45145, AT3G46690, AT3G29250, AT5G52020, AT2G45890, AT4G37530, AT3G04010, AT1G63720, AT1G67920, AT5G23950, AT5…	951	999	22569	1.59163	0.152057	0.00785358	0.00755152
GOTERM_BP_DIRECT	GO:0071695~anatomical structure maturation	14	1.30354	0.000287633	AT4G01110, AT3G32980, AT1G56630, AT3G18170, AT2G16760, AT5G44260, AT4G30170, AT4G02090, AT1G21310, AT3G06070, AT2G24430, AT2G25260, AT2G04680, AT5G01610	951	100	22569	3.32246	0.206947	0.0105378	0.0101325
GOTERM_BP_DIRECT	GO:0016102~diterpenoid biosynthetic process	8	0.744879	0.00045457	AT3G29410, AT3G14540, AT3G32030, AT1G33750, AT4G13280, AT5G48110, AT3G25820, AT1G31950	951	34	22569	5.58397	0.306821	0.0159297	0.015317
GOTERM_BP_DIRECT	GO:0051762~sesquiterpene biosynthetic process	7	0.651769	0.000487164	AT3G29410, AT3G14540, AT3G32030, AT1G33750, AT4G13280, AT5G48110, AT1G31950	951	25	22569	6.64492	0.324802	0.0163606	0.0157313
GOTERM_BP_DIRECT	GO:0009664~plant-type cell wall organization	12	1.11732	0.000510095	AT3G28550, AT2G43150, AT2G03090, AT1G20190, AT1G26250, AT1G26240, AT4G08410, AT1G21310, AT3G54580, AT5G35190, AT2G45890, AT1G23720	951	80	22569	3.55978	0.337173	0.0164455	0.015813
GOTERM_BP_DIRECT	GO:0046274~lignin catabolic process	6	0.558659	0.000708336	AT2G29130, AT1G18140, AT5G01050, AT3G09220, AT5G58910, AT2G30210	951	18	22569	7.91062	0.435108	0.021813	0.020974
GOTERM_BP_DIRECT	GO:0048878~chemical homeostasis	7	0.651769	0.000757772	AT5G59530, AT1G72200, AT5G53110, AT5G01250, AT2G21840, AT5G51160, AT1G51830	951	27	22569	6.1527	0.45719	0.021813	0.020974
GOTERM_BP_DIRECT	GO:0010268~brassinosteroid homeostasis	7	0.651769	0.000757772	AT4G15400, AT4G15300, AT5G38970, AT5G47950, AT4G15393, AT4G15396, AT1G12740	951	27	22569	6.1527	0.45719	0.021813	0.020974
GOTERM_BP_DIRECT	GO:2000280~regulation of root development	10	0.931099	0.00122621	AT1G66700, AT5G48940, AT2G12646, AT3G30350, AT4G13620, AT1G09560, AT2G47270, AT4G25250, AT5G65790, AT2G33790	951	63	22569	3.76696	0.628026	0.0339884	0.0326812
GOTERM_BP_DIRECT	GO:0006721~terpenoid metabolic process	8	0.744879	0.00126508	AT1G66800, AT5G42580, AT4G29270, AT4G06534, AT4G12545, AT2G25160, AT3G29250, AT3G25930	951	40	22569	4.74637	0.639512	0.0339884	0.0326812

## Sheet: PSK_100uM
Category	Term	Count	X.	PValue	Genes	List.Total	Pop.Hits	Pop.Total	Fold.Enrichment	Bonferroni	Benjamini	FDR
GOTERM_BP_DIRECT	GO:0080003~thalianol metabolic process	3	8.33333	5.83771e-06	AT5G47990, AT5G48010, AT5G48000	33	3	22569	683.909	0.000449404	0.000449504	0.000449504
GOTERM_BP_DIRECT	GO:0090558~plant epidermis development	5	13.8889	0.00107928	AT5G47980, AT5G42580, AT5G46900, AT2G25160, AT5G48110	33	323	22569	10.5868	0.0797866	0.0415524	0.0415524

## Sheet: PSK_1uM
Category	Term	Count	X.	PValue	Genes	List.Total	Pop.Hits	Pop.Total	Fold.Enrichment	Bonferroni	Benjamini	FDR
GOTERM_BP_DIRECT	GO:0071456~cellular response to hypoxia	24	27.907	1.91542e-27	AT5G19120, AT1G35140, AT5G45340, AT3G23170, AT3G02550, AT1G33055, AT5G15120, AT5G42200, AT2G36800, AT3G27220, AT4G27450, AT3G06435, AT4G24110, AT5G65207, AT4G32480, AT1G22220, AT4G10265, AT1G76650, AT5G66985, AT3G10040, AT5G62520, AT5G39890, AT3G13310, AT4G33560	77	243	22569	28.9485	2.9306e-25	2.9306e-25	2.85398e-25
GOTERM_BP_DIRECT	GO:0001666~response to hypoxia	9	10.4651	3.52375e-09	AT1G35140, AT5G65207, AT5G15120, AT5G25110, AT3G19680, AT5G39890, AT3G13310, AT4G27450, AT3G06435	77	110	22569	23.9812	5.39133e-07	2.69567e-07	2.62519e-07
GOTERM_BP_DIRECT	GO:0080003~thalianol metabolic process	3	3.48837	3.34997e-05	AT5G47990, AT5G48010, AT5G48000	77	3	22569	293.104	0.00511242	0.00170848	0.00166382
GOTERM_BP_DIRECT	GO:0009061~anaerobic respiration	3	3.48837	0.000396756	AT1G33055, AT5G15120, AT3G27220	77	9	22569	97.7013	0.0589093	0.0151759	0.0147792
GOTERM_BP_DIRECT	GO:0010438~cellular response to sulfur starvation	3	3.48837	0.000722636	AT3G49580, AT3G49570, AT1G04770	77	12	22569	73.276	0.104706	0.0221126	0.0215345

## Sheet: WT_shoot
Category	Term	Count	X.	PValue	Genes	List.Total	Pop.Hits	Pop.Total	Fold.Enrichment	Bonferroni	Benjamini	FDR
GOTERM_BP_DIRECT	GO:0009611~response to wounding	37	13.0282	1.28862e-12	AT5G16360, AT4G27140, AT1G17420, AT5G44050, AT2G14580, AT5G64260, AT1G74430, AT5G64900, AT3G61060, AT3G14590, AT3G43670, AT1G74950, AT5G13220, AT3G48520, AT1G12080, AT1G73080, AT3G07195, AT2G27690, AT4G27654, AT2G34600, AT1G66760, AT3G22275, AT5G54720, AT1G71697, AT1G30135, AT1G51820, AT4G20140, AT3G16860, AT5G56980, AT1G19380, AT1G17380, AT1G27770, AT1G76640, AT1G79310, AT2G22790, AT3G10720, AT2…	260	782	22569	4.10709	5.36073e-10	5.36066e-10	5.20602e-10
GOTERM_BP_DIRECT	GO:0031347~regulation of defense response	25	8.80282	1.29394e-08	AT3G55840, AT5G16360, AT5G64260, AT3G14590, AT4G16820, AT5G38700, AT1G74950, AT5G13220, AT3G07195, AT4G27654, AT2G34600, AT4G28703, AT3G22275, AT5G54720, AT1G30135, AT1G51820, AT3G16860, AT1G19380, AT1G17380, AT1G27770, AT5G28630, AT1G05340, AT2G22790, AT3G10720, AT2G25460	260	531	22569	4.08681	5.38276e-06	2.69139e-06	2.61375e-06
GOTERM_BP_DIRECT	GO:0009753~response to jasmonic acid	21	7.39437	5.95215e-07	AT1G78070, AT5G16360, AT2G34600, AT4G28703, AT1G17420, AT5G44050, AT2G14580, AT5G64260, AT5G64900, AT5G56980, AT5G38700, AT3G43670, AT1G17380, AT1G74950, AT1G76640, AT5G13220, AT1G05340, AT1G78230, AT1G73080, AT1G79310, AT2G22790	260	471	22569	3.87024	0.000247579	6.62228e-05	6.43126e-05
GOTERM_BP_DIRECT	GO:0009414~response to water deprivation	31	10.9155	6.36758e-07	AT5G16360, AT5G44050, AT2G32150, AT1G12610, AT1G74430, AT3G14590, AT5G59400, AT5G38700, AT3G43670, AT1G02205, AT4G17615, AT3G07195, AT5G59220, AT1G78070, AT4G27654, AT1G56660, AT5G45310, AT5G45630, AT5G24030, AT2G17840, AT3G16860, AT5G59310, AT3G14440, AT1G76640, AT1G05340, AT1G79310, AT5G28610, AT2G22790, AT1G53080, AT2G25460, AT3G30775	260	956	22569	2.81477	0.000264856	6.62228e-05	6.43126e-05
GOTERM_BP_DIRECT	GO:0071456~cellular response to hypoxia	15	5.28169	9.2076e-07	AT1G78070, AT1G14540, AT1G15010, AT5G20250, AT5G45630, AT4G24230, AT5G64260, AT5G41080, AT4G30280, AT4G34150, AT3G47720, AT1G76640, AT3G10020, AT2G40000, AT3G30775	260	243	22569	5.35826	0.000382963	7.66072e-05	7.43974e-05
GOTERM_BP_DIRECT	GO:2000022~regulation of jasmonic acid mediated signaling pathway	7	2.46479	1.20649e-05	AT2G34600, AT1G17380, AT1G74950, AT5G13220, AT3G22275, AT2G38240, AT1G30135	260	45	22569	13.5028	0.00500647	0.000739437	0.000718107
GOTERM_BP_DIRECT	GO:0042742~defense response to bacterium	30	10.5634	1.24424e-05	AT3G55840, AT4G23180, AT3G01500, AT5G14740, AT5G64260, AT4G24230, AT3G43850, AT3G20600, AT4G16820, AT1G02205, AT1G78230, AT3G07195, AT4G11470, AT5G25920, AT4G28703, AT4G25170, AT5G54720, AT3G59750, AT1G51820, AT1G73550, AT3G16860, AT5G56980, AT1G27770, AT5G28630, AT1G05340, AT2G40000, AT2G28830, AT2G22790, AT2G25460, AT3G30775	260	1053	22569	2.47304	0.00516271	0.000739437	0.000718107
GOTERM_BP_DIRECT	GO:1901701~cellular response to oxygen-containing compound	17	5.98592	2.19034e-05	AT3G55840, AT5G16360, AT5G22690, AT1G56660, AT4G27140, AT5G44050, AT2G17660, AT5G64260, AT1G24330, AT1G73550, AT3G14590, AT4G16820, AT5G59400, AT1G19380, AT1G27770, AT1G76640, AT3G07195	260	408	22569	3.61683	0.00907052	0.00113898	0.00110612
GOTERM_BP_DIRECT	GO:0050832~defense response to fungus	27	9.50704	9.14963e-05	AT3G55840, AT1G67865, AT2G34930, AT4G22214, AT3G01500, AT1G56510, AT2G39200, AT5G64260, AT4G24230, AT1G74430, AT3G20600, AT4G16820, AT1G02205, AT3G05727, AT1G78230, AT3G07195, AT4G34410, AT1G51090, AT1G15010, AT5G54720, AT5G64750, AT3G16860, AT1G27770, AT5G28630, AT1G05340, AT5G52020, AT2G25460	260	999	22569	2.34605	0.0373489	0.00422916	0.00410717
GOTERM_BP_DIRECT	GO:0009651~response to salt stress	18	6.33803	0.0002555	AT3G55840, AT5G45630, AT2G17840, AT5G24030, AT4G25170, AT1G28380, AT2G17660, AT1G12610, AT5G64260, AT3G16860, AT1G19380, AT5G59310, AT1G27770, AT4G17615, AT1G51460, AT4G35985, AT1G09950, AT1G53080	260	556	22569	2.8102	0.100847	0.0101749	0.00988136
GOTERM_BP_DIRECT	GO:0009617~response to bacterium	11	3.87324	0.000269047	AT1G74430, AT5G01600, AT1G78070, AT5G56980, AT5G38700, AT2G33830, AT5G45630, AT2G17660, AT1G53080, AT4G24230, AT2G14580	260	223	22569	4.2818	0.105901	0.0101749	0.00988136
GOTERM_BP_DIRECT	GO:0006952~defense response	22	7.74648	0.00033688	AT3G55840, AT2G34600, AT5G22690, AT3G22275, AT2G38240, AT1G56510, AT1G17420, AT4G27140, AT1G28380, AT5G66210, AT1G30135, AT1G14930, AT4G24230, AT2G14580, AT2G39200, AT3G20600, AT1G17380, AT2G01520, AT1G74950, AT5G13220, AT3G06490, AT2G40000	260	791	22569	2.41427	0.130786	0.0108385	0.0105258
GOTERM_BP_DIRECT	GO:0009737~response to abscisic acid	25	8.80282	0.000338702	AT5G16360, AT3G22060, AT2G36690, AT2G32150, AT5G64260, AT1G24330, AT3G14590, AT5G59400, AT3G43670, AT2G35290, AT1G09950, AT5G59220, AT4G27654, AT1G56660, AT2G47060, AT4G28703, AT2G17840, AT5G54720, AT5G64750, AT3G16860, AT5G59310, AT1G19380, AT1G27770, AT1G53080, AT2G25460	260	966	22569	2.24648	0.131445	0.0108385	0.0105258
GOTERM_BP_DIRECT	GO:0010200~response to chitin	14	4.92958	0.00122879	AT3G55840, AT5G16360, AT4G27654, AT2G34600, AT1G56660, AT4G28703, AT5G64260, AT3G16860, AT5G38700, AT1G19380, AT1G27770, AT3G07195, AT4G34410, AT2G25460	260	421	22569	2.88659	0.400398	0.0355312	0.0345063
GOTERM_BP_DIRECT	GO:0006979~response to oxidative stress	15	5.28169	0.00128117	AT4G25100, AT1G14540, AT4G27654, AT2G47060, AT5G20250, AT5G64260, AT1G19380, AT3G20340, AT1G76640, AT1G78230, AT1G09940, AT3G10020, AT2G40000, AT2G25460, AT3G30775	260	476	22569	2.73542	0.41334	0.0355312	0.0345063

## Sheet: shoot_30m
Category	Term	Count	X.	PValue	Genes	List.Total	Pop.Hits	Pop.Total	Fold.Enrichment	Bonferroni	Benjamini	FDR
GOTERM_BP_DIRECT	GO:0071456~cellular response to hypoxia	21	21	1.12384e-21	AT5G19550, AT1G43800, AT3G03270, AT3G50440, AT5G42200, AT3G27220, AT1G19530, AT3G22550, AT4G26270, AT1G65490, AT4G27450, AT2G47520, AT2G16060, AT1G72360, AT3G47720, AT4G33070, AT1G77120, AT4G30380, AT4G33560, AT5G20830, AT3G43190	85	243	22569	22.946	2.47245e-19	2.47245e-19	2.39378e-19
GOTERM_BP_DIRECT	GO:0001666~response to hypoxia	10	10	3.02123e-10	AT2G16060, AT1G72360, AT3G03270, AT3G20395, AT3G27770, AT2G34390, AT1G77120, AT4G27450, AT5G20830, AT3G43190	85	110	22569	24.138	6.64671e-08	3.32335e-08	3.21761e-08
GOTERM_BP_DIRECT	GO:0034059~response to anoxia	3	3	0.000135892	AT2G47520, AT1G72360, AT4G33070	85	5	22569	159.311	0.0294557	0.00996539	0.00964831
GOTERM_BP_DIRECT	GO:0009061~anaerobic respiration	3	3	0.000484493	AT5G10040, AT3G27220, AT1G19530	85	9	22569	88.5059	0.101128	0.0266471	0.0257992

## Sheet: shoot_2h
Category	Term	Count	X.	PValue	Genes	List.Total	Pop.Hits	Pop.Total	Fold.Enrichment	Bonferroni	Benjamini	FDR
GOTERM_BP_DIRECT	GO:0009637~response to blue light	17	4.58221	6.41616e-12	AT5G20220, AT5G19140, AT3G10910, AT5G43630, AT5G24120, AT5G26200, AT4G24700, AT3G04140, AT4G00050, AT5G35970, AT1G48745, AT5G02200, AT2G25530, AT4G15430, AT3G27170, AT1G01520, AT3G24190	332	110	22569	10.5058	3.52891e-09	3.52889e-09	3.40698e-09
GOTERM_BP_DIRECT	GO:0009639~response to red or far red light	17	4.58221	1.20689e-09	AT5G20220, AT5G47610, AT3G04140, AT4G25290, AT3G21670, AT1G16730, AT2G18120, AT1G72030, AT3G15354, AT1G32900, AT5G64840, AT5G35970, AT1G48745, AT5G02200, AT3G27170, AT3G24190, AT2G43340	332	155	22569	7.45575	6.63787e-07	3.31894e-07	3.20428e-07
GOTERM_BP_DIRECT	GO:0071456~cellular response to hypoxia	20	5.39084	3.7503e-09	AT5G19550, AT1G43800, AT2G33585, AT3G03270, AT3G50440, AT1G07150, AT2G36800, AT1G19530, AT3G22550, AT4G27450, AT2G47520, AT1G17290, AT2G16060, AT4G33070, AT1G77120, AT5G58070, AT4G30380, AT4G33560, AT5G20830, AT3G43190	332	243	22569	5.59497	2.06266e-06	6.87554e-07	6.63803e-07
GOTERM_BP_DIRECT	GO:0010224~response to UV-B	12	3.2345	5.72761e-09	AT5G13930, AT5G58760, AT5G23730, AT5G03240, AT3G17609, AT5G11260, AT3G21890, AT5G49330, AT3G62610, AT1G32870, AT4G14690, AT2G36750	332	70	22569	11.6535	3.15018e-06	6.88463e-07	6.6468e-07
GOTERM_BP_DIRECT	GO:0080167~response to karrikin	15	4.04313	6.25875e-09	AT1G10370, AT5G17050, AT3G52740, AT4G39070, AT3G17609, AT4G27030, AT3G22840, AT1G66390, AT1G23010, AT2G23910, AT3G44450, AT3G61220, AT4G31870, AT5G11260, AT1G05680	332	128	22569	7.96628	3.44231e-06	6.88463e-07	6.6468e-07
GOTERM_BP_DIRECT	GO:0001666~response to hypoxia	13	3.50404	7.89876e-08	AT3G03270, AT3G27770, AT2G34390, AT4G27450, AT2G17280, AT1G17290, AT2G16060, AT1G77145, AT1G72330, AT1G77120, AT4G32690, AT5G20830, AT3G43190	332	110	22569	8.03387	4.34422e-05	7.24053e-06	6.9904e-06
GOTERM_BP_DIRECT	GO:0071483~cellular response to blue light	6	1.61725	1.56208e-07	AT2G21320, AT5G24120, AT5G64840, AT3G22840, AT4G14690, AT1G16730	332	10	22569	40.7873	8.5911e-05	1.22735e-05	1.18495e-05
GOTERM_BP_DIRECT	GO:0071482~cellular response to light stimulus	9	2.42588	2.20186e-07	AT1G07180, AT3G15354, AT2G33585, AT1G24580, AT3G04140, AT2G25530, AT3G27170, AT1G01520, AT3G24190	332	44	22569	13.9048	0.000121095	1.51378e-05	1.46148e-05
GOTERM_BP_DIRECT	GO:0009416~response to light stimulus	39	10.5121	7.26026e-07	AT3G25590, AT3G29970, AT2G31560, AT1G80160, AT1G60590, AT1G19540, AT4G35090, AT4G26150, AT3G62610, AT3G21870, AT3G30180, AT2G18120, AT5G59400, AT2G17280, AT1G72030, AT5G01880, AT1G76570, AT5G40850, AT5G58070, AT2G05540, AT4G19430, AT5G17040, AT5G43450, AT3G59910, AT1G64720, AT3G01490, AT1G33102, AT5G49330, AT4G00050, AT2G33250, AT1G59218, AT1G23550, AT5G61820, AT4G17840, AT1G26560, AT5G02200, AT1…	332	1089	22569	2.43451	0.000399234	4.43682e-05	4.28355e-05
GOTERM_BP_DIRECT	GO:0010218~response to far red light	7	1.88679	4.78402e-05	AT5G44110, AT5G24120, AT3G17609, AT5G11260, AT5G02200, AT4G00050, AT4G14690	332	45	22569	10.5745	0.0259696	0.00263121	0.00254031
GOTERM_BP_DIRECT	GO:0007623~circadian rhythm	10	2.69542	5.80385e-05	AT2G21320, AT4G38960, AT2G46830, AT1G01060, AT5G17300, AT3G21890, AT4G26150, AT2G41310, AT3G12320, AT5G02840	332	117	22569	5.81016	0.0314179	0.00266327	0.00257126
GOTERM_BP_DIRECT	GO:0010114~response to red light	9	2.42588	5.81077e-05	AT5G67030, AT5G44110, AT5G24120, AT3G17609, AT1G04570, AT5G11260, AT4G26150, AT1G32870, AT4G14690	332	91	22569	6.72319	0.0314548	0.00266327	0.00257126
GOTERM_BP_DIRECT	GO:0042752~regulation of circadian rhythm	6	1.61725	0.000251722	AT2G21320, AT4G38960, AT3G09600, AT3G15354, AT1G01060, AT5G02840	332	39	22569	10.4583	0.129306	0.0106498	0.0102819
GOTERM_BP_DIRECT	GO:0042440~pigment metabolic process	6	1.61725	0.000447222	AT1G32900, AT5G35970, AT3G04140, AT1G17100, AT2G25530, AT1G01520	332	44	22569	9.26985	0.218099	0.0175694	0.0169625
GOTERM_BP_DIRECT	GO:0009642~response to light intensity	12	3.2345	0.000534407	AT5G65380, AT2G41290, AT3G45730, AT3G27770, AT5G64840, AT5G35970, AT4G25290, AT5G10946, AT3G21670, AT4G27450, AT3G24190, AT2G40230	332	226	22569	3.6095	0.254725	0.0195949	0.018918
GOTERM_BP_DIRECT	GO:0010167~response to nitrate	5	1.34771	0.000610761	AT2G15620, AT3G21670, AT4G26150, AT2G14210, AT1G78050	332	27	22569	12.5887	0.285392	0.0197821	0.0190988
GOTERM_BP_DIRECT	GO:0009640~photomorphogenesis	7	1.88679	0.000611448	AT2G21320, AT4G38960, AT3G15354, AT4G39070, AT5G11260, AT2G31380, AT1G01520	332	71	22569	6.70215	0.285662	0.0197821	0.0190988

## Sheet: shoot_5h
Category	Term	Count	X.	PValue	Genes	List.Total	Pop.Hits	Pop.Total	Fold.Enrichment	Bonferroni	Benjamini	FDR
GOTERM_BP_DIRECT	GO:0071456~cellular response to hypoxia	57	3.59395	2.37334e-19	AT5G19550, AT3G25250, AT2G33585, AT3G49780, AT1G33055, AT3G23150, AT4G26270, AT1G17290, AT1G74310, AT5G12030, AT5G58070, AT4G34131, AT3G43190, AT1G10140, AT1G43800, AT3G03270, AT5G20250, AT1G07150, AT2G36580, AT2G36460, AT2G33590, AT4G27450, AT1G55810, AT5G65207, AT2G46500, AT4G30380, AT4G19880, AT1G59660, AT5G44730, AT3G58670, AT4G27460, AT1G30720, AT2G15890, AT5G64260, AT4G24230, AT1G26410, AT2…	1312	243	22569	4.03503	2.84327e-16	2.84327e-16	2.76494e-16
GOTERM_BP_DIRECT	GO:0001666~response to hypoxia	29	1.8285	2.02023e-11	AT5G24600, AT3G27770, AT3G24420, AT2G34390, AT5G64260, AT4G24230, AT4G37022, AT4G15610, AT5G56870, AT1G17290, AT2G17280, AT1G77145, AT1G72330, AT1G77120, AT4G32690, AT2G46550, AT3G43190, AT1G10140, AT3G03270, AT3G19680, AT4G27450, AT1G55810, AT5G65207, AT4G17940, AT2G47710, AT2G16060, AT4G18990, AT1G23310, AT5G20830	1312	110	22569	4.53507	2.42023e-08	1.21012e-08	1.17678e-08
GOTERM_BP_DIRECT	GO:0009414~response to water deprivation	106	6.68348	1.95133e-10	AT5G67030, AT2G39800, AT1G80160, AT5G67310, AT2G30550, AT4G11890, AT5G59400, AT1G76970, AT1G46768, AT1G52080, AT5G18270, AT1G32230, AT1G03905, AT4G12735, AT3G56080, AT2G37750, AT4G28300, AT2G36780, AT1G16840, AT2G47950, AT4G31390, AT5G58320, AT5G58840, AT4G35750, AT3G13910, AT1G67920, AT3G10815, AT3G57020, AT1G70530, AT3G21670, AT1G30320, AT3G57380, AT3G15780, AT2G47520, AT1G22890, AT2G18050, AT5…	1312	956	22569	1.90733	2.3377e-07	7.79232e-08	7.57767e-08
GOTERM_BP_DIRECT	GO:0044248~cellular catabolic process	61	3.84615	4.23931e-10	AT1G55280, AT3G49780, AT3G26220, AT1G01180, AT1G19540, AT4G15610, AT1G23440, AT1G69680, AT3G45730, AT2G02710, AT2G24420, AT4G03080, AT1G79520, AT3G14830, AT3G62190, AT5G51160, AT2G38800, AT3G03790, AT5G10946, AT5G15860, AT2G37150, AT2G39570, AT1G55810, AT2G47710, AT5G03490, AT1G19680, AT1G53560, AT2G22790, AT1G22400, AT4G01870, AT5G01800, AT5G19850, AT1G70530, AT2G15695, AT5G64260, AT3G14690, AT5…	1312	435	22569	2.41223	5.0787e-07	1.26967e-07	1.2347e-07
GOTERM_BP_DIRECT	GO:0009642~response to light intensity	40	2.52207	9.0421e-10	AT4G01870, AT4G25100, AT1G16515, AT2G36895, AT3G27770, AT1G10170, AT3G21670, AT2G15695, AT3G15780, AT5G06570, AT5G56870, AT2G02710, AT3G45730, AT4G13530, AT1G79520, AT5G64840, AT5G35970, AT2G24100, AT1G75180, AT3G24190, AT2G40230, AT2G38800, AT5G65380, AT5G16030, AT5G45310, AT4G06534, AT4G25290, AT1G32530, AT4G21510, AT5G10946, AT2G15960, AT5G25140, AT5G10625, AT2G39570, AT5G14730, AT4G27450, AT1…	1312	226	22569	3.0446	1.08324e-06	2.16649e-07	2.10681e-07
GOTERM_BP_DIRECT	GO:0009416~response to light stimulus	113	7.12484	2.26211e-09	AT1G80160, AT4G25300, AT1G01180, AT1G19540, AT3G03820, AT5G67310, AT1G72890, AT5G59400, AT4G29070, AT1G76570, AT3G28170, AT3G45290, AT3G03790, AT3G59910, AT3G29240, AT4G31710, AT5G49730, AT3G01490, AT5G49330, AT1G03905, AT1G16840, AT1G50732, AT2G03730, AT2G30490, AT3G04530, AT5G19850, AT1G15165, AT3G24420, AT4G35090, AT1G10155, AT5G18404, AT1G21680, AT1G72030, AT4G16400, AT5G01880, AT5G37550, AT4…	1312	1089	22569	1.78496	2.71e-06	4.51667e-07	4.39226e-07
GOTERM_BP_DIRECT	GO:0009737~response to abscisic acid	103	6.49433	3.08767e-09	AT5G49600, AT2G39800, AT3G03020, AT3G22060, AT3G10910, AT5G51760, AT1G58235, AT2G33380, AT5G67310, AT3G58490, AT2G30550, AT2G36770, AT4G11890, AT5G59400, AT1G52080, AT5G18270, AT3G04000, AT3G03790, AT1G15230, AT4G12735, AT5G14730, AT3G02860, AT2G36780, AT5G62490, AT2G47950, AT5G58320, AT3G10815, AT3G24420, AT1G30320, AT2G15695, AT1G30720, AT5G53160, AT3G14690, AT3G44820, AT4G02090, AT3G10250, AT5…	1312	966	22569	1.83417	3.69902e-06	4.6381e-07	4.51034e-07
GOTERM_BP_DIRECT	GO:0009637~response to blue light	26	1.63934	3.09723e-09	AT5G20220, AT3G10910, AT5G24120, AT5G26200, AT3G57020, AT4G40060, AT5G35970, AT1G48745, AT4G15430, AT1G75180, AT3G24190, AT1G53090, AT5G57360, AT1G67910, AT4G01120, AT5G19140, AT5G43630, AT1G07010, AT4G24700, AT4G00050, AT4G31390, AT1G42550, AT5G02200, AT2G47890, AT3G27170, AT1G01520	1312	110	22569	4.06592	3.71047e-06	4.6381e-07	4.51034e-07
GOTERM_BP_DIRECT	GO:0019748~secondary metabolic process	50	3.15259	1.24681e-08	AT5G43260, AT5G18780, AT1G80160, AT5G41680, AT5G67310, AT3G51180, AT2G36770, AT4G10120, AT2G18193, AT3G43110, AT1G04360, AT4G15490, AT2G43540, AT5G51160, AT1G58280, AT4G24700, AT5G64230, AT5G10625, AT5G14730, AT1G02850, AT3G16220, AT2G22990, AT2G47710, AT5G58840, AT4G18990, AT1G22400, AT1G67920, AT5G40690, AT1G33110, AT3G24420, AT3G57380, AT1G32940, AT4G02360, AT3G14690, AT4G16600, AT1G32900, AT3…	1312	352	22569	2.44346	1.49367e-05	1.65964e-06	1.61393e-06
GOTERM_BP_DIRECT	GO:0009651~response to salt stress	67	4.22446	2.76343e-08	AT2G39800, AT5G43260, AT1G10370, AT1G10170, AT3G26220, AT2G33380, AT5G67310, AT2G36770, AT4G11890, AT3G17980, AT1G23440, AT4G32150, AT2G02710, AT5G05100, AT1G27760, AT1G76970, AT2G18190, AT1G54100, AT2G03760, AT5G12030, AT2G47460, AT1G52080, AT2G24100, AT5G18270, AT2G38800, AT3G02140, AT3G04000, AT5G27600, AT1G32230, AT4G28260, AT2G39770, AT4G28300, AT3G17510, AT2G46500, AT5G54165, AT3G60140, AT1…	1312	556	22569	2.0729	3.31053e-05	3.31058e-06	3.21939e-06
GOTERM_BP_DIRECT	GO:0006749~glutathione metabolic process	18	1.13493	1.86017e-07	AT2G29480, AT3G24170, AT1G10370, AT5G44990, AT2G29490, AT2G29470, AT1G59700, AT5G62480, AT1G02940, AT1G17180, AT1G17170, AT1G53680, AT1G78340, AT5G02780, AT1G69920, AT3G09270, AT4G19880, AT2G29420	1312	67	22569	4.62143	0.000222824	2.02589e-05	1.97009e-05
GOTERM_BP_DIRECT	GO:0019752~carboxylic acid metabolic process	37	2.33291	1.08336e-06	AT5G43260, AT3G25573, AT1G19540, AT1G70530, AT3G25597, AT2G15695, AT2G33480, AT4G40042, AT5G64260, AT1G32940, AT3G43850, AT4G15610, AT1G23440, AT1G21680, AT4G13530, AT1G77145, AT4G16680, AT2G05540, AT4G36850, AT3G03870, AT1G13990, AT5G22850, AT1G64720, AT5G45310, AT2G15960, AT4G28040, AT2G39570, AT2G18970, AT1G55810, AT2G47950, AT1G72120, AT1G75830, AT1G77210, AT3G14660, AT5G01210, AT4G17260, AT3…	1312	259	22569	2.45743	0.00129703	0.000108156	0.000105177
GOTERM_BP_DIRECT	GO:0009407~toxin catabolic process	14	0.882724	1.35772e-06	AT2G29480, AT1G10370, AT2G29490, AT2G29470, AT1G59700, AT5G62480, AT1G02940, AT1G17180, AT1G17170, AT1G53680, AT1G78340, AT1G69920, AT3G09270, AT2G29420	1312	46	22569	5.23539	0.00162522	0.000125119	0.000121672
GOTERM_BP_DIRECT	GO:0007165~signal transduction	93	5.86381	2.0146e-06	AT4G05018, AT5G18780, AT3G49780, AT5G41680, AT5G17970, AT5G18300, AT5G16880, AT3G25010, AT3G26220, AT1G29230, AT5G67310, AT2G30550, AT4G16940, AT5G59400, AT1G72890, AT2G02710, AT1G72850, AT1G76970, AT5G51440, AT3G14830, AT4G15490, AT2G24100, AT5G25910, AT5G18270, AT3G45290, AT3G02140, AT3G21080, AT4G23050, AT2G46070, AT3G59510, AT4G21510, AT2G30520, AT4G12735, AT5G45090, AT1G48260, AT3G60940, AT5…	1312	967	22569	1.65438	0.00241059	0.000172392	0.000167644
GOTERM_BP_DIRECT	GO:0009639~response to red or far red light	26	1.63934	3.27454e-06	AT5G20220, AT3G54510, AT3G21670, AT1G16730, AT2G18120, AT3G43850, AT3G14690, AT1G72030, AT1G32900, AT1G52342, AT1G79520, AT5G64840, AT5G35970, AT1G48745, AT1G75180, AT3G24190, AT2G43340, AT5G66270, AT3G04420, AT5G16030, AT5G47610, AT4G25290, AT5G66250, AT2G21560, AT5G02200, AT3G27170	1312	155	22569	2.88549	0.00391523	0.000261527	0.000254323
GOTERM_BP_DIRECT	GO:0007623~circadian rhythm	22	1.38714	3.49903e-06	AT4G25100, AT1G10470, AT3G54500, AT5G17300, AT3G21890, AT4G26150, AT3G57040, AT4G38960, AT2G46830, AT5G06980, AT2G47700, AT4G15248, AT1G01060, AT3G48100, AT4G18020, AT4G36930, AT2G41310, AT3G12320, AT2G46790, AT5G02840, AT2G47890, AT5G57360	1312	117	22569	3.23456	0.00418307	0.00026199	0.000254773
GOTERM_BP_DIRECT	GO:0044255~cellular lipid metabolic process	28	1.76545	6.85345e-06	AT2G36895, AT5G19850, AT3G21670, AT1G35516, AT3G23510, AT1G72890, AT4G16600, AT1G32900, AT1G77145, AT4G17790, AT4G34310, AT4G36850, AT1G72070, AT4G21490, AT5G43150, AT3G03790, AT1G67910, AT3G04420, AT4G25290, AT4G25690, AT1G17830, AT1G71130, AT1G75830, AT2G44360, AT2G47710, AT4G12090, AT2G29125, AT1G01520	1312	182	22569	2.64646	0.00817685	0.000482967	0.000469663
GOTERM_BP_DIRECT	GO:0010150~leaf senescence	29	1.8285	7.96613e-06	AT4G01870, AT5G51720, AT3G25010, AT3G02150, AT1G66330, AT2G30550, AT4G15610, AT5G56870, AT2G02710, AT1G79520, AT3G48020, AT4G34310, AT5G59220, AT5G18270, AT5G39050, AT3G03790, AT1G13990, AT4G32940, AT5G17860, AT5G64230, AT4G12735, AT5G10625, AT2G37750, AT4G16690, AT1G09500, AT1G76680, AT3G10500, AT4G12570, AT5G17290	1312	194	22569	2.57143	0.00949807	0.00053019	0.000515586
GOTERM_BP_DIRECT	GO:0010114~response to red light	18	1.13493	1.68916e-05	AT5G67030, AT1G10470, AT5G24120, AT3G17609, AT5G15860, AT3G17040, AT4G26150, AT1G32870, AT4G01160, AT4G31390, AT2G47700, AT1G04570, AT3G48100, AT4G36930, AT4G14690, AT2G47890, AT3G15115, AT5G57360	1312	91	22569	3.40259	0.020033	0.00106506	0.00103572
GOTERM_BP_DIRECT	GO:0080167~response to karrikin	21	1.32409	4.8656e-05	AT1G10370, AT3G21090, AT2G30490, AT1G78290, AT3G52740, AT4G39070, AT5G20250, AT3G17609, AT4G27030, AT3G22840, AT1G66390, AT1G25275, AT4G33150, AT4G37370, AT5G06980, AT3G61220, AT4G31870, AT1G05680, AT3G45060, AT1G06520, AT5G05600	1312	128	22569	2.8222	0.056625	0.0029145	0.00283421
GOTERM_BP_DIRECT	GO:0071483~cellular response to blue light	6	0.37831	0.000129329	AT5G24120, AT1G75100, AT5G64840, AT3G22840, AT4G14690, AT1G16730	1312	10	22569	10.3212	0.143538	0.00737789	0.00717466
GOTERM_BP_DIRECT	GO:0009404~toxin metabolic process	12	0.75662	0.000194121	AT4G05018, AT1G10140, AT4G01870, AT4G15610, AT2G47710, AT3G13950, AT2G02010, AT5G45090, AT4G19460, AT3G53150, AT2G42980, AT5G39050	1312	53	22569	3.89479	0.207513	0.0105708	0.0102796
GOTERM_BP_DIRECT	GO:1901575~organic substance catabolic process	26	1.63934	0.000252968	AT1G01180, AT1G19540, AT2G15695, AT2G33480, AT5G64260, AT1G04500, AT5G56870, AT2G02710, AT1G23440, AT2G24420, AT3G10250, AT3G15580, AT1G22370, AT3G62190, AT2G41000, AT3G26690, AT4G21490, AT2G31350, AT1G32170, AT1G32530, AT2G15960, AT5G15860, AT2G37150, AT2G33250, AT1G23550, AT1G53560	1312	200	22569	2.23626	0.26147	0.0131763	0.0128134
GOTERM_BP_DIRECT	GO:0042742~defense response to bacterium	89	5.6116	0.000370455	AT4G05018, AT3G03020, AT3G57720, AT1G13440, AT3G49780, AT5G41680, AT3G04350, AT2G43700, AT1G10170, AT2G21910, AT2G30550, AT1G73066, AT4G16500, AT4G15610, AT3G45730, AT1G22110, AT1G76970, AT2G44070, AT1G70110, AT1G04360, AT5G51160, AT5G18270, AT5G59680, AT5G20010, AT3G21080, AT2G04070, AT3G03870, AT3G10525, AT1G32230, AT3G25240, AT5G45410, AT1G66780, AT2G39770, AT3G59750, AT4G28460, AT5G45090, AT2…	1312	1053	22569	1.45392	0.358463	0.0184919	0.0179825
GOTERM_BP_DIRECT	GO:0042542~response to hydrogen peroxide	13	0.819672	0.000430463	AT5G01600, AT5G24640, AT4G35090, AT3G02860, AT4G10250, AT3G17790, AT1G53540, AT5G12020, AT5G12030, AT2G41730, AT1G77120, AT1G07400, AT4G12570	1312	67	22569	3.3377	0.402981	0.0206278	0.0200596
GOTERM_BP_DIRECT	GO:0006970~response to osmotic stress	37	2.33291	0.000535531	AT4G01870, AT5G67030, AT1G67920, AT1G16515, AT5G63650, AT2G30550, AT2G30250, AT4G11230, AT2G44070, AT1G79520, AT5G03560, AT5G35970, AT1G77120, AT5G39050, AT3G24190, AT3G03790, AT1G78290, AT1G58340, AT5G43450, AT5G22850, AT1G32230, AT5G64750, AT5G15960, AT1G03905, AT4G12735, AT4G28300, AT2G47950, AT3G17510, AT5G58320, AT3G13950, AT1G05340, AT1G42550, AT3G51730, AT4G33950, AT2G47770, AT1G07985, AT5…	1312	346	22569	1.83952	0.473623	0.0246756	0.0239959
GOTERM_BP_DIRECT	GO:0055085~transmembrane transport	35	2.20681	0.000612295	AT1G15520, AT3G53420, AT2G32830, AT5G26200, AT3G21250, AT2G34390, AT5G09470, AT3G20660, AT4G21120, AT3G59140, AT1G30420, AT1G79900, AT1G02520, AT5G04770, AT3G47730, AT1G76530, AT3G09450, AT1G53270, AT2G47000, AT4G27730, AT1G62200, AT5G43370, AT3G51490, AT5G17860, AT2G37890, AT3G13080, AT1G30410, AT2G34660, AT5G61740, AT5G62730, AT1G79410, AT3G47420, AT1G76520, AT2G04066, AT5G03555	1312	323	22569	1.86399	0.519897	0.0271678	0.0264194
GOTERM_BP_DIRECT	GO:0008610~lipid biosynthetic process	25	1.57629	0.000750719	AT2G36895, AT5G19850, AT4G25700, AT3G27770, AT3G23510, AT1G72890, AT1G32900, AT4G17790, AT4G34310, AT4G36850, AT1G75180, AT1G72070, AT5G43150, AT3G03790, AT3G05630, AT1G67910, AT3G23480, AT3G26550, AT1G17830, AT1G70580, AT1G71130, AT4G12090, AT2G43710, AT2G29125, AT1G14290	1312	203	22569	2.11847	0.593308	0.0321201	0.0312353
GOTERM_BP_DIRECT	GO:0009636~response to toxic substance	9	0.567465	0.000891481	AT2G15490, AT1G02940, AT3G23560, AT4G01070, AT5G02780, AT5G51160, AT2G36750, AT5G39050, AT2G37770	1312	36	22569	4.3005	0.656467	0.0368274	0.035813
GOTERM_BP_DIRECT	GO:0009735~response to cytokinin	12	0.75662	0.0010553	AT1G10470, AT2G21200, AT1G74890, AT5G62920, AT4G37790, AT1G19050, AT1G30260, AT3G48100, AT4G26150, AT2G47000, AT3G57040, AT1G03850	1312	64	22569	3.22537	0.717738	0.041884	0.0407303
GOTERM_BP_DIRECT	GO:0006778~porphyrin-containing compound metabolic process	13	0.819672	0.00108381	AT5G40180, AT2G04050, AT5G16030, AT3G56000, AT5G40690, AT3G29240, AT3G21870, AT5G47590, AT1G72030, AT3G14660, AT1G04360, AT2G47770, AT4G36850	1312	74	22569	3.02197	0.727225	0.041884	0.0407303
GOTERM_BP_DIRECT	GO:0009061~anaerobic respiration	5	0.315259	0.00112786	AT1G33055, AT5G10040, AT1G19530, AT2G41730, AT3G10020	1312	9	22569	9.55666	0.741263	0.0422244	0.0410612
GOTERM_BP_DIRECT	GO:0032870~cellular response to hormone stimulus	19	1.19798	0.00127148	AT4G01870, AT5G18300, AT3G01490, AT1G70530, AT1G30320, AT5G64230, AT1G16840, AT1G32940, AT2G47950, AT5G59400, AT4G17840, AT2G39580, AT1G52560, AT5G01210, AT4G35750, AT2G45570, AT5G39050, AT1G02750, AT2G02160	1312	140	22569	2.33455	0.782206	0.0461587	0.0448872

## Sheet: shoot_11d
Category	Term	Count	X.	PValue	Genes	List.Total	Pop.Hits	Pop.Total	Fold.Enrichment	Bonferroni	Benjamini	FDR
GOTERM_BP_DIRECT	GO:0009637~response to blue light	30	2.0562	1.57264e-13	AT3G27350, AT5G20220, AT2G36630, AT3G10910, AT5G24120, AT3G57020, AT5G35970, AT1G48745, AT2G25530, AT4G18422, AT4G15430, AT1G75180, AT5G55380, AT3G24190, AT1G53090, AT4G01120, AT5G19140, AT5G43630, AT1G07010, AT4G24700, AT3G04140, AT1G68440, AT4G00050, AT4G31390, AT5G56520, AT1G42550, AT5G02200, AT3G27170, AT2G46340, AT1G01520	1159	110	22569	5.31077	1.67072e-10	1.67015e-10	1.62611e-10
GOTERM_BP_DIRECT	GO:0009639~response to red or far red light	34	2.33036	2.30913e-12	AT3G27350, AT5G20220, AT3G54510, AT3G21670, AT1G16730, AT2G19650, AT2G18120, AT1G72030, AT1G32900, AT1G79520, AT5G64840, AT5G35970, AT1G48745, AT1G78230, AT1G75180, AT5G04830, AT3G24190, AT2G43340, AT5G66270, AT5G44660, AT4G26860, AT5G18670, AT3G04420, AT1G58520, AT5G47610, AT3G04140, AT4G25290, AT5G66250, AT2G21560, AT3G15354, AT5G02200, AT3G27170, AT4G36100, AT1G64900	1159	155	22569	4.27146	2.45232e-09	1.22615e-09	1.19382e-09
GOTERM_BP_DIRECT	GO:0071482~cellular response to light stimulus	16	1.09664	2.31933e-09	AT3G27350, AT5G66270, AT1G07180, AT2G33585, AT3G04140, AT2G37240, AT1G68010, AT2G19650, AT4G37550, AT3G15354, AT5G64850, AT1G24580, AT2G25530, AT3G27170, AT1G01520, AT3G24190	1159	44	22569	7.08103	2.46312e-06	8.21042e-07	7.99395e-07
GOTERM_BP_DIRECT	GO:0009416~response to light stimulus	102	6.99109	5.1148e-09	AT4G25300, AT1G60270, AT1G19540, AT3G05327, AT5G67310, AT5G07240, AT5G59400, AT5G01260, AT4G29070, AT1G24570, AT3G16175, AT1G76570, AT2G05100, AT3G28170, AT5G17040, AT3G48280, AT4G01200, AT3G03790, AT3G59910, AT3G29240, AT4G31710, AT3G01490, AT1G68440, AT5G49330, AT1G03905, AT1G13610, AT1G50732, AT5G55570, AT1G52990, AT2G22590, AT3G25590, AT5G19850, AT4G35090, AT3G62610, AT1G10155, AT5G18404, AT1…	1159	1089	22569	1.8239	5.4319e-06	1.35798e-06	1.32217e-06
GOTERM_BP_DIRECT	GO:0071456~cellular response to hypoxia	36	2.46744	3.35632e-08	AT5G19550, AT1G59660, AT2G33585, AT1G33055, AT4G26270, AT1G67360, AT4G24230, AT2G47520, AT1G17290, AT5G12030, AT1G77120, AT5G58070, AT4G34131, AT3G43190, AT1G43800, AT1G78070, AT3G50440, AT3G03270, AT1G07150, AT2G36800, AT5G20790, AT1G19530, AT2G36580, AT3G22550, AT2G33590, AT4G27450, AT4G10250, AT1G73010, AT2G16060, AT4G33070, AT5G12020, AT3G46230, AT4G30380, AT5G20830, AT1G07400, AT4G19880	1159	243	22569	2.88486	3.56435e-05	7.12882e-06	6.94087e-06
GOTERM_BP_DIRECT	GO:0071483~cellular response to blue light	8	0.548321	9.62975e-08	AT2G21320, AT5G18670, AT5G24120, AT1G75100, AT5G64840, AT3G22840, AT4G14690, AT1G16730	1159	10	22569	15.5783	0.000102263	1.70447e-05	1.65953e-05
GOTERM_BP_DIRECT	GO:0080167~response to karrikin	23	1.57642	5.6538e-07	AT1G10370, AT5G17050, AT1G78290, AT3G52740, AT4G39070, AT3G17609, AT3G21560, AT4G27030, AT3G22840, AT1G66390, AT1G25275, AT2G23910, AT5G02270, AT5G06980, AT3G44450, AT3G61220, AT1G70000, AT1G61800, AT4G31870, AT5G11260, AT1G05680, AT3G45060, AT5G59340	1159	128	22569	3.49902	0.000600253	7.98514e-05	7.77461e-05
GOTERM_BP_DIRECT	GO:0009736~cytokinin-activated signaling pathway	19	1.30226	6.01517e-07	AT1G09250, AT1G10470, AT2G41940, AT3G61630, AT1G68870, AT4G26150, AT4G23750, AT2G46310, AT1G74890, AT5G62920, AT1G19050, AT3G48100, AT5G58080, AT1G78100, AT2G41310, AT2G46790, AT2G42980, AT2G40670, AT2G40230	1159	90	22569	4.11093	0.000638608	7.98514e-05	7.77461e-05
GOTERM_BP_DIRECT	GO:0007623~circadian rhythm	21	1.43934	1.99362e-06	AT4G25100, AT1G10470, AT3G54500, AT1G09340, AT5G17300, AT3G21890, AT4G26150, AT4G38960, AT2G21320, AT2G46830, AT5G64940, AT5G06980, AT4G15248, AT1G01060, AT3G48100, AT5G12050, AT4G18020, AT2G41310, AT3G12320, AT2G46790, AT5G02840	1159	117	22569	3.49512	0.00211499	0.000235247	0.000229045
GOTERM_BP_DIRECT	GO:0010114~response to red light	18	1.23372	3.30678e-06	AT5G67030, AT1G10470, AT5G44110, AT5G24120, AT3G17609, AT3G17040, AT4G26150, AT1G32870, AT4G01160, AT4G31390, AT1G04570, AT3G48100, AT5G11260, AT2G05100, AT5G52250, AT4G14690, AT2G46340, AT3G15115	1159	91	22569	3.85177	0.00350565	0.00035118	0.000341921
GOTERM_BP_DIRECT	GO:0010017~red or far-red light signaling pathway	10	0.685401	6.80286e-06	AT1G10470, AT3G21150, AT3G17609, AT1G06980, AT5G11260, AT5G15960, AT2G46790, AT1G03990, AT2G46340, AT2G37970	1159	28	22569	6.95458	0.00719863	0.000656786	0.000639469
GOTERM_BP_DIRECT	GO:0010224~response to UV-B	15	1.0281	1.05616e-05	AT5G23730, AT3G17609, AT3G21890, AT5G49330, AT3G62610, AT1G32870, AT2G36750, AT5G13930, AT5G58760, AT5G59920, AT5G03240, AT4G15480, AT5G11260, AT5G52250, AT4G14690	1159	70	22569	4.17275	0.0111538	0.000927425	0.000902973
GOTERM_BP_DIRECT	GO:0071478~cellular response to radiation	8	0.548321	1.13527e-05	AT2G41290, AT1G32900, AT3G10910, AT5G19850, AT5G01260, AT5G12010, AT1G03905, AT1G75180	1159	17	22569	9.16368	0.0119842	0.000927425	0.000902973
GOTERM_BP_DIRECT	GO:0009414~response to water deprivation	80	5.48321	1.98563e-05	AT3G05640, AT5G67030, AT5G43260, AT1G16515, AT5G67310, AT4G13110, AT5G59400, AT1G02820, AT3G14595, AT1G79520, AT5G65730, AT2G05620, AT5G58070, AT1G46768, AT2G24100, AT2G41240, AT5G64230, AT1G03905, AT4G12735, AT5G47670, AT3G56080, AT2G33590, AT4G23450, AT2G25625, AT4G31390, AT5G58320, AT5G54165, AT5G58840, AT4G18990, AT1G06450, AT2G22790, AT4G13580, AT3G11930, AT2G22590, AT5G24600, AT2G36630, AT3…	1159	956	22569	1.62952	0.0208668	0.00150624	0.00146653
GOTERM_BP_DIRECT	GO:0042542~response to hydrogen peroxide	14	0.959561	3.04865e-05	AT5G24640, AT1G05690, AT4G35090, AT4G10250, AT5G64940, AT1G53540, AT5G12020, AT5G12030, AT3G46230, AT1G04580, AT2G41730, AT1G77120, AT4G17410, AT1G07400	1159	67	22569	4.06895	0.0318587	0.00215845	0.00210154
GOTERM_BP_DIRECT	GO:0001666~response to hypoxia	17	1.16518	0.000153571	AT5G24600, AT3G03270, AT3G27770, AT2G34390, AT4G27450, AT4G24230, AT2G17280, AT1G17290, AT2G47710, AT2G16060, AT1G72330, AT4G18990, AT1G77120, AT4G32690, AT5G20830, AT1G64900, AT3G43190	1159	110	22569	3.00944	0.150498	0.0101933	0.00992451
GOTERM_BP_DIRECT	GO:1990961~drug transmembrane export	11	0.753941	0.00019113	AT2G04050, AT5G65380, AT2G04070, AT1G64820, AT1G33110, AT3G23560, AT1G15160, AT1G33100, AT3G59030, AT2G34360, AT2G04040	1159	50	22569	4.28402	0.183721	0.01194	0.0116252
GOTERM_BP_DIRECT	GO:0009640~photomorphogenesis	13	0.891021	0.000243205	AT4G39070, AT1G58520, AT3G21150, AT2G42975, AT2G31380, AT4G38960, AT2G21320, AT4G10240, AT3G15354, AT5G11260, AT2G46340, AT1G01520, AT1G53090	1159	71	22569	3.56545	0.227648	0.0143491	0.0139708
GOTERM_BP_DIRECT	GO:0019748~secondary metabolic process	35	2.3989	0.000321081	AT5G43260, AT2G36630, AT5G40690, AT1G33110, AT5G67310, AT3G51180, AT4G02360, AT4G16600, AT4G10120, AT2G18193, AT1G32900, AT5G12010, AT3G43110, AT1G60730, AT2G25530, AT4G15490, AT1G58280, AT5G39090, AT1G13990, AT4G24700, AT5G14890, AT5G64230, AT3G01990, AT1G02850, AT3G16220, AT2G22990, AT2G47710, AT1G23550, AT5G61820, AT4G17840, AT5G58840, AT4G18990, AT2G24390, AT2G22590, AT1G64900	1159	352	22569	1.93622	0.288972	0.0176784	0.0172123
GOTERM_BP_DIRECT	GO:0042440~pigment metabolic process	10	0.685401	0.000332926	AT1G32900, AT5G40690, AT5G35970, AT3G04140, AT2G37240, AT1G17100, AT1G01700, AT1G79770, AT2G25530, AT1G01520	1159	44	22569	4.42564	0.297862	0.0176784	0.0172123
GOTERM_BP_DIRECT	GO:0010218~response to far red light	10	0.685401	0.000397423	AT5G44110, AT5G24120, AT3G17609, AT5G11260, AT5G02200, AT2G05100, AT4G00050, AT5G52250, AT4G14690, AT2G46340	1159	45	22569	4.32729	0.344362	0.0200982	0.0195683
GOTERM_BP_DIRECT	GO:0009058~biosynthetic process	13	0.891021	0.000465691	AT5G19550, AT4G23600, AT3G57020, AT2G39770, AT3G59530, AT5G13930, AT1G70580, AT2G41290, AT1G17290, AT1G72330, AT4G34850, AT3G48790, AT4G30570	1159	76	22569	3.33088	0.390233	0.0217878	0.0212133
GOTERM_BP_DIRECT	GO:0009407~toxin catabolic process	10	0.685401	0.000471863	AT2G29480, AT1G10370, AT2G29490, AT1G02940, AT1G17180, AT1G17170, AT1G53680, AT1G78320, AT1G59700, AT5G62480	1159	46	22569	4.23322	0.394219	0.0217878	0.0212133
GOTERM_BP_DIRECT	GO:0000160~phosphorelay signal transduction system	10	0.685401	0.000557379	AT1G10470, AT1G74890, AT5G62920, AT1G19050, AT3G48100, AT4G18020, AT5G58080, AT2G41310, AT2G46790, AT2G40670	1159	47	22569	4.14315	0.446836	0.0235127	0.0228928
GOTERM_BP_DIRECT	GO:0006749~glutathione metabolic process	12	0.822481	0.000564841	AT2G29480, AT3G24170, AT1G10370, AT2G29490, AT1G02940, AT1G17180, AT1G17170, AT1G53680, AT1G78320, AT1G59700, AT4G19880, AT5G62480	1159	67	22569	3.48767	0.451205	0.0235127	0.0228928
GOTERM_BP_DIRECT	GO:0009651~response to salt stress	48	3.28992	0.00057564	AT1G10370, AT5G43260, AT3G08730, AT1G15100, AT2G16005, AT3G10815, AT5G63650, AT2G33380, AT5G67310, AT5G14565, AT1G16850, AT3G17980, AT4G13110, AT1G23440, AT1G02820, AT2G20880, AT1G29640, AT2G18190, AT5G12010, AT1G54100, AT5G12030, AT2G03760, AT3G13520, AT1G77120, AT4G18422, AT4G17410, AT2G24100, AT3G04000, AT5G65380, AT1G61210, AT1G05690, AT2G39770, AT1G17870, AT2G37770, AT4G10250, AT3G17510, AT1…	1159	556	22569	1.68111	0.457467	0.0235127	0.0228928
GOTERM_BP_DIRECT	GO:0006355~regulation of transcription, DNA-templated	110	7.53941	0.000713248	AT5G18300, AT3G03260, AT1G10610, AT3G21890, AT3G22100, AT4G08250, AT1G21340, AT2G39250, AT1G71200, AT1G80390, AT3G54500, AT5G43630, AT2G16910, AT3G27860, AT3G49950, AT4G38070, AT1G32870, AT5G47670, AT2G34880, AT1G32510, AT1G10585, AT3G16220, AT5G55690, AT5G54360, AT4G15200, AT1G19040, AT3G47500, AT1G70000, AT1G73870, AT5G60910, AT4G26930, AT2G41940, AT3G21150, AT3G56970, AT2G35700, AT1G12855, AT4…	1159	1569	22569	1.36521	0.531275	0.0280544	0.0273148
GOTERM_BP_DIRECT	GO:0051259~protein oligomerization	6	0.411241	0.00129959	AT4G10250, AT1G53540, AT5G12020, AT3G46230, AT5G12030, AT1G07400	1159	17	22569	6.87276	0.748688	0.0492915	0.0479919

## Sheet: WT_root
Category	Term	Count	X.	PValue	Genes	List.Total	Pop.Hits	Pop.Total	Fold.Enrichment	Bonferroni	Benjamini	FDR
GOTERM_BP_DIRECT	GO:0009611~response to wounding	145	16.3288	2.44717e-62	AT5G19230, AT4G04840, AT5G16360, AT1G60270, AT3G49780, AT1G80440, AT1G61120, AT5G42650, AT2G36650, AT1G31710, AT1G69360, AT1G74430, AT2G20340, AT1G74950, AT5G02230, AT1G80840, AT2G06050, AT1G25422, AT4G13395, AT5G03204, AT3G04640, AT1G11670, AT4G32800, AT5G24770, AT2G39010, AT1G68440, AT1G51820, AT2G47950, AT3G16860, AT1G32910, AT1G05800, AT1G49500, AT1G17380, AT1G53560, AT1G01720, AT2G25460, AT5…	809	782	22569	5.17279	1.95039e-59	1.95039e-59	1.82803e-59
GOTERM_BP_DIRECT	GO:0009753~response to jasmonic acid	99	11.1486	5.31154e-47	AT4G04840, AT5G16360, AT1G60270, AT5G40350, AT5G24780, AT1G61120, AT5G42650, AT3G59340, AT2G36650, AT1G31710, AT1G69360, AT1G72416, AT1G74950, AT1G78230, AT5G02230, AT5G42930, AT4G13395, AT5G03204, AT1G11670, AT4G32800, AT5G24770, AT4G28703, AT2G47950, AT5G35940, AT1G17380, AT1G53560, AT5G59490, AT5G58680, AT2G24130, AT4G22610, AT5G44050, AT3G50190, AT1G17620, AT5G64900, AT2G18690, AT5G08790, AT4…	809	471	22569	5.86379	4.2333e-44	2.11665e-44	1.98386e-44
GOTERM_BP_DIRECT	GO:0009414~response to water deprivation	120	13.5135	1.3294e-33	AT5G19230, AT4G04840, AT5G16360, AT5G67310, AT1G31710, AT1G74430, AT5G02230, AT1G08920, AT5G58670, AT1G25422, AT4G13395, AT5G03204, AT3G04640, AT3G55430, AT2G17840, AT5G17960, AT2G39010, AT1G70640, AT2G16990, AT2G47950, AT4G39950, AT3G16860, AT3G14440, AT5G59490, AT5G28610, AT5G11070, AT5G58680, AT3G44190, AT2G25460, AT2G35300, AT3G29670, AT4G22610, AT3G21670, AT5G44050, AT2G32150, AT1G12610, AT2…	809	956	22569	3.50177	1.05953e-30	3.53176e-31	3.31019e-31
GOTERM_BP_DIRECT	GO:0071456~cellular response to hypoxia	51	5.74324	4.03378e-24	AT5G19230, AT3G25250, AT3G49780, AT5G63790, AT1G50740, AT1G76650, AT1G74310, AT4G17230, AT5G12030, AT4G13395, AT1G10140, AT3G08720, AT5G42380, AT1G14540, AT3G04640, AT5G66650, AT5G65207, AT4G32480, AT1G69890, AT2G40000, AT2G26150, AT1G01720, AT1G54050, AT5G58120, AT1G59860, AT1G61340, AT4G27460, AT3G24500, AT5G64260, AT2G25735, AT4G38470, AT5G62520, AT5G64905, AT5G20230, AT5G19120, AT1G78070, AT5…	809	243	22569	5.85501	3.21493e-21	8.03731e-22	7.53309e-22
GOTERM_BP_DIRECT	GO:0009737~response to abscisic acid	100	11.2613	1.50584e-21	AT4G04840, AT5G16360, AT5G67310, AT1G31710, AT1G24330, AT4G38690, AT2G35290, AT1G08920, AT5G58670, AT1G25422, AT4G13395, AT5G52050, AT3G04640, AT4G28703, AT2G17840, AT2G39010, AT1G70640, AT5G14730, AT2G16990, AT2G47950, AT3G16860, AT5G59490, AT3G44190, AT2G23680, AT2G25460, AT3G29670, AT4G22610, AT2G32150, AT2G18690, AT1G49450, AT4G38470, AT5G60660, AT4G02090, AT2G04038, AT2G28400, AT1G25400, AT1…	809	966	22569	2.88793	1.20016e-18	2.40031e-19	2.24973e-19
GOTERM_BP_DIRECT	GO:0010200~response to chitin	62	6.98198	7.65881e-21	AT5G19230, AT5G16360, AT3G49780, AT3G23230, AT5G62020, AT1G71520, AT2G36650, AT5G04330, AT4G39580, AT4G34410, AT1G80840, AT4G30490, AT1G25422, AT4G13395, AT3G50260, AT3G04640, AT2G34600, AT3G08760, AT1G55450, AT1G56660, AT3G55430, AT4G28703, AT5G17960, AT4G24380, AT2G18210, AT2G32140, AT3G16860, AT1G76700, AT3G13950, AT5G11070, AT2G44840, AT2G26150, AT5G59450, AT2G23680, AT2G25460, AT2G24130, AT4…	809	421	22569	4.10841	6.10407e-18	1.01734e-18	9.53521e-19
GOTERM_BP_DIRECT	GO:0031347~regulation of defense response	69	7.77027	4.15086e-20	AT5G19230, AT5G16360, AT2G36650, AT1G72450, AT3G14590, AT4G16820, AT3G15200, AT1G74950, AT4G39580, AT1G76250, AT1G80840, AT4G13395, AT1G10140, AT3G04640, AT2G34600, AT3G08760, AT1G55450, AT3G55430, AT4G28703, AT1G68440, AT4G24380, AT1G30135, AT2G18210, AT2G32140, AT1G51820, AT2G47950, AT2G43590, AT3G16860, AT1G76700, AT1G17380, AT3G13950, AT5G59490, AT1G78280, AT2G25460, AT4G01870, AT4G31800, AT3…	809	531	22569	3.62509	3.30823e-17	4.72605e-18	4.42956e-18
GOTERM_BP_DIRECT	GO:0006979~response to oxidative stress	64	7.20721	1.93723e-19	AT5G19230, AT4G25100, AT4G04840, AT3G25250, AT3G59340, AT2G41480, AT1G78230, AT5G02230, AT5G42930, AT1G10140, AT1G14540, AT3G04640, AT3G08760, AT5G24770, AT1G68440, AT4G24380, AT2G18210, AT1G32910, AT4G21830, AT5G59490, AT5G57190, AT2G40000, AT5G39580, AT5G21940, AT2G25460, AT4G22610, AT4G21840, AT1G17147, AT5G64260, AT2G18690, AT4G12000, AT5G56870, AT2G25735, AT5G56550, AT3G62010, AT5G07860, AT2…	809	476	22569	3.75091	1.54397e-16	1.92996e-17	1.80888e-17
GOTERM_BP_DIRECT	GO:0098542~defense response to other organism	75	8.44595	1.23266e-17	AT5G47740, AT5G16360, AT3G23550, AT3G59340, AT5G67310, AT2G36650, AT1G72416, AT2G44230, AT1G69050, AT3G14590, AT3G20600, AT3G15200, AT4G29270, AT5G04330, AT2G02310, AT1G71000, AT1G77060, AT1G25422, AT5G03204, AT1G10140, AT1G11670, AT4G32800, AT1G68440, AT4G24380, AT2G47950, AT5G35940, AT1G32910, AT4G31110, AT5G59490, AT5G11070, AT5G41810, AT5G01750, AT1G78280, AT1G23850, AT2G24130, AT5G49900, AT3…	809	683	22569	3.0634	9.82432e-15	1.09159e-15	1.02311e-15
GOTERM_BP_DIRECT	GO:1901701~cellular response to oxygen-containing compound	55	6.19369	7.76626e-17	AT5G16360, AT2G36650, AT1G24330, AT3G14590, AT4G16820, AT1G69840, AT5G02230, AT4G39580, AT1G76250, AT1G77060, AT4G30490, AT4G13395, AT1G10140, AT3G04640, AT3G08760, AT1G55450, AT1G56660, AT4G32800, AT4G21510, AT4G24380, AT2G32140, AT2G47950, AT2G43590, AT1G32910, AT1G76700, AT1G49500, AT2G21500, AT3G13950, AT1G78280, AT2G23120, AT5G58120, AT2G23680, AT3G55840, AT3G27210, AT4G18070, AT5G44050, AT3…	809	408	22569	3.76068	8.84848e-14	6.18971e-15	5.8014e-15
GOTERM_BP_DIRECT	GO:0006970~response to osmotic stress	50	5.63063	1.40221e-16	AT5G17850, AT2G38750, AT3G15200, AT3G16690, AT4G39580, AT3G04640, AT4G28703, AT1G58200, AT5G64750, AT1G70640, AT2G16990, AT2G47950, AT3G17510, AT1G43160, AT2G44480, AT3G14440, AT5G06760, AT3G13950, AT1G07985, AT4G13580, AT2G25460, AT4G01870, AT2G35300, AT1G59860, AT2G32510, AT1G30360, AT1G61340, AT5G52310, AT1G17147, AT1G17620, AT2G22860, AT2G25735, AT4G17615, AT1G76590, AT1G04220, AT1G25400, AT3…	809	346	22569	4.03142	8.84848e-14	1.01597e-14	9.52229e-15
GOTERM_BP_DIRECT	GO:0042742~defense response to bacterium	93	10.473	1.85742e-15	AT5G19230, AT2G13810, AT3G49780, AT4G31500, AT1G64590, AT1G51830, AT3G20600, AT4G16820, AT1G19670, AT1G69840, AT1G78230, AT5G02230, AT4G39580, AT1G80840, AT4G13395, AT3G50260, AT3G50140, AT3G04640, AT3G49790, AT3G08760, AT1G55450, AT3G55430, AT4G28703, AT3G59750, AT5G14730, AT2G18210, AT2G32140, AT1G51820, AT2G47950, AT4G39950, AT2G43590, AT3G16860, AT5G56980, AT2G44480, AT1G76700, AT2G21500, AT5…	809	1053	22569	2.46387	1.50424e-12	1.23364e-13	1.15624e-13
GOTERM_BP_DIRECT	GO:0050832~defense response to fungus	85	9.57207	2.85268e-13	AT5G19230, AT3G49780, AT4G31500, AT1G61560, AT5G42650, AT1G64195, AT1G51830, AT1G74430, AT4G13110, AT3G20600, AT4G16820, AT1G19670, AT1G78230, AT4G39580, AT5G42930, AT4G34410, AT3G50970, AT1G80840, AT4G15330, AT4G13395, AT3G04640, AT3G08760, AT1G55450, AT3G55430, AT5G64750, AT2G18210, AT2G32140, AT2G43590, AT3G16860, AT2G44480, AT1G05800, AT1G76700, AT2G21500, AT3G13950, AT5G52020, AT5G39580, AT2…	809	999	22569	2.37365	2.27317e-10	1.74891e-11	1.63919e-11
GOTERM_BP_DIRECT	GO:0009651~response to salt stress	54	6.08108	1.01838e-10	AT3G28600, AT5G67310, AT1G28380, AT2G38750, AT4G13110, AT4G35985, AT5G12030, AT4G30490, AT5G58670, AT1G08920, AT4G13395, AT3G08720, AT2G32860, AT3G08760, AT3G55430, AT2G17840, AT5G17960, AT2G39010, AT2G32140, AT2G38760, AT3G17510, AT3G16860, AT1G43160, AT2G21500, AT5G58680, AT1G54050, AT3G55840, AT5G23750, AT1G59860, AT1G61340, AT5G52310, AT2G33280, AT1G12610, AT5G64260, AT1G70170, AT1G22890, AT5…	809	556	22569	2.70946	8.11646e-08	5.79747e-09	5.43376e-09
GOTERM_BP_DIRECT	GO:0009755~hormone-mediated signaling pathway	39	4.39189	2.34851e-09	AT1G17147, AT5G64260, AT1G24330, AT3G14590, AT2G18690, AT1G49450, AT2G25735, AT5G02230, AT4G39580, AT1G76250, AT2G28400, AT1G25400, AT1G10140, AT3G04640, AT5G19240, AT1G64065, AT3G15518, AT3G08760, AT1G55450, AT1G56660, AT4G32800, AT4G28703, AT4G28085, AT4G24380, AT2G18210, AT2G32140, AT5G08240, AT5G65207, AT1G32910, AT1G49500, AT2G21500, AT3G13950, AT5G59490, AT1G10090, AT5G11070, AT5G56160, AT1…	809	357	22569	3.04762	1.87176e-06	1.24784e-07	1.16956e-07
GOTERM_BP_DIRECT	GO:0006952~defense response	62	6.98198	1.64836e-08	AT4G23680, AT4G04840, AT3G26460, AT3G25250, AT5G24780, AT1G80120, AT1G61560, AT5G42650, AT1G28380, AT1G72450, AT3G20600, AT1G74950, AT4G15975, AT4G30490, AT2G34600, AT2G38240, AT5G66210, AT1G30135, AT4G39950, AT2G43590, AT1G43160, AT1G17380, AT1G70880, AT2G40000, AT4G39030, AT2G44840, AT5G58680, AT5G58120, AT3G55840, AT2G31980, AT5G63770, AT1G18870, AT4G22610, AT1G56510, AT1G70850, AT1G17420, AT3…	809	791	22569	2.18665	1.31374e-05	8.2109e-07	7.69579e-07
GOTERM_BP_DIRECT	GO:0009751~response to salicylic acid	36	4.05405	1.88879e-08	AT5G19230, AT4G31800, AT3G55840, AT3G49780, AT1G61340, AT4G21840, AT1G28480, AT1G31710, AT5G64260, AT2G18690, AT2G25735, AT3G61260, AT5G08790, AT3G44860, AT2G45820, AT4G39580, AT1G80840, AT4G23030, AT3G04640, AT3G08760, AT1G55450, AT1G68620, AT3G51450, AT4G28703, AT4G21850, AT5G17960, AT2G32140, AT5G63160, AT5G57010, AT5G08240, AT1G43160, AT3G13950, AT1G05340, AT2G40000, AT4G39030, AT1G76680	809	337	22569	2.98014	1.50535e-05	8.54004e-07	8.00428e-07
GOTERM_BP_DIRECT	GO:0014070~response to organic cyclic compound	27	3.04054	1.92874e-08	AT5G47740, AT4G01870, AT5G16360, AT5G14120, AT5G66640, AT1G17147, AT5G56870, AT4G21920, AT5G02230, AT2G28400, AT4G13395, AT3G15518, AT5G52400, AT4G28085, AT4G21850, AT1G17430, AT3G01513, AT5G14730, AT5G53050, AT3G16860, AT1G32910, AT2G44480, AT1G78460, AT2G26695, AT5G58680, AT1G78280, AT1G52290	809	203	22569	3.71049	1.5372e-05	8.54004e-07	8.00428e-07
GOTERM_BP_DIRECT	GO:0009617~response to bacterium	28	3.15315	3.43815e-08	AT1G61120, AT1G61340, AT5G67310, AT1G74430, AT4G13110, AT1G25220, AT5G56870, AT1G71000, AT1G20990, AT1G20510, AT3G50260, AT3G09830, AT1G78070, AT1G11670, AT2G33830, AT1G64200, AT2G17660, AT4G39950, AT5G59510, AT5G56980, AT2G22330, AT1G19020, AT1G73510, AT1G72520, AT3G12580, AT5G05730, AT1G78460, AT5G11070	809	223	22569	3.50281	2.74016e-05	1.44221e-06	1.35173e-06
GOTERM_BP_DIRECT	GO:0009867~jasmonic acid mediated signaling pathway	21	2.36486	5.74948e-08	AT5G19230, AT5G17490, AT5G40350, AT3G22250, AT3G59620, AT3G55310, AT4G21850, AT3G22275, AT1G28480, AT1G74430, AT5G53050, AT3G19830, AT2G22860, AT4G13110, AT3G16860, AT4G15765, AT5G52120, AT4G36500, AT2G42760, AT1G23850, AT2G25460	809	133	22569	4.40485	4.58223e-05	2.29117e-06	2.14743e-06
GOTERM_BP_DIRECT	GO:0010243~response to organonitrogen compound	26	2.92793	1.39419e-07	AT3G29670, AT3G27210, AT1G74430, AT2G44230, AT1G49450, AT3G62010, AT1G20990, AT4G39320, AT1G78070, AT3G49570, AT1G68620, AT2G15960, AT1G68440, AT5G14730, AT4G01140, AT2G47950, AT1G77855, AT5G65207, AT1G32910, AT2G44480, AT2G21500, AT5G28630, AT5G58680, AT5G41810, AT1G07985, AT1G58270	809	209	22569	3.47049	0.000111111	5.29127e-06	4.95932e-06
GOTERM_BP_DIRECT	GO:0002376~immune system process	28	3.15315	2.04451e-07	AT4G01870, AT3G49780, AT5G67310, AT3G50190, AT1G17147, AT5G64260, AT2G18690, AT4G16820, AT5G56870, AT2G25735, AT4G39580, AT4G23030, AT3G15518, AT3G55430, AT1G68620, AT4G28703, AT4G21850, AT1G68440, AT2G32140, AT1G28600, AT3G16860, AT5G08240, AT2G44480, AT5G28630, AT3G13950, AT1G05340, AT5G41810, AT2G42760	809	243	22569	3.21452	0.000162934	7.40671e-06	6.94205e-06
GOTERM_BP_DIRECT	GO:0010015~root morphogenesis	34	3.82883	1.04422e-06	AT5G47740, AT1G80120, AT4G18070, AT3G09220, AT3G59340, AT5G48110, AT3G52490, AT1G52800, AT2G17080, AT4G38690, AT2G19060, AT4G02090, AT3G43110, AT1G78230, AT5G52050, AT5G47530, AT1G58340, AT1G11670, AT5G42580, AT5G41590, AT3G56000, AT4G23070, AT1G64200, AT4G21850, AT5G24130, AT1G17430, AT1G30750, AT1G51840, AT2G43590, AT5G64850, AT3G06070, AT5G11070, AT2G25160, AT1G58270	809	363	22569	2.61298	0.0008319	3.61846e-05	3.39146e-05
GOTERM_BP_DIRECT	GO:0009695~jasmonic acid biosynthetic process	9	1.01351	3.15971e-06	AT1G05800, AT3G25770, AT3G25760, AT1G72520, AT5G42650, AT1G17420, AT2G06050, AT1G20510, AT2G31690	809	27	22569	9.29913	0.00251512	0.000104929	9.83459e-05
GOTERM_BP_DIRECT	GO:0009620~response to fungus	30	3.37838	3.63184e-06	AT5G42650, AT3G59340, AT1G17420, AT5G44050, AT3G50190, AT1G49450, AT5G08790, AT1G71000, AT1G20990, AT2G06050, AT1G10140, AT3G50140, AT3G49570, AT1G11670, AT1G64065, AT4G32800, AT3G51450, AT4G28703, AT1G68440, AT5G14730, AT1G28190, AT1G28600, AT5G59510, AT5G61820, AT3G06490, AT3G06070, AT5G52120, AT1G04330, AT5G11070, AT4G15760	809	315	22569	2.6569	0.00289039	0.000115783	0.000108519
GOTERM_BP_DIRECT	GO:0009266~response to temperature stimulus	19	2.13964	6.08047e-06	AT5G19240, AT4G33930, AT1G64065, AT1G30360, AT3G27210, AT3G55430, AT2G15960, AT5G67310, AT5G64260, AT3G16860, AT2G21500, AT1G71000, AT5G54300, AT3G12580, AT1G76590, AT5G11070, AT4G36500, AT2G23120, AT4G13395	809	148	22569	3.58142	0.00483443	0.00018639	0.000174697
GOTERM_BP_DIRECT	GO:1990961~drug transmembrane export	11	1.23874	9.16806e-06	AT4G23030, AT1G58340, AT1G11670, AT3G23560, AT1G66760, AT1G61890, AT3G23550, AT1G33100, AT5G44050, AT5G17700, AT5G52050	809	50	22569	6.13743	0.00728035	0.000270628	0.00025365
GOTERM_BP_DIRECT	GO:0032870~cellular response to hormone stimulus	18	2.02703	1.118e-05	AT4G01870, AT4G23030, AT5G16360, AT2G34510, AT3G27210, AT1G68620, AT4G22620, AT5G44050, AT2G36650, AT1G17620, AT1G69360, AT2G47950, AT1G49450, AT2G43590, AT3G15200, AT1G76700, AT1G69840, AT5G28610	809	140	22569	3.58681	0.00887095	0.000318232	0.000298267
GOTERM_BP_DIRECT	GO:2000022~regulation of jasmonic acid mediated signaling pathway	10	1.12613	2.57173e-05	AT1G72450, AT2G34600, AT1G17380, AT1G74950, AT5G13220, AT3G22275, AT2G38240, AT1G30135, AT5G05600, AT1G70700	809	45	22569	6.19942	0.0202884	0.000706784	0.000662443
GOTERM_BP_DIRECT	GO:0009408~response to heat	22	2.47748	3.26789e-05	AT3G08720, AT1G58340, AT1G59860, AT1G12610, AT3G24500, AT2G38750, AT2G38760, AT3G63350, AT1G51670, AT5G10230, AT5G12020, AT1G74310, AT3G12580, AT4G17230, AT5G12030, AT1G20440, AT5G05410, AT2G26150, AT4G30490, AT1G54050, AT1G07400, AT3G51910	809	215	22569	2.85462	0.0257092	0.000868169	0.000813704
GOTERM_BP_DIRECT	GO:0043436~oxoacid metabolic process	25	2.81532	4.59558e-05	AT4G01870, AT5G49900, AT3G29670, AT1G80120, AT1G30360, AT4G21840, AT3G50190, AT1G24330, AT2G02310, AT1G70890, AT1G74070, AT1G78230, AT5G02230, AT3G15518, AT3G23560, AT1G32970, AT4G24380, AT4G11780, AT2G43590, AT1G05340, AT1G53163, AT1G10090, AT4G16750, AT2G23680, AT2G25460	809	271	22569	2.57356	0.035965	0.00118151	0.00110739
GOTERM_BP_DIRECT	GO:0019752~carboxylic acid metabolic process	24	2.7027	6.29802e-05	AT4G23030, AT5G16360, AT5G14470, AT3G08760, AT4G32800, AT5G45310, AT4G22610, AT2G15960, AT4G28040, AT2G17660, AT5G17700, AT5G64260, AT2G47950, AT5G53050, AT4G13110, AT2G14290, AT3G15200, AT2G43050, AT1G45201, AT4G37700, AT4G31370, AT1G78280, AT1G25422, AT5G03204	809	259	22569	2.58509	0.0489577	0.0015686	0.00147019
GOTERM_BP_DIRECT	GO:0090558~plant epidermis development	27	3.04054	0.00011205	AT5G47740, AT3G06750, AT5G46890, AT3G59340, AT5G48110, AT4G38690, AT2G19060, AT4G02090, AT3G43110, AT1G78230, AT1G06120, AT2G25150, AT1G11670, AT5G42580, AT5G41590, AT3G56000, AT1G64200, AT3G50120, AT4G21850, AT1G17430, AT4G26320, AT2G43050, AT1G70880, AT5G46900, AT3G06070, AT2G25160, AT1G58270	809	323	22569	2.33198	0.085437	0.00270618	0.00253641
GOTERM_BP_DIRECT	GO:0002237~response to molecule of bacterial origin	14	1.57658	0.000155794	AT4G31800, AT1G55450, AT4G21850, AT1G16670, AT4G21840, AT5G66640, AT2G32140, AT3G22600, AT2G18690, AT2G25735, AT2G44480, AT1G05340, AT1G80840, AT1G25400	809	110	22569	3.55058	0.116777	0.003652	0.00342289
GOTERM_BP_DIRECT	GO:0009409~response to cold	32	3.6036	0.000201904	AT3G25770, AT5G52310, AT5G63770, AT1G16670, AT2G31180, AT2G38750, AT1G17190, AT1G22890, AT1G51670, AT3G16470, AT4G17615, AT5G10230, AT3G16690, AT1G74070, AT4G35985, AT3G50970, AT1G20450, AT5G58670, AT1G80820, AT2G45660, AT4G17090, AT3G50260, AT3G08720, AT1G78070, AT2G17840, AT2G39010, AT2G38760, AT1G43160, AT1G01140, AT5G06760, AT1G20440, AT2G25460	809	431	22569	2.07127	0.148651	0.00459763	0.0043092
GOTERM_BP_DIRECT	GO:0009738~abscisic acid-activated signaling pathway	23	2.59009	0.000277669	AT3G56620, AT1G78070, AT2G32510, AT3G55430, AT4G01026, AT5G64750, AT1G70800, AT4G17788, AT1G28600, AT2G18470, AT2G46510, AT5G61820, AT4G17615, AT1G70790, AT1G05340, AT5G51990, AT1G09950, AT1G05100, AT1G07985, AT5G58670, AT4G16750, AT1G02310, AT4G34990	809	268	22569	2.39418	0.19855	0.00614727	0.00576162
GOTERM_BP_DIRECT	GO:0010565~regulation of cellular ketone metabolic process	6	0.675676	0.000444428	AT5G19240, AT3G15200, AT1G56660, AT2G17660, AT2G25460, AT2G24130	809	19	22569	8.80971	0.298327	0.00957322	0.00897264
GOTERM_BP_DIRECT	GO:0006520~cellular amino acid metabolic process	12	1.35135	0.000762177	AT2G20340, AT3G15450, AT5G65280, AT2G24850, AT1G60270, AT1G76640, AT2G38230, AT5G67310, AT5G44050, AT1G77060, AT1G07985, AT2G38210	809	98	22569	3.41601	0.455391	0.0159856	0.0149828
GOTERM_BP_DIRECT	GO:0007043~cell-cell junction assembly	4	0.45045	0.000843144	AT2G27370, AT5G06200, AT3G11550, AT2G36100	809	6	22569	18.5983	0.489451	0.0172304	0.0161495
GOTERM_BP_DIRECT	GO:0071310~cellular response to organic substance	16	1.8018	0.00101111	AT3G55840, AT3G09950, AT5G52400, AT5G14120, AT4G21510, AT3G01830, AT3G50190, AT1G69050, AT4G16820, AT2G14290, AT2G44480, AT3G62010, AT1G49520, AT1G53560, AT5G58680, AT2G23120	809	167	22569	2.67281	0.553477	0.0201464	0.0188825
GOTERM_BP_DIRECT	GO:0009407~toxin catabolic process	8	0.900901	0.00116324	AT2G29490, AT1G17190, AT1G17180, AT1G17170, AT3G62760, AT1G69930, AT2G29440, AT2G29450	809	46	22569	4.85172	0.604513	0.0223673	0.0209641
GOTERM_BP_DIRECT	GO:0010193~response to ozone	7	0.788288	0.0011787	AT4G25100, AT5G42380, AT5G55120, AT1G72520, AT2G06050, AT3G23400, AT3G02840	809	34	22569	5.74358	0.609364	0.0223673	0.0209641
GOTERM_BP_DIRECT	GO:1901605~alpha-amino acid metabolic process	10	1.12613	0.00140279	AT4G23680, AT4G21920, AT5G04330, AT5G52400, AT1G79310, AT5G42930, AT1G73325, AT2G36650, AT2G42760, AT1G23850	809	75	22569	3.71965	0.673331	0.0260006	0.0243694
GOTERM_BP_DIRECT	GO:2000032~regulation of secondary shoot formation	5	0.563063	0.00210312	AT4G18390, AT3G13840, AT1G15040, AT1G30210, AT5G66210	809	16	22569	8.71794	0.813243	0.0380951	0.0357052
GOTERM_BP_DIRECT	GO:0007165~signal transduction	53	5.96847	0.00235181	AT5G16360, AT2G34510, AT3G49780, AT3G53960, AT5G67310, AT2G36650, AT1G72416, AT1G69050, AT4G16820, AT5G06870, AT4G30490, AT3G50140, AT3G05650, AT4G21510, AT5G14730, AT2G32140, AT2G47950, AT3G17510, AT2G44480, AT1G76700, AT5G28610, AT5G58680, AT5G01750, AT2G23120, AT5G58120, AT2G24130, AT3G55840, AT2G34930, AT2G32510, AT1G33670, AT3G27210, AT4G18070, AT4G21840, AT1G56510, AT3G50190, AT5G65470, AT2…	809	967	22569	1.52902	0.84689	0.0416532	0.03904
GOTERM_BP_DIRECT	GO:0006082~organic acid metabolic process	10	1.12613	0.00262394	AT4G23020, AT5G07860, AT1G49520, AT1G25230, AT3G22250, AT1G76590, AT1G68440, AT5G14730, AT4G16750, AT2G39420	809	82	22569	3.40212	0.87681	0.0453271	0.0424835
GOTERM_BP_DIRECT	GO:0051259~protein oligomerization	5	0.563063	0.00267299	AT1G59860, AT5G12020, AT5G12030, AT1G54050, AT1G07400	809	17	22569	8.20512	0.881546	0.0453271	0.0424835
GOTERM_BP_DIRECT	GO:0032787~monocarboxylic acid metabolic process	14	1.57658	0.00275921	AT5G19240, AT3G23560, AT3G27210, AT1G64200, AT4G28085, AT5G44050, AT2G22860, AT2G18690, AT3G62010, AT4G15765, AT2G29125, AT1G79310, AT2G42760, AT1G58270	809	149	22569	2.62123	0.889433	0.0458145	0.0429403
GOTERM_BP_DIRECT	GO:0009642~response to light intensity	18	2.02703	0.00330728	AT4G01870, AT4G25100, AT3G29670, AT5G45310, AT5G14120, AT4G21510, AT3G21670, AT2G15960, AT5G14730, AT1G74430, AT3G15450, AT5G56870, AT1G25230, AT5G54300, AT1G76590, AT5G01750, AT2G23120, AT4G16750	809	226	22569	2.22192	0.928658	0.0532446	0.0499043
GOTERM_BP_DIRECT	GO:0046274~lignin catabolic process	5	0.563063	0.00334031	AT2G29130, AT5G48100, AT1G18140, AT5G01040, AT3G09220	809	18	22569	7.74928	0.930518	0.0532446	0.0499043

## Sheet: root_30m
Category	Term	Count	X.	PValue	Genes	List.Total	Pop.Hits	Pop.Total	Fold.Enrichment	Bonferroni	Benjamini	FDR
GOTERM_BP_DIRECT	GO:0071456~cellular response to hypoxia	19	27.5362	4.53274e-21	AT1G59860, AT1G33055, AT5G44730, AT1G19530, AT4G26270, AT3G24500, AT4G27450, AT2G47520, AT2G16060, AT4G33070, AT1G74310, AT5G12030, AT3G10020, AT1G77120, AT4G30380, AT1G54050, AT5G20830, AT1G07400, AT3G43190	65	243	22569	27.1485	7.25238e-19	7.25238e-19	7.07107e-19
GOTERM_BP_DIRECT	GO:0009408~response to heat	12	17.3913	2.1683e-11	AT2G20560, AT1G59860, AT3G08970, AT1G53540, AT5G52640, AT1G74310, AT3G12580, AT5G12030, AT5G51440, AT1G54050, AT3G24500, AT1G07400	65	215	22569	19.3795	3.46928e-09	1.73464e-09	1.69128e-09
GOTERM_BP_DIRECT	GO:0009061~anaerobic respiration	5	7.24638	7.32918e-09	AT1G33055, AT5G10040, AT1G19530, AT2G41730, AT3G10020	65	9	22569	192.897	1.17267e-06	3.90889e-07	3.81117e-07
GOTERM_BP_DIRECT	GO:0042542~response to hydrogen peroxide	7	10.1449	3.56574e-08	AT1G59860, AT1G53540, AT5G12030, AT2G41730, AT1G77120, AT1G54050, AT1G07400	65	67	22569	36.2762	5.70517e-06	1.4263e-06	1.39064e-06
GOTERM_BP_DIRECT	GO:0051259~protein oligomerization	5	7.24638	1.36103e-07	AT1G59860, AT1G53540, AT5G12030, AT1G54050, AT1G07400	65	17	22569	102.122	2.17762e-05	4.35528e-06	4.2464e-06
GOTERM_BP_DIRECT	GO:0006457~protein folding	8	11.5942	3.07078e-07	AT2G20560, AT1G59860, AT1G53540, AT5G52640, AT3G12580, AT5G12030, AT1G54050, AT1G07400	65	157	22569	17.6925	4.91312e-05	8.18873e-06	7.98402e-06
GOTERM_BP_DIRECT	GO:0001666~response to hypoxia	7	10.1449	6.96087e-07	AT2G16060, AT3G27770, AT2G34390, AT1G77120, AT4G27450, AT5G20830, AT3G43190	65	110	22569	22.0955	0.000111368	1.59105e-05	1.55128e-05

[truncated: 8 more sheets: root_2h, root_5h, root_11d, PSY_shoot, PSY_root, flg22, WCS417_shoot, WCS417_root]
