# Supplementary material for: Phytosulfokine downregulates defense‐related WRKY transcription factors and attenuates pathogen‐associated molecular pattern‐triggered immunity
Source: Plant J. 2024 Dec 11;120(6):2367–84. doi: 10.1111/tpj.17115 (PMC11658183; doi:10.1111/tpj.17115)
Supplement: Supplementary file 5 — Data S3. List of enriched GO_BP functional terms from downregulated DEGs in each treatment. [file TPJ-120-2367-s011.xlsx]

## Sheet: WT_seedling
Category	Term	Count	X.	PValue	Genes	List.Total	Pop.Hits	Pop.Total	Fold.Enrichment	Bonferroni	Benjamini	FDR
GOTERM_BP_DIRECT	GO:0009753~response to jasmonic acid	14	7.9096	1.7735e-05	AT5G44420, AT4G14090, AT5G42650, AT5G24770, AT4G23600, AT1G65890, AT1G73325, AT4G01080, AT1G70700, AT5G11930, AT1G32900, AT2G28900, AT3G45140, AT2G29670	152	471	22569	4.41343	0.00553573	0.00555106	0.00551559
GOTERM_BP_DIRECT	GO:0009611~response to wounding	17	9.60452	7.29583e-05	AT3G56620, AT5G42650, AT5G24770, AT4G23600, AT1G65890, AT1G73325, AT1G31550, AT4G01080, AT5G26270, AT1G32920, AT1G70700, AT5G11930, AT1G27730, AT2G28900, AT3G45140, AT4G15440, AT2G29670	152	782	22569	3.22783	0.022578	0.011418	0.011345

## Sheet: PSK_100nM
Category	Term	Count	X.	PValue	Genes	List.Total	Pop.Hits	Pop.Total	Fold.Enrichment	Bonferroni	Benjamini	FDR
GOTERM_BP_DIRECT	GO:0042742~defense response to bacterium	28	28.2828	6.2383e-15	AT4G23140, AT5G40590, AT5G52830, AT3G29034, AT1G16110, AT1G51830, AT4G23220, AT1G30720, AT5G46050, AT5G44390, AT5G57220, AT2G44370, AT1G51890, AT1G51790, AT4G12500, AT3G07195, AT5G44910, AT2G43620, AT5G59680, AT3G26210, AT4G23190, AT3G54040, AT1G51820, AT2G32680, AT1G51840, AT2G42060, AT1G26420, AT1G07620	93	1053	22569	6.45296	1.17506e-12	1.17904e-12	1.06675e-12
GOTERM_BP_DIRECT	GO:0050832~defense response to fungus	25	25.2525	1.11269e-12	AT3G29034, AT1G61560, AT1G16110, AT5G64120, AT1G51830, AT4G23220, AT2G39200, AT5G44390, AT5G57220, AT2G44370, AT1G51790, AT4G12500, AT3G07195, AT5G44910, AT2G43620, AT3G46280, AT4G02330, AT3G26210, AT2G32680, AT1G05700, AT1G51840, AT1G26420, AT5G39580, AT1G07620, AT4G12470	93	999	22569	6.07301	2.10294e-10	1.0515e-10	9.51354e-11
GOTERM_BP_DIRECT	GO:0006468~protein phosphorylation	18	18.1818	9.97061e-08	AT4G23140, AT4G23190, AT1G16110, AT5G49770, AT1G51800, AT1G51830, AT4G23220, AT1G51820, AT1G51850, AT1G05700, AT4G11890, AT1G51890, AT1G51790, AT2G28960, AT2G28970, AT4G18250, AT4G17660, AT5G59680	93	889	22569	4.9136	1.88443e-05	6.28148e-06	5.68325e-06
GOTERM_BP_DIRECT	GO:0002237~response to molecule of bacterial origin	8	8.08081	3.35669e-07	AT1G26420, AT3G26210, AT4G12500, AT1G51790, AT5G44910, AT1G51800, AT4G23220, AT2G32680	93	110	22569	17.6493	6.34394e-05	1.58604e-05	1.43498e-05
GOTERM_BP_DIRECT	GO:0002682~regulation of immune system process	6	6.06061	8.58448e-06	AT3G26210, AT1G51790, AT3G07195, AT1G16110, AT1G07620, AT4G23220	93	68	22569	21.4127	0.00162116	0.000305761	0.000276641
GOTERM_BP_DIRECT	GO:0009751~response to salicylic acid	10	10.101	9.7067e-06	AT1G26420, AT5G24110, AT4G12500, AT1G51790, AT5G44568, AT3G07195, AT1G07620, AT4G23220, AT5G46050, AT5G44390	93	337	22569	7.20111	0.00183289	0.000305761	0.000276641
GOTERM_BP_DIRECT	GO:0016310~phosphorylation	9	9.09091	1.68714e-05	AT1G05700, AT1G51790, AT2G28960, AT2G28970, AT4G18250, AT1G51830, AT4G17660, AT1G51820, AT5G59680	93	275	22569	7.94217	0.00318365	0.000455528	0.000412145
GOTERM_BP_DIRECT	GO:0031347~regulation of defense response	11	11.1111	6.12013e-05	AT2G44370, AT1G26420, AT3G26210, AT4G12500, AT1G51790, AT3G29034, AT3G07195, AT1G16110, AT1G07620, AT4G23220, AT1G51820	93	531	22569	5.02722	0.0115008	0.00144588	0.00130818
GOTERM_BP_DIRECT	GO:0009611~response to wounding	13	13.1313	7.86931e-05	AT5G50200, AT4G23220, AT1G51820, AT5G44390, AT5G46050, AT2G24850, AT2G44370, AT5G36220, AT4G12500, AT5G44568, AT3G07195, AT2G43620, AT3G46280	93	782	22569	4.03428	0.0147635	0.00165255	0.00149517
GOTERM_BP_DIRECT	GO:0098771~inorganic ion homeostasis	5	5.05051	0.00016285	AT1G05700, AT2G44370, AT2G44380, AT5G24230, AT5G45070	93	67	22569	18.1103	0.0303123	0.00307787	0.00278474
GOTERM_BP_DIRECT	GO:0002376~immune system process	7	7.07071	0.000482501	AT1G26420, AT4G12500, AT5G44910, AT2G43620, AT4G23220, AT3G46280, AT5G44390	93	243	22569	6.99071	0.0871782	0.00829024	0.00750069
GOTERM_BP_DIRECT	GO:0006952~defense response	11	11.1111	0.00142694	AT4G11890, AT5G15130, AT5G40780, AT1G61560, AT5G44568, AT2G28970, AT2G43620, AT4G01250, AT4G17660, AT2G39200, AT4G25110	93	791	22569	3.37478	0.236533	0.0212675	0.019242
GOTERM_BP_DIRECT	GO:0014070~response to organic cyclic compound	6	6.06061	0.00146284	AT1G13540, AT2G44370, AT5G36220, AT1G51790, AT2G43620, AT3G46280	93	203	22569	7.17273	0.241703	0.0212675	0.019242
GOTERM_BP_DIRECT	GO:0010243~response to organonitrogen compound	6	6.06061	0.00166261	AT1G26420, AT3G26210, AT4G12500, AT1G16110, AT1G07620, AT4G23220	93	209	22569	6.96682	0.269843	0.0224453	0.0203076
GOTERM_BP_DIRECT	GO:0007165~signal transduction	12	12.1212	0.0019066	AT1G26420, AT3G26210, AT5G36220, AT1G51790, AT5G44910, AT5G45070, AT1G65390, AT2G25470, AT1G30720, AT3G46280, AT1G33610, AT2G32680	93	967	22569	3.01151	0.302806	0.0240232	0.0217353
GOTERM_BP_DIRECT	GO:0009682~induced systemic resistance	3	3.0303	0.00328197	AT5G57220, AT2G30750, AT4G12470	93	21	22569	34.6682	0.462761	0.03706	0.0335305
GOTERM_BP_DIRECT	GO:0006979~response to oxidative stress	8	8.08081	0.00333344	AT1G52200, AT4G23190, AT5G64100, AT5G64120, AT5G24070, AT5G39580, AT4G23220, AT3G46280	93	476	22569	4.07861	0.467979	0.03706	0.0335305
GOTERM_BP_DIRECT	GO:0002239~response to oomycetes	3	3.0303	0.0050125	AT4G11890, AT2G39210, AT1G51800	93	26	22569	28.0012	0.61316	0.0526312	0.0476187

## Sheet: PSK_1uM
Category	Term	Count	X.	PValue	Genes	List.Total	Pop.Hits	Pop.Total	Fold.Enrichment	Bonferroni	Benjamini	FDR
GOTERM_BP_DIRECT	GO:0042742~defense response to bacterium	32	25.8065	5.603e-16	AT4G23140, AT5G40590, AT5G23510, AT5G48657, AT5G52830, AT1G51830, AT4G23220, AT1G36622, AT5G46050, AT5G44390, AT5G57220, AT4G15233, AT2G44370, AT1G51890, AT1G51790, AT4G12500, AT3G07195, AT5G44910, AT2G43620, AT2G46150, AT4G15670, AT1G66920, AT3G26210, AT3G49110, AT4G23190, AT3G54040, AT1G51820, AT1G51840, AT1G26420, AT4G23810, AT1G07620, AT2G27660	114	1053	22569	6.01629	1.18794e-13	1.19904e-13	1.08138e-13
GOTERM_BP_DIRECT	GO:0050832~defense response to fungus	28	22.5806	4.34985e-13	AT5G23510, AT5G48657, AT5G64120, AT1G51830, AT4G23220, AT1G36622, AT2G39200, AT5G44390, AT5G57220, AT2G44370, AT1G51790, AT4G12500, AT3G07195, AT5G44910, AT2G43620, AT2G46150, AT4G12480, AT3G46280, AT4G02330, AT3G26210, AT3G49110, AT1G05700, AT1G51840, AT1G26420, AT5G39580, AT1G07620, AT4G12470, AT2G27660	114	999	22569	5.54881	9.30869e-11	4.65433e-11	4.1976e-11
GOTERM_BP_DIRECT	GO:0009751~response to salicylic acid	15	12.0968	1.51617e-09	AT1G66920, AT5G23510, AT5G24110, AT4G23220, AT1G36622, AT5G44390, AT5G46050, AT1G26420, AT4G12500, AT1G51790, AT4G23810, AT5G44568, AT3G07195, AT2G46150, AT1G07620	114	337	22569	8.81189	3.24461e-07	1.08154e-07	9.75405e-08
GOTERM_BP_DIRECT	GO:0006468~protein phosphorylation	19	15.3226	4.3701e-07	AT1G66920, AT4G23140, AT4G23190, AT4G08850, AT5G49780, AT5G49770, AT1G51800, AT1G51830, AT4G23220, AT1G51820, AT1G51850, AT1G05700, AT4G11890, AT1G51890, AT1G51790, AT2G28960, AT4G18250, AT2G23770, AT5G39020	114	889	22569	4.23116	9.35157e-05	2.338e-05	2.10857e-05
GOTERM_BP_DIRECT	GO:0006979~response to oxidative stress	14	11.2903	7.83798e-07	AT4G01970, AT5G48657, AT3G49110, AT4G23190, AT5G64100, AT5G64120, AT5G24070, AT4G08780, AT4G23220, AT1G36622, AT4G15236, AT1G52200, AT5G39580, AT3G46280	114	476	22569	5.82276	0.000167719	3.35465e-05	3.02546e-05
GOTERM_BP_DIRECT	GO:0002682~regulation of immune system process	7	5.64516	1.17164e-06	AT5G23510, AT3G26210, AT1G51790, AT3G07195, AT1G36622, AT1G07620, AT4G23220	114	68	22569	20.3796	0.000250699	4.17884e-05	3.76877e-05
GOTERM_BP_DIRECT	GO:0031347~regulation of defense response	14	11.2903	2.62838e-06	AT1G66920, AT5G23510, AT5G48657, AT3G26210, AT4G23220, AT1G36622, AT1G51820, AT2G44370, AT1G26420, AT4G12500, AT1G51790, AT4G23810, AT3G07195, AT1G07620	114	531	22569	5.21965	0.000562316	8.03533e-05	7.24682e-05
GOTERM_BP_DIRECT	GO:0002376~immune system process	10	8.06452	3.78546e-06	AT1G66920, AT4G15233, AT1G26420, AT4G12500, AT5G44910, AT2G43620, AT2G46150, AT4G23220, AT3G46280, AT5G44390	114	243	22569	8.14707	0.000809763	0.000101261	9.13243e-05
GOTERM_BP_DIRECT	GO:0002237~response to molecule of bacterial origin	7	5.64516	1.93359e-05	AT1G26420, AT3G26210, AT4G12500, AT1G51790, AT5G44910, AT1G51800, AT4G23220	114	110	22569	12.5983	0.00412937	0.000459764	0.000414647
GOTERM_BP_DIRECT	GO:0009611~response to wounding	15	12.0968	3.67162e-05	AT5G23510, AT5G50200, AT4G23220, AT1G51820, AT5G44390, AT5G46050, AT2G44370, AT5G36220, AT4G12500, AT5G44568, AT3G07195, AT2G43620, AT1G65845, AT2G27660, AT3G46280	114	782	22569	3.79745	0.00782663	0.000785727	0.000708623
GOTERM_BP_DIRECT	GO:0016310~phosphorylation	9	7.25806	7.4445e-05	AT1G05700, AT1G66920, AT1G51790, AT2G28960, AT5G49780, AT4G18250, AT5G39020, AT1G51830, AT1G51820	114	275	22569	6.47914	0.0158056	0.00144829	0.00130617
GOTERM_BP_DIRECT	GO:0007165~signal transduction	16	12.9032	9.66152e-05	AT1G66920, AT2G32660, AT1G65730, AT3G05660, AT5G23510, AT5G48657, AT3G26210, AT1G26420, AT2G17050, AT5G36220, AT1G51790, AT5G44910, AT2G46150, AT2G25470, AT2G27660, AT3G46280	114	967	22569	3.27568	0.0204644	0.00172297	0.00155389
GOTERM_BP_DIRECT	GO:0042744~hydrogen peroxide catabolic process	6	4.83871	0.000128576	AT3G49110, AT5G64100, AT5G64120, AT5G24070, AT4G08780, AT5G39580	114	97	22569	12.2458	0.027142	0.00211657	0.00190887
GOTERM_BP_DIRECT	GO:0009404~toxin metabolic process	5	4.03226	0.000144392	AT4G15236, AT5G48657, AT1G26420, AT1G36622, AT3G46280	114	53	22569	18.6768	0.0304296	0.00217137	0.00195829
GOTERM_BP_DIRECT	GO:0009682~induced systemic resistance	4	3.22581	0.000152199	AT5G57220, AT2G30750, AT4G12480, AT4G12470	114	21	22569	37.7093	0.0320482	0.00217137	0.00195829
GOTERM_BP_DIRECT	GO:0009627~systemic acquired resistance	6	4.83871	0.000195097	AT5G48657, AT1G26420, AT1G36622, AT4G23220, AT4G12470, AT2G27660	114	106	22569	11.2061	0.0408952	0.00260943	0.00235336
GOTERM_BP_DIRECT	GO:0002239~response to oomycetes	4	3.22581	0.000292155	AT4G11890, AT3G16530, AT2G39210, AT1G51800	114	26	22569	30.4575	0.0606154	0.00367772	0.00331682
GOTERM_BP_DIRECT	GO:0009617~response to bacterium	7	5.64516	0.000912916	AT5G57220, AT4G15236, AT5G36920, AT4G23810, AT3G57240, AT2G30750, AT3G46280	114	223	22569	6.21442	0.177538	0.0108536	0.00978849
GOTERM_BP_DIRECT	GO:0098542~defense response to other organism	11	8.87097	0.00228434	AT1G66920, AT4G15236, AT5G36920, AT5G48657, AT5G40590, AT5G36220, AT2G28960, AT3G23550, AT5G49780, AT2G20835, AT3G46280	114	683	22569	3.18845	0.38701	0.0257289	0.0232041
GOTERM_BP_DIRECT	GO:0010150~leaf senescence	6	4.83871	0.00295714	AT3G26210, AT5G24110, AT4G12500, AT4G23810, AT1G36622, AT2G39200	114	194	22569	6.1229	0.469409	0.0316414	0.0285364
GOTERM_BP_DIRECT	GO:0014070~response to organic cyclic compound	6	4.83871	0.00358917	AT5G48657, AT2G44370, AT5G36220, AT1G51790, AT2G43620, AT3G46280	114	203	22569	5.85144	0.536739	0.0365754	0.0329862
GOTERM_BP_DIRECT	GO:0010243~response to organonitrogen compound	6	4.83871	0.00406106	AT1G26420, AT3G26210, AT4G12500, AT1G36622, AT1G07620, AT4G23220	114	209	22569	5.68346	0.581398	0.039503	0.0356266
GOTERM_BP_DIRECT	GO:0098771~inorganic ion homeostasis	4	3.22581	0.00463881	AT1G05700, AT2G44370, AT2G44380, AT5G24230	114	67	22569	11.8193	0.630282	0.0431611	0.0389257
GOTERM_BP_DIRECT	GO:0010200~response to chitin	8	6.45161	0.00531515	AT4G35480, AT3G16530, AT5G48657, AT2G44370, AT4G23810, AT3G07195, AT2G20835, AT1G51800	114	421	22569	3.76197	0.680333	0.0473934	0.0427427

## Sheet: WT_shoot
Category	Term	Count	X.	PValue	Genes	List.Total	Pop.Hits	Pop.Total	Fold.Enrichment	Bonferroni	Benjamini	FDR
GOTERM_BP_DIRECT	GO:0019748~secondary metabolic process	56	6.51921	1.62065e-21	AT4G06746, AT4G06744, AT4G21903, AT4G33040, AT3G09010, AT1G02460, AT2G45360, AT1G02220, AT4G37520, AT4G28940, AT5G14130, AT1G59730, AT3G26770, AT5G50760, AT3G02940, AT3G18250, AT4G01080, AT4G01480, AT4G24340, AT1G02850, AT2G43590, AT2G43150, AT1G51420, AT5G59530, AT4G14630, AT4G39955, AT5G10580, AT3G14680, AT2G04100, AT5G38010, AT2G23000, AT3G28220, AT2G28690, AT4G21840, AT4G08780, AT1G32940, AT4…	767	352	22569	4.68126	1.36134e-18	1.36134e-18	1.29328e-18
GOTERM_BP_DIRECT	GO:0009627~systemic acquired resistance	27	3.14319	1.24807e-15	AT2G13810, AT5G40990, AT3G53980, AT4G21840, AT1G74710, AT3G01420, AT1G13520, AT2G18660, AT3G57260, AT4G15610, AT1G19250, AT1G75040, AT2G04495, AT5G05960, AT3G48080, AT2G14610, AT1G58225, AT3G18250, AT3G04720, AT2G43570, AT2G23620, AT5G10760, AT1G26420, AT2G44480, AT4G37150, AT5G03350, AT3G13950	767	106	22569	7.49506	1.02585e-12	5.24189e-13	4.97979e-13
GOTERM_BP_DIRECT	GO:0042742~defense response to bacterium	88	10.2445	1.31781e-14	AT2G13810, AT5G40590, AT5G01900, AT4G23280, AT5G42530, AT5G24660, AT5G40990, AT1G74710, AT4G23320, AT1G13520, AT2G19990, AT1G30700, AT4G21903, AT4G15610, AT4G11650, AT5G13320, AT4G12500, AT3G09010, AT2G04495, AT4G18360, AT2G40750, AT1G73260, AT3G11402, AT1G66700, AT3G48080, AT2G04070, AT1G17615, AT1G65610, AT5G24530, AT3G18250, AT2G30760, AT3G04720, AT2G43590, AT1G02930, AT2G44480, AT5G12880, AT2…	767	1053	22569	2.45907	1.10978e-11	3.68987e-12	3.50538e-12
GOTERM_BP_DIRECT	GO:0042744~hydrogen peroxide catabolic process	24	2.79395	1.22128e-13	AT5G19890, AT5G19880, AT3G49120, AT3G32980, AT5G14130, AT1G68850, AT5G67400, AT1G34510, AT5G17820, AT1G30870, AT3G21770, AT5G24070, AT4G08780, AT4G26010, AT4G08770, AT2G18150, AT1G49570, AT2G38380, AT5G05340, AT1G44970, AT5G06730, AT4G11290, AT4G37520, AT4G36430	767	97	22569	7.28042	1.02585e-10	2.56469e-11	2.43646e-11
GOTERM_BP_DIRECT	GO:0050832~defense response to fungus	82	9.54598	3.18407e-13	AT1G11580, AT3G29575, AT5G43580, AT5G44430, AT5G40990, AT1G74710, AT1G13520, AT1G30700, AT1G52400, AT4G21903, AT5G38900, AT4G15610, AT1G13609, AT4G11650, AT4G13235, AT4G12500, AT3G09010, AT2G04495, AT4G16260, AT2G40750, AT2G04070, AT1G17615, AT1G65610, AT3G50460, AT3G18250, AT5G26270, AT3G04720, AT2G43590, AT2G44480, AT1G05800, AT3G13790, AT3G13950, AT1G21310, AT1G45145, AT2G43510, AT2G02120, AT4…	767	999	22569	2.41527	2.67466e-10	5.14269e-11	4.88556e-11
GOTERM_BP_DIRECT	GO:0009751~response to salicylic acid	43	5.00582	3.67335e-13	AT1G15520, AT4G23280, AT5G40990, AT4G10500, AT2G14560, AT5G54610, AT4G21840, AT4G03450, AT3G01420, AT1G13520, AT4G21903, AT4G15610, AT1G76930, AT3G20470, AT4G12500, AT2G04495, AT2G40750, AT4G00700, AT5G57480, AT1G73260, AT1G02220, AT3G12830, AT1G66700, AT2G04070, AT1G14880, AT1G65610, AT3G51430, AT5G24530, AT1G68620, AT3G51330, AT1G58225, AT3G02885, AT3G18250, AT5G26690, AT1G51920, AT3G14060, AT1…	767	337	22569	3.75453	3.08593e-10	5.14269e-11	4.88556e-11
GOTERM_BP_DIRECT	GO:0006979~response to oxidative stress	51	5.93714	1.55568e-12	AT3G32980, AT2G28190, AT3G21770, AT1G13520, AT4G15610, AT2G18150, AT5G05340, AT4G11290, AT4G37520, AT4G36430, AT5G25620, AT1G65610, AT5G14130, AT5G24770, AT5G26270, AT1G51420, AT1G02930, AT5G59530, AT1G44970, AT1G21310, AT1G45145, AT1G08830, AT5G19890, AT1G56150, AT3G49120, AT1G68850, AT4G21840, AT4G08780, AT4G26010, AT3G01420, AT3G61280, AT1G49570, AT5G39610, AT1G21240, AT2G38380, AT5G38000, AT5…	767	476	22569	3.15268	1.30674e-09	1.86681e-10	1.77347e-10
GOTERM_BP_DIRECT	GO:0009636~response to toxic substance	13	1.51339	1.26961e-09	AT4G02520, AT3G29670, AT2G36750, AT2G37760, AT2G37770, AT2G15490, AT1G02940, AT1G02930, AT1G02920, AT1G49860, AT4G15480, AT5G02780, AT3G63380	767	36	22569	10.6257	1.06647e-06	1.33309e-07	1.26643e-07
GOTERM_BP_DIRECT	GO:0010150~leaf senescence	26	3.02678	1.12178e-08	AT2G13810, AT1G66830, AT2G34610, AT3G25010, AT4G10500, AT1G30700, AT4G15610, AT5G39610, AT1G21240, AT4G12500, AT3G11340, AT5G13180, AT2G43000, AT3G52780, AT3G48080, AT5G24530, AT1G32450, AT5G17860, AT1G68620, AT2G43570, AT3G14060, AT1G01680, AT2G44480, AT1G17020, AT1G02230, AT2G42540	767	194	22569	3.94356	9.42288e-06	1.04699e-06	9.94642e-07
GOTERM_BP_DIRECT	GO:0009753~response to jasmonic acid	42	4.88941	4.01191e-08	AT3G28220, AT3G29575, AT1G15520, AT3G50770, AT1G55020, AT5G24780, AT1G61120, AT4G14090, AT4G06744, AT4G23600, AT4G21840, AT1G73325, AT1G13520, AT1G30700, AT3G61280, AT3G22800, AT1G76930, AT1G52000, AT1G19570, AT2G39030, AT4G19810, AT1G54000, AT1G54020, AT4G35720, AT2G29670, AT3G51430, AT1G06160, AT5G50760, AT5G44420, AT5G24770, AT4G01080, AT4G22880, AT5G11930, AT4G24340, AT5G07010, AT1G03940, AT2…	767	471	22569	2.62389	3.36995e-05	3.37e-06	3.2015e-06
GOTERM_BP_DIRECT	GO:0009407~toxin catabolic process	12	1.39697	2.88874e-07	AT2G29490, AT4G02520, AT2G02930, AT2G29460, AT1G02940, AT2G29470, AT1G02930, AT1G17170, AT1G02920, AT5G17220, AT1G49860, AT3G09270	767	46	22569	7.6761	0.000242625	2.20595e-05	2.09565e-05
GOTERM_BP_DIRECT	GO:0006749~glutathione metabolic process	14	1.6298	3.34875e-07	AT5G44990, AT2G29490, AT4G02520, AT2G29460, AT2G29470, AT5G17220, AT2G02930, AT1G02940, AT1G02930, AT1G17170, AT1G02920, AT1G49860, AT5G02780, AT3G09270	767	67	22569	6.14851	0.000281256	2.34413e-05	2.22692e-05
GOTERM_BP_DIRECT	GO:0048364~root development	40	4.65658	6.61167e-07	AT4G29800, AT2G28690, AT5G40590, AT3G27150, AT3G32980, AT4G25820, AT1G55020, AT4G17280, AT5G48010, AT3G27950, AT2G30210, AT3G53480, AT1G68150, AT4G12440, AT3G60470, AT5G10130, AT5G12330, AT1G76210, AT5G53320, AT2G21850, AT2G28960, AT3G50610, AT4G15390, AT4G35720, AT4G00700, AT2G41780, AT2G28780, AT1G61840, AT3G51330, AT5G67400, AT5G48000, AT1G53700, AT1G10640, AT4G01480, AT2G21100, AT5G54040, AT1…	767	485	22569	2.42681	0.000555226	4.27216e-05	4.05855e-05
GOTERM_BP_DIRECT	GO:0002239~response to oomycetes	9	1.04773	1.54103e-06	AT5G60950, AT4G02520, AT3G16530, AT2G02930, AT5G24530, AT1G56650, AT4G10500, AT1G02360, AT3G11340	767	26	22569	10.1856	0.00129363	9.24616e-05	8.78385e-05
GOTERM_BP_DIRECT	GO:0009718~anthocyanin-containing compound biosynthetic process	9	1.04773	2.12491e-06	AT1G03940, AT1G56650, AT4G14090, AT3G29590, AT2G30760, AT5G42800, AT4G22880, AT2G43000, AT5G54060	767	27	22569	9.80834	0.00178333	0.000118995	0.000113045
GOTERM_BP_DIRECT	GO:0009617~response to bacterium	23	2.67753	7.9818e-06	AT1G66700, AT1G11580, AT1G56150, AT1G31580, AT5G24530, AT3G26440, AT1G61120, AT3G26830, AT3G57240, AT4G10500, AT1G33960, AT3G22231, AT2G30750, AT1G74710, AT2G30770, AT5G26270, AT3G44300, AT4G37990, AT1G01580, AT5G03350, AT5G57480, AT2G45220, AT3G12830	767	223	22569	3.03487	0.00668231	0.000419044	0.000398092
GOTERM_BP_DIRECT	GO:0009404~toxin metabolic process	11	1.28056	9.94453e-06	AT1G30700, AT1G68390, AT4G15610, AT3G27150, AT1G26420, AT1G68620, AT1G54000, AT3G13950, AT1G21310, AT3G18250, AT1G51920	767	53	22569	6.10708	0.00831865	0.000491377	0.000466808
GOTERM_BP_DIRECT	GO:0009664~plant-type cell wall organization	13	1.51339	1.55555e-05	AT1G62980, AT1G12560, AT4G01630, AT4G08410, AT3G54590, AT3G54580, AT2G43150, AT1G76930, AT5G06640, AT1G21310, AT5G06630, AT2G24980, AT5G35190	767	80	22569	4.78157	0.0129817	0.000725922	0.000689625
GOTERM_BP_DIRECT	GO:0006952~defense response	51	5.93714	1.96303e-05	AT5G43580, AT4G23280, AT3G50770, AT5G44430, AT5G24780, AT5G43980, AT5G57625, AT1G68150, AT2G19990, AT2G43580, AT4G11650, AT5G13320, AT1G52040, AT1G75040, AT4G33720, AT5G38340, AT1G61840, AT3G48080, AT1G31580, AT2G14610, AT4G25790, AT2G43590, AT1G07900, AT2G19590, AT2G43510, AT2G02120, AT4G17660, AT4G29800, AT3G49120, AT1G55020, AT4G37070, AT2G30770, AT2G18370, AT1G19570, AT2G39030, AT4G14060, AT3…	767	791	22569	1.89719	0.0163544	0.000840294	0.000798279
GOTERM_BP_DIRECT	GO:0010015~root morphogenesis	30	3.49243	2.0007e-05	AT3G32980, AT5G40230, AT3G07900, AT3G22800, AT1G23560, AT3G19660, AT1G54000, AT5G05840, AT2G01880, AT5G25820, AT4G28940, AT3G28570, AT2G15220, AT1G30650, AT3G54040, AT5G15940, AT4G01480, AT1G05700, AT1G01660, AT2G23960, AT5G54020, AT2G43590, AT2G43150, AT3G14680, AT1G21310, AT3G50300, AT1G69810, AT4G18630, AT5G55050, AT4G10370	767	363	22569	2.43182	0.0166656	0.000840294	0.000798279
GOTERM_BP_DIRECT	GO:0048878~chemical homeostasis	8	0.931315	2.4748e-05	AT5G25820, AT3G27150, AT5G59530, AT2G36090, AT5G01250, AT1G30650, AT3G04510, AT1G68150	767	27	22569	8.71853	0.020574	0.000989921	0.000940425
GOTERM_BP_DIRECT	GO:0000272~polysaccharide catabolic process	7	0.814901	3.86384e-05	AT2G43570, AT2G43580, AT2G43590, AT4G19810, AT4G15210, AT5G24090, AT3G12500	767	20	22569	10.2988	0.0319358	0.00147528	0.00140152
GOTERM_BP_DIRECT	GO:0006032~chitin catabolic process	7	0.814901	0.00011947	AT2G43570, AT2G43580, AT2G43590, AT4G19810, AT1G02360, AT5G24090, AT3G12500	767	24	22569	8.5823	0.0954892	0.00422295	0.0040118
GOTERM_BP_DIRECT	GO:0009611~response to wounding	48	5.58789	0.000120656	AT3G28220, AT3G29575, AT1G56150, AT5G43580, AT1G55020, AT1G61120, AT4G06744, AT1G19640, AT4G23600, AT1G73325, AT1G13520, AT1G76930, AT1G52000, AT3G44540, AT3G19660, AT1G54000, AT4G12500, AT1G54020, AT1G04220, AT1G73260, AT2G05440, AT2G29670, AT3G63380, AT1G26930, AT3G12830, AT4G03420, AT1G14880, AT5G24770, AT3G21240, AT3G18250, AT4G01080, AT4G22880, AT5G26270, AT2G36780, AT5G24090, AT5G11930, AT4…	767	782	22569	1.80614	0.0963895	0.00422295	0.0040118
GOTERM_BP_DIRECT	GO:1990641~response to iron ion starvation	6	0.698487	0.000195768	AT1G47395, AT2G30766, AT1G47400, AT3G53480, AT3G12820, AT3G13610	767	17	22569	10.3853	0.15165	0.00657781	0.00624892
GOTERM_BP_DIRECT	GO:0009737~response to abscisic acid	55	6.40279	0.000236845	AT3G29575, AT4G23600, AT1G70950, AT5G53820, AT1G13520, AT1G30700, AT1G52400, AT1G76930, AT4G19810, AT3G20470, AT4G12500, AT2G29670, AT4G31910, AT2G04190, AT5G50760, AT1G18100, AT1G65690, AT2G36780, AT1G07900, AT2G44480, AT5G59530, AT5G13210, AT5G13330, AT5G38010, AT2G42540, AT4G38860, AT1G15520, AT3G28580, AT1G55020, AT3G29670, AT5G66400, AT2G30210, AT5G46350, AT3G01420, AT4G25000, AT1G32940, AT1…	767	966	22569	1.67534	0.180428	0.00765192	0.00726932
GOTERM_BP_DIRECT	GO:0009813~flavonoid biosynthetic process	9	1.04773	0.000296905	AT5G63600, AT5G24530, AT2G22510, AT5G07990, AT4G09820, AT1G73325, AT5G44820, AT5G63590, AT5G63580	767	51	22569	5.19265	0.220761	0.00903801	0.00858611
GOTERM_BP_DIRECT	GO:0090558~plant epidermis development	25	2.91036	0.000301267	AT4G29800, AT3G32980, AT4G25820, AT3G07900, AT4G12440, AT3G22800, AT2G28960, AT2G01880, AT4G15390, AT4G28940, AT5G20550, AT2G15220, AT1G30650, AT3G61930, AT1G05700, AT5G07450, AT4G15500, AT1G01660, AT5G54020, AT2G43150, AT1G51420, AT1G21310, AT4G30420, AT1G23730, AT4G10370	767	323	22569	2.27748	0.223612	0.00903801	0.00858611
GOTERM_BP_DIRECT	GO:0009723~response to ethylene	16	1.86263	0.000349813	AT1G15520, AT5G25620, AT1G68765, AT3G51430, AT1G04180, AT1G06160, AT1G59950, AT1G56650, AT5G44420, AT3G54040, AT5G64550, AT3G04720, AT5G39610, AT1G29860, AT5G13330, AT3G12820	767	159	22569	2.96101	0.254645	0.0100768	0.00957295
GOTERM_BP_DIRECT	GO:0002237~response to molecule of bacterial origin	13	1.51339	0.000359885	AT1G66830, AT1G58225, AT4G21840, AT4G03450, AT3G22600, AT2G32680, AT2G44480, AT1G26420, AT1G21240, AT4G12500, AT3G09010, AT2G04495, AT1G73260	767	110	22569	3.4775	0.260927	0.0100768	0.00957295
GOTERM_BP_DIRECT	GO:0007165~signal transduction	54	6.28638	0.000430148	AT3G29575, AT5G42530, AT3G25010, AT1G35230, AT5G45080, AT3G23110, AT2G33020, AT2G15080, AT1G47890, AT1G46480, AT2G25510, AT3G09010, AT5G38340, AT3G11402, AT3G48080, AT1G17615, AT3G60540, AT1G57630, AT1G01680, AT2G44480, AT5G07770, AT3G11010, AT5G45810, AT2G45570, AT1G09480, AT1G66830, AT1G45616, AT4G21840, AT1G19960, AT4G03450, AT1G32940, AT3G61280, AT3G22800, AT1G21240, AT5G45820, AT4G34950, AT4…	767	967	22569	1.64318	0.303301	0.0116556	0.0110729
GOTERM_BP_DIRECT	GO:0043436~oxoacid metabolic process	21	2.4447	0.00100877	AT3G29970, AT3G29670, AT5G50760, AT1G13590, AT4G21840, AT3G25640, AT4G24340, AT1G05700, AT5G05250, AT1G30515, AT2G43590, AT4G14630, AT1G01680, AT1G69880, AT4G39955, AT4G36700, AT2G01880, AT1G60730, AT4G34950, AT5G57480, AT3G63380	767	271	22569	2.28017	0.571643	0.0264803	0.0251563
GOTERM_BP_DIRECT	GO:1990961~drug transmembrane export	8	0.931315	0.00141491	AT1G71140, AT4G21903, AT2G04070, AT2G04090, AT3G23550, AT2G04100, AT2G34360, AT5G38030	767	50	22569	4.70801	0.695585	0.0360158	0.0342151
GOTERM_BP_DIRECT	GO:0009414~response to water deprivation	51	5.93714	0.00170005	AT3G29575, AT3G50770, AT1G68795, AT1G35230, AT5G53820, AT1G13520, AT1G30700, AT1G52400, AT3G09010, AT1G02220, AT2G29670, AT2G41240, AT5G50760, AT2G14610, AT2G15220, AT2G36780, AT1G07900, AT1G02930, AT5G13330, AT3G13950, AT4G15280, AT2G42540, AT1G09480, AT1G15520, AT2G34610, AT3G29670, AT5G66400, AT4G02280, AT4G21840, AT5G65790, AT2G37760, AT1G32940, AT2G18050, AT5G06530, AT3G19660, AT5G57480, AT1…	767	956	22569	1.56975	0.760514	0.0414992	0.0394242
GOTERM_BP_DIRECT	GO:0016998~cell wall macromolecule catabolic process	5	0.582072	0.00172913	AT2G43570, AT2G43580, AT2G43590, AT1G02360, AT3G12500	767	16	22569	9.19532	0.766303	0.0414992	0.0394242
GOTERM_BP_DIRECT	GO:0005975~carbohydrate metabolic process	27	3.14319	0.00193158	AT1G30080, AT3G57240, AT3G57260, AT1G60090, AT4G25000, AT1G52400, AT2G43580, AT1G02360, AT1G02460, AT4G16260, AT3G47050, AT3G59850, AT1G65570, AT5G14650, AT5G24090, AT1G66280, AT1G10640, AT2G43570, AT1G02850, AT2G43590, AT3G14060, AT2G44480, AT3G60140, AT3G13790, AT1G47600, AT4G30420, AT3G12500	767	412	22569	1.92834	0.802911	0.0450702	0.0428167
GOTERM_BP_DIRECT	GO:0045490~pectin catabolic process	11	1.28056	0.00227954	AT1G53830, AT1G11580, AT3G10710, AT3G07970, AT5G20860, AT1G68765, AT1G67750, AT5G04960, AT2G41850, AT3G27400, AT2G45220	767	101	22569	3.20471	0.852952	0.0491624	0.0467043
GOTERM_BP_DIRECT	GO:0009607~response to biotic stimulus	6	0.698487	0.00228254	AT2G14610, AT4G33720, AT5G57625, AT1G50060, AT4G25790, AT2G19990	767	28	22569	6.30536	0.853323	0.0491624	0.0467043
GOTERM_BP_DIRECT	GO:0016132~brassinosteroid biosynthetic process	6	0.698487	0.00228254	AT4G31910, AT5G38970, AT4G15393, AT3G30180, AT5G48000, AT1G12740	767	28	22569	6.30536	0.853323	0.0491624	0.0467043

## Sheet: shoot_30m
Category	Term	Count	X.	PValue	Genes	List.Total	Pop.Hits	Pop.Total	Fold.Enrichment	Bonferroni	Benjamini	FDR
GOTERM_BP_DIRECT	GO:0010200~response to chitin	28	31.8182	2.43343e-26	AT3G52450, AT5G67450, AT3G23250, AT4G29780, AT4G01250, AT1G77640, AT1G32928, AT4G37260, AT1G73540, AT1G21326, AT3G18710, AT3G50060, AT4G27654, AT5G21960, AT4G17490, AT1G61470, AT5G40460, AT3G29000, AT2G35930, AT5G27420, AT1G19210, AT1G18300, AT5G47230, AT2G37430, AT1G27730, AT4G31550, AT5G59550, AT4G14450	85	421	22569	17.6591	4.1125e-24	4.1125e-24	3.62581e-24
GOTERM_BP_DIRECT	GO:0071456~cellular response to hypoxia	15	17.0455	3.14346e-13	AT5G42380, AT1G68840, AT5G27420, AT4G29780, AT1G18300, AT4G01250, AT4G24570, AT1G72910, AT1G27730, AT5G04340, AT1G32928, AT4G27280, AT2G23270, AT5G64905, AT5G54490	85	243	22569	16.39	5.31174e-11	2.65622e-11	2.34188e-11
GOTERM_BP_DIRECT	GO:0009873~ethylene-activated signaling pathway	13	14.7727	1.63027e-11	AT4G27654, AT5G21960, AT4G17490, AT1G68840, AT3G23240, AT4G29780, AT1G19210, AT1G28370, AT5G22270, AT1G74930, AT5G47230, AT1G77640, AT1G73540	85	207	22569	16.675	2.75516e-09	9.18386e-10	8.09701e-10
GOTERM_BP_DIRECT	GO:0009611~response to wounding	17	19.3182	2.62345e-08	AT3G49570, AT4G27654, AT5G21960, AT1G61470, AT5G40460, AT3G29000, AT4G29780, AT1G19210, AT1G18300, AT1G74930, AT2G30020, AT1G27730, AT4G21920, AT1G32928, AT1G73540, AT4G11280, AT4G14450	85	782	22569	5.77212	4.43361e-06	1.10841e-06	9.77233e-07
GOTERM_BP_DIRECT	GO:0009414~response to water deprivation	18	20.4545	6.95643e-08	AT3G52450, AT4G27654, AT5G21960, AT3G23250, AT1G61470, AT3G29000, AT2G35930, AT4G29780, AT1G19210, AT1G18300, AT1G27730, AT1G07900, AT1G32928, AT1G73540, AT4G11280, AT1G21326, AT5G59550, AT4G14450	85	956	22569	4.99929	1.17563e-05	2.35127e-06	2.07302e-06
GOTERM_BP_DIRECT	GO:0042742~defense response to bacterium	18	20.4545	2.75087e-07	AT3G10930, AT5G40590, AT5G21960, AT1G61470, AT5G40460, AT3G29000, AT5G27420, AT4G29780, AT1G19210, AT1G18300, AT4G23320, AT1G77640, AT1G32928, AT1G73540, AT4G31550, AT5G44910, AT1G21326, AT4G14450	85	1053	22569	4.53876	4.64886e-05	7.74829e-06	6.83133e-06
GOTERM_BP_DIRECT	GO:0006952~defense response	14	15.9091	6.87023e-06	AT3G52450, AT1G07050, AT4G17490, AT5G15130, AT2G35930, AT3G23240, AT4G01250, AT5G47230, AT1G72910, AT2G39200, AT2G43580, AT1G07900, AT4G11280, AT5G64905	85	791	22569	4.69943	0.0011604	0.000165867	0.000146238
GOTERM_BP_DIRECT	GO:0009737~response to abscisic acid	15	17.0455	1.22437e-05	AT4G31910, AT3G49570, AT4G27654, AT1G61470, AT3G29000, AT5G27420, AT4G29780, AT2G36690, AT1G18300, AT1G27730, AT1G07900, AT1G32928, AT1G73540, AT5G59550, AT4G14450	85	966	22569	4.12294	0.00206705	0.000258648	0.000228038
GOTERM_BP_DIRECT	GO:0050832~defense response to fungus	15	17.0455	1.78192e-05	AT1G66830, AT1G61470, AT3G29000, AT4G29780, AT1G19210, AT1G18300, AT2G30020, AT2G39200, AT1G05700, AT4G21920, AT1G32928, AT1G73540, AT1G24140, AT5G44910, AT4G14450	85	999	22569	3.98675	0.00300693	0.000334604	0.000295006
GOTERM_BP_DIRECT	GO:0031347~regulation of defense response	11	12.5	2.77104e-05	AT4G27654, AT1G77640, AT1G61470, AT1G32928, AT3G29000, AT1G73540, AT4G29780, AT1G19210, AT1G18300, AT1G21326, AT4G14450	85	531	22569	5.50037	0.00467217	0.000468305	0.000412885
GOTERM_BP_DIRECT	GO:0009620~response to fungus	8	9.09091	0.000174399	AT2G43580, AT3G49570, AT5G17350, AT1G07900, AT5G21960, AT4G20000, AT1G21326, AT2G30020	85	315	22569	6.74331	0.0290458	0.0026794	0.00236231
GOTERM_BP_DIRECT	GO:0006355~regulation of transcription, DNA-templated	17	19.3182	0.000193147	AT1G07050, AT3G50060, AT5G21960, AT4G17490, AT5G15130, AT3G23240, AT1G19210, AT1G28370, AT1G73830, AT1G74930, AT5G43290, AT4G01250, AT5G47230, AT2G37430, AT1G77640, AT4G37260, AT4G31550	85	1569	22569	2.87686	0.0321179	0.00272015	0.00239824
GOTERM_BP_DIRECT	GO:0010087~phloem or xylem histogenesis	5	5.68182	0.000262331	AT4G31910, AT4G17490, AT1G28370, AT1G74930, AT4G11280	85	83	22569	15.995	0.0433711	0.00341031	0.00300672
GOTERM_BP_DIRECT	GO:0002376~immune system process	7	7.95455	0.000295396	AT1G66830, AT3G29000, AT1G73540, AT4G29780, AT5G44910, AT1G18300, AT1G21326	85	243	22569	7.64866	0.0487033	0.00356585	0.00314385
GOTERM_BP_DIRECT	GO:0009651~response to salt stress	9	10.2273	0.00108957	AT1G27730, AT3G10930, AT3G49570, AT3G23250, AT3G29000, AT1G73540, AT4G29780, AT1G18300, AT5G22270	85	556	22569	4.29795	0.168262	0.0119261	0.0105148
GOTERM_BP_DIRECT	GO:0009409~response to cold	8	9.09091	0.0011291	AT1G27730, AT5G67450, AT3G23250, AT3G29000, AT1G73540, AT4G29780, AT1G19210, AT5G47230	85	431	22569	4.9284	0.173806	0.0119261	0.0105148
GOTERM_BP_DIRECT	GO:0098771~inorganic ion homeostasis	4	4.54545	0.00200675	AT1G05700, AT2G22122, AT5G24230, AT5G45070	85	67	22569	15.8518	0.287861	0.0199495	0.0175886
GOTERM_BP_DIRECT	GO:0051865~protein autoubiquitination	3	3.40909	0.00224637	AT3G52450, AT2G35930, AT5G59550	85	19	22569	41.9238	0.316182	0.0210909	0.0185949

## Sheet: shoot_2h
Category	Term	Count	X.	PValue	Genes	List.Total	Pop.Hits	Pop.Total	Fold.Enrichment	Bonferroni	Benjamini	FDR
GOTERM_BP_DIRECT	GO:0010200~response to chitin	71	15.8837	9.90519e-46	AT5G19230, AT5G44350, AT5G47220, AT3G06890, AT3G23230, AT3G55980, AT5G43420, AT4G29780, AT2G36650, AT4G01250, AT5G46295, AT5G38700, AT3G46620, AT1G32928, AT1G73540, AT3G07195, AT4G34410, AT1G80840, AT3G18710, AT4G13395, AT3G50260, AT4G27652, AT3G04640, AT4G27654, AT4G27657, AT3G29000, AT2G35930, AT1G18300, AT1G33760, AT5G47230, AT1G51700, AT2G37430, AT1G27730, AT3G15210, AT4G17500, AT1G02810, AT3…	423	421	22569	8.99805	5.84406e-43	5.84406e-43	5.42805e-43
GOTERM_BP_DIRECT	GO:0042742~defense response to bacterium	85	19.0157	2.61451e-30	AT5G19230, AT5G46330, AT5G40590, AT3G56710, AT4G23280, AT3G06890, AT3G51660, AT5G43420, AT4G29780, AT1G16110, AT5G46295, AT4G23320, AT5G46050, AT1G30700, AT4G36670, AT1G32928, AT1G51790, AT1G73540, AT4G12500, AT3G07195, AT5G44910, AT1G80840, AT2G40750, AT5G05300, AT4G13395, AT3G50260, AT4G27652, AT3G04640, AT4G27657, AT3G29000, AT1G18300, AT3G18250, AT1G33760, AT4G39950, AT3G19010, AT5G65600, AT4…	423	1053	22569	4.30688	1.54256e-27	7.7128e-28	7.16375e-28
GOTERM_BP_DIRECT	GO:0071456~cellular response to hypoxia	42	9.39597	3.27446e-27	AT5G19230, AT5G45340, AT3G55980, AT1G61340, AT1G13260, AT1G26380, AT4G29780, AT4G01250, AT4G24570, AT1G72910, AT5G41080, AT1G26410, AT1G66080, AT2G25735, AT1G32928, AT1G25560, AT2G23270, AT5G64905, AT4G13395, AT5G54490, AT2G26560, AT5G19120, AT5G42380, AT3G04640, AT4G27657, AT1G15010, AT1G68840, AT5G45630, AT5G27420, AT1G18300, AT3G18290, AT1G27730, AT1G76600, AT3G15210, AT1G69890, AT5G57510, AT5…	423	243	22569	9.22178	1.93193e-24	6.43978e-25	5.98135e-25
GOTERM_BP_DIRECT	GO:0009611~response to wounding	67	14.9888	3.96836e-25	AT5G19230, AT4G29700, AT5G44350, AT3G06890, AT3G51660, AT4G29780, AT2G36650, AT5G46295, AT5G46050, AT4G36670, AT1G32928, AT1G73540, AT4G12500, AT3G07195, AT1G80840, AT4G13395, AT4G04830, AT4G27652, AT3G04640, AT4G27654, AT4G27657, AT3G29000, AT1G18300, AT3G18250, AT1G30730, AT1G27730, AT3G19010, AT1G52030, AT4G11280, AT5G55050, AT3G61190, AT2G25460, AT5G44575, AT1G61340, AT1G74930, AT5G47240, AT3…	423	782	22569	4.5713	2.34134e-22	5.85334e-23	5.43666e-23
GOTERM_BP_DIRECT	GO:0031347~regulation of defense response	55	12.3043	1.97119e-24	AT5G19230, AT5G44350, AT3G06890, AT3G51660, AT5G43420, AT4G29780, AT1G16110, AT2G36650, AT5G46295, AT1G30700, AT4G36670, AT5G38700, AT1G32928, AT1G51790, AT1G73540, AT4G12500, AT3G07195, AT1G80840, AT2G40750, AT4G13395, AT4G27652, AT3G04640, AT4G27654, AT4G27657, AT3G29000, AT1G18300, AT3G18250, AT1G33760, AT3G19010, AT4G11521, AT4G23810, AT3G46690, AT2G25460, AT3G55840, AT5G23350, AT1G72950, AT1…	423	531	22569	5.52637	1.163e-21	2.32601e-22	2.16043e-22
GOTERM_BP_DIRECT	GO:0009751~response to salicylic acid	40	8.94855	7.38158e-20	AT5G19230, AT3G55840, AT4G23280, AT1G65484, AT1G61340, AT5G43420, AT1G28480, AT5G46295, AT1G36622, AT5G46050, AT2G25735, AT3G44860, AT1G51790, AT4G12500, AT1G20310, AT3G07195, AT1G80840, AT2G40750, AT1G79680, AT1G66920, AT5G47850, AT4G27652, AT3G04640, AT1G61470, AT5G40460, AT3G29000, AT3G18250, AT1G33760, AT1G51920, AT1G53625, AT1G26420, AT5G38310, AT4G11521, AT4G23810, AT2G40000, AT3G46690, AT2…	423	337	22569	6.33289	4.35513e-17	7.25855e-18	6.74184e-18
GOTERM_BP_DIRECT	GO:0009873~ethylene-activated signaling pathway	32	7.15884	2.84429e-19	AT5G47220, AT3G23230, AT1G13260, AT5G25350, AT4G29780, AT1G74930, AT1G79700, AT1G77640, AT1G16060, AT1G25560, AT1G73540, AT4G34410, AT2G40750, AT1G53170, AT4G13395, AT3G50260, AT4G27652, AT4G27654, AT5G21960, AT4G27657, AT4G17490, AT1G06160, AT1G68840, AT3G23240, AT1G19210, AT1G28370, AT1G33760, AT5G22270, AT5G47230, AT4G17500, AT3G15210, AT1G36060	423	207	22569	8.24806	1.67813e-16	2.39733e-17	2.22668e-17
GOTERM_BP_DIRECT	GO:0009414~response to water deprivation	61	13.6465	1.18954e-16	AT5G19230, AT2G47190, AT1G65484, AT4G29780, AT1G16110, AT5G60680, AT5G46295, AT1G30700, AT5G38700, AT3G46620, AT1G32928, AT1G73540, AT3G07195, AT4G13395, AT2G41240, AT4G27652, AT3G04640, AT4G27654, AT4G27657, AT3G29000, AT3G56200, AT2G35930, AT1G18300, AT4G39950, AT1G27730, AT1G07900, AT3G19010, AT3G14440, AT3G09020, AT5G58680, AT3G13437, AT4G11280, AT2G25460, AT3G52450, AT5G45340, AT3G23250, AT1…	423	956	22569	3.40443	6.55032e-14	8.77288e-15	8.14837e-15
GOTERM_BP_DIRECT	GO:0050832~defense response to fungus	62	13.8702	3.41007e-16	AT5G19230, AT3G06890, AT5G43420, AT4G29780, AT1G16110, AT5G46295, AT2G39200, AT1G30700, AT4G36670, AT1G13609, AT1G32928, AT1G51790, AT1G73540, AT4G12500, AT3G07195, AT5G44910, AT4G34410, AT1G80840, AT2G40750, AT4G13395, AT4G27652, AT3G04640, AT4G02330, AT4G27657, AT3G29000, AT1G18300, AT3G18250, AT1G33760, AT3G19010, AT4G11521, AT1G24140, AT3G46690, AT5G39580, AT3G13437, AT2G25460, AT3G55840, AT1…	423	999	22569	3.3113	1.96509e-13	2.23549e-14	2.07635e-14
GOTERM_BP_DIRECT	GO:0002376~immune system process	28	6.26398	1.24742e-13	AT3G51660, AT5G43420, AT4G29780, AT5G46295, AT1G30700, AT4G36670, AT2G25735, AT4G12500, AT1G73540, AT1G20310, AT5G44910, AT2G27310, AT1G21326, AT3G46280, AT1G66920, AT5G47850, AT4G27652, AT3G29000, AT3G60200, AT1G18300, AT3G18250, AT1G33760, AT1G51920, AT1G53625, AT1G26420, AT4G11521, AT3G46690, AT2G42760	423	243	22569	6.14786	7.36256e-11	7.35976e-12	6.83584e-12
GOTERM_BP_DIRECT	GO:0006979~response to oxidative stress	34	7.60626	1.21327e-10	AT5G19230, AT4G29700, AT3G28340, AT5G64100, AT1G36622, AT4G36670, AT4G15236, AT2G25735, AT1G52200, AT5G05340, AT1G73540, AT1G25400, AT3G46280, AT4G04830, AT4G27652, AT3G04640, AT4G27654, AT5G21960, AT4G27657, AT4G23190, AT4G04810, AT5G66675, AT3G60200, AT1G18300, AT1G53625, AT1G11210, AT4G24240, AT1G27730, AT3G19010, AT1G76640, AT2G40000, AT4G11280, AT5G39580, AT2G25460	423	476	22569	3.81104	7.1583e-08	6.50755e-09	6.0443e-09
GOTERM_BP_DIRECT	GO:0009755~hormone-mediated signaling pathway	29	6.4877	1.97978e-10	AT4G29700, AT5G44350, AT5G23350, AT1G16110, AT5G60680, AT1G36622, AT1G24330, AT2G25735, AT1G32928, AT1G20310, AT3G07195, AT1G25400, AT1G69900, AT3G04640, AT5G21960, AT1G61470, AT1G64065, AT3G29000, AT5G66675, AT4G28085, AT1G18300, AT3G18250, AT4G24240, AT1G50750, AT1G02810, AT3G19010, AT3G46690, AT2G44500, AT1G53180	423	357	22569	4.33413	1.16807e-07	9.73393e-09	9.041e-09
GOTERM_BP_DIRECT	GO:0002237~response to molecule of bacterial origin	17	3.80313	2.36102e-10	AT5G47850, AT3G29000, AT3G55150, AT1G33760, AT1G53625, AT1G51800, AT4G36670, AT2G25735, AT1G26420, AT3G19010, AT4G12500, AT1G51790, AT5G44910, AT2G27310, AT1G80840, AT1G25400, AT4G14450	423	110	22569	8.24571	1.393e-07	1.07154e-08	9.95262e-09
GOTERM_BP_DIRECT	GO:0009737~response to abscisic acid	49	10.962	7.66383e-10	AT5G44350, AT2G47190, AT4G29780, AT2G36690, AT1G16110, AT5G46050, AT1G30700, AT1G24330, AT3G46620, AT1G32928, AT1G73540, AT4G12500, AT4G13395, AT5G54270, AT4G31910, AT4G27652, AT3G04640, AT4G27654, AT3G29000, AT3G56200, AT1G18300, AT1G65690, AT1G27730, AT3G15210, AT1G07900, AT3G19010, AT3G46690, AT2G25460, AT1G61340, AT1G36622, AT3G14050, AT2G25735, AT1G16060, AT1G09950, AT2G27310, AT5G45820, AT1…	423	966	22569	2.70639	4.52166e-07	3.22976e-08	2.99984e-08
GOTERM_BP_DIRECT	GO:0009620~response to fungus	26	5.81655	1.48922e-09	AT5G17350, AT2G43580, AT4G15236, AT5G38700, AT1G51790, AT1G21326, AT1G79680, AT1G66920, AT4G02330, AT3G49570, AT5G21960, AT1G64065, AT2G39330, AT3G55150, AT4G20000, AT1G51800, AT2G30020, AT1G28190, AT2G15042, AT1G18290, AT1G76600, AT1G07900, AT3G19010, AT5G12340, AT5G38310, AT3G45140	423	315	22569	4.40387	8.7864e-07	5.82922e-08	5.41425e-08
GOTERM_BP_DIRECT	GO:0009753~response to jasmonic acid	32	7.15884	1.5808e-09	AT5G44350, AT3G51660, AT1G61340, AT4G29780, AT1G72950, AT2G36650, AT1G36622, AT5G46050, AT1G72416, AT1G30700, AT1G70170, AT5G38700, AT4G21920, AT3G44860, AT1G73540, AT1G20310, AT1G25400, AT4G13395, AT1G20510, AT4G04830, AT1G06160, AT4G28085, AT1G18300, AT1G53625, AT5G07010, AT1G19180, AT1G07900, AT1G76640, AT2G44500, AT3G45140, AT5G58680, AT4G11280	423	471	22569	3.62494	9.32674e-07	5.82922e-08	5.41425e-08
GOTERM_BP_DIRECT	GO:0009651~response to salt stress	31	6.93512	2.44369e-07	AT3G55840, AT3G10930, AT3G49580, AT2G47190, AT3G23250, AT1G61340, AT4G29780, AT5G46295, AT1G70170, AT4G36670, AT1G16060, AT2G44490, AT1G73540, AT1G09950, AT2G27310, AT5G05300, AT4G13395, AT5G56030, AT4G27652, AT3G49570, AT4G27657, AT3G29000, AT1G59950, AT5G45630, AT1G18300, AT5G22270, AT1G27730, AT2G15390, AT3G60120, AT2G44500, AT5G58680	423	556	22569	2.97481	0.000144167	8.48103e-06	7.87729e-06
GOTERM_BP_DIRECT	GO:0009617~response to bacterium	18	4.02685	1.12488e-06	AT3G50260, AT5G45630, AT1G61340, AT3G55150, AT2G30750, AT1G33760, AT4G39950, AT4G15236, AT5G38700, AT2G44490, AT5G02490, AT4G23810, AT3G12580, AT4G31550, AT3G45140, AT1G79680, AT1G20510, AT3G46280	423	223	22569	4.30665	0.00066346	3.68711e-05	3.42464e-05
GOTERM_BP_DIRECT	GO:0009867~jasmonic acid mediated signaling pathway	13	2.90828	7.81323e-06	AT5G19230, AT4G29700, AT5G40460, AT3G23240, AT1G19210, AT1G28480, AT1G72910, AT1G19180, AT2G27310, AT2G42760, AT3G15500, AT2G25460, AT5G16190	423	133	22569	5.21511	0.00459921	0.000234493	0.000217801
GOTERM_BP_DIRECT	GO:0010106~cellular response to iron ion starvation	5	1.11857	7.94893e-06	AT3G56980, AT3G47640, AT3G56970, AT3G18290, AT2G41240	423	8	22569	33.3466	0.00467891	0.000234493	0.000217801
GOTERM_BP_DIRECT	GO:0009404~toxin metabolic process	8	1.78971	5.58171e-05	AT1G30700, AT4G15236, AT1G26420, AT3G18250, AT1G51920, AT5G46295, AT1G36622, AT3G46280	423	53	22569	8.05353	0.0323966	0.0015682	0.00145656
GOTERM_BP_DIRECT	GO:0006355~regulation of transcription, DNA-templated	52	11.6331	8.29458e-05	AT5G47220, AT2G47190, AT3G23230, AT3G55980, AT4G01250, AT4G34410, AT2G40750, AT1G53170, AT2G41240, AT3G50260, AT5G67060, AT1G33760, AT1G73830, AT5G47230, AT4G25470, AT1G51700, AT2G37430, AT3G15210, AT4G17500, AT4G31550, AT2G26150, AT4G37610, AT5G02810, AT5G15130, AT3G56970, AT1G74930, AT1G79700, AT4G36570, AT1G22770, AT1G49130, AT1G16060, AT1G77640, AT4G37260, AT1G25560, AT3G15500, AT5G43250, AT1…	423	1569	22569	1.76829	0.0477618	0.00222445	0.0020661
GOTERM_BP_DIRECT	GO:0009266~response to temperature stimulus	12	2.68456	0.000110761	AT1G07050, AT5G02810, AT4G27654, AT5G67060, AT4G27657, AT5G40460, AT1G64065, AT3G12580, AT2G44500, AT5G60680, AT4G13395, AT3G61190	423	148	22569	4.32605	0.0632629	0.00284126	0.002639
GOTERM_BP_DIRECT	GO:0014070~response to organic cyclic compound	14	3.13199	0.000124029	AT5G44350, AT4G27657, AT4G28085, AT3G60200, AT4G24240, AT4G36670, AT4G21920, AT3G19010, AT1G32928, AT1G51790, AT2G27310, AT5G58680, AT4G13395, AT3G46280	423	203	22569	3.67963	0.070568	0.00304905	0.002832
GOTERM_BP_DIRECT	GO:0009409~response to cold	21	4.69799	0.000198481	AT3G50260, AT5G67450, AT4G02330, AT3G27690, AT2G05070, AT3G25770, AT3G23250, AT3G29000, AT3G56200, AT4G29780, AT5G66675, AT1G19210, AT4G25470, AT5G47230, AT5G23070, AT1G27730, AT1G22770, AT1G73540, AT4G37610, AT3G61190, AT2G25460	423	431	22569	2.59964	0.110517	0.00468415	0.0043507
GOTERM_BP_DIRECT	GO:1901701~cellular response to oxygen-containing compound	20	4.47427	0.000270808	AT3G55840, AT3G04640, AT5G21960, AT3G29000, AT4G29780, AT5G66675, AT4G28085, AT3G60200, AT2G36650, AT1G24330, AT2G25735, AT4G21920, AT3G19010, AT4G11521, AT1G76640, AT3G07195, AT3G09020, AT2G44500, AT4G13395, AT2G27660	423	408	22569	2.61542	0.147684	0.00603282	0.00560337
GOTERM_BP_DIRECT	GO:0002682~regulation of immune system process	8	1.78971	0.000276078	AT1G61470, AT3G19010, AT1G51790, AT3G07195, AT1G16110, AT1G25400, AT1G36622, AT4G14450	423	68	22569	6.27701	0.150331	0.00603282	0.00560337
GOTERM_BP_DIRECT	GO:0006970~response to osmotic stress	18	4.02685	0.000304475	AT5G47850, AT3G04640, AT3G06890, AT3G56200, AT1G61340, AT3G60200, AT3G56360, AT1G65690, AT5G60680, AT1G29290, AT1G30700, AT2G25735, AT5G53450, AT3G14440, AT2G40750, AT1G25400, AT2G25460, AT4G14450	423	346	22569	2.77567	0.164452	0.00641572	0.00595901
GOTERM_BP_DIRECT	GO:0097305~response to alcohol	10	2.23714	0.000335563	AT1G26420, AT5G21960, AT1G76640, AT1G59950, AT2G28960, AT5G66675, AT5G58680, AT1G21326, AT4G24240, AT5G52390	423	116	22569	4.59954	0.179643	0.00682696	0.00634098
GOTERM_BP_DIRECT	GO:0006952~defense response	30	6.71141	0.000473301	AT3G52450, AT3G55840, AT4G23280, AT5G15130, AT1G18870, AT1G72950, AT4G01250, AT1G72910, AT2G39200, AT2G43580, AT5G64905, AT1G79680, AT5G56030, AT2G26020, AT1G07050, AT4G25630, AT4G17490, AT2G35930, AT3G23240, AT3G55150, AT3G18690, AT5G47230, AT4G39950, AT4G17500, AT1G07900, AT2G40000, AT1G52030, AT5G58680, AT4G11280, AT3G61190	423	791	22569	2.02356	0.243698	0.00930826	0.00864564
GOTERM_BP_DIRECT	GO:0009723~response to ethylene	11	2.46085	0.000845782	AT3G15210, AT1G29860, AT1G32928, AT1G65484, AT1G06160, AT1G59950, AT5G25350, AT1G18300, AT3G54040, AT5G60680, AT4G11280	423	159	22569	3.6912	0.392998	0.0160971	0.0149512
GOTERM_BP_DIRECT	GO:0010087~phloem or xylem histogenesis	8	1.78971	0.000930805	AT4G31910, AT4G17500, AT5G47220, AT4G17490, AT1G28370, AT4G34410, AT1G74930, AT4G11280	423	83	22569	5.14261	0.422722	0.0171617	0.01594
GOTERM_BP_DIRECT	GO:0098542~defense response to other organism	26	5.81655	0.00119141	AT4G29700, AT4G22470, AT5G40590, AT5G44350, AT2G36650, AT1G72416, AT4G15236, AT5G38700, AT3G19200, AT2G28960, AT2G23270, AT4G39320, AT3G46280, AT1G66920, AT3G49570, AT4G27654, AT5G21960, AT2G35910, AT1G22900, AT5G27420, AT4G28085, AT5G64890, AT3G18250, AT1G33760, AT1G02810, AT1G76640	423	683	22569	2.03107	0.505076	0.0213009	0.0197846
GOTERM_BP_DIRECT	GO:0042542~response to hydrogen peroxide	7	1.566	0.00157305	AT3G10930, AT1G22770, AT4G23810, AT5G05410, AT5G05300, AT4G37610, AT2G26150	423	67	22569	5.57436	0.604985	0.0265172	0.0246295
GOTERM_BP_DIRECT	GO:0098771~inorganic ion homeostasis	7	1.566	0.00157305	AT1G30700, AT2G22122, AT2G44380, AT3G06890, AT5G24230, AT5G45070, AT3G56360	423	67	22569	5.57436	0.604985	0.0265172	0.0246295
GOTERM_BP_DIRECT	GO:0007165~signal transduction	32	7.15884	0.0026182	AT3G55840, AT5G43420, AT4G29780, AT1G72950, AT2G36650, AT3G56070, AT1G72910, AT1G72416, AT4G36670, AT1G47890, AT1G77640, AT4G21920, AT1G51790, AT5G44910, AT5G45820, AT2G25470, AT3G46280, AT1G66920, AT2G32660, AT1G59950, AT5G45070, AT3G60200, AT1G33760, AT2G17880, AT4G24580, AT2G15042, AT1G26420, AT4G11521, AT3G09020, AT3G53830, AT5G58680, AT2G27660	423	967	22569	1.76561	0.787064	0.0429093	0.0398548

## Sheet: shoot_5h
Category	Term	Count	X.	PValue	Genes	List.Total	Pop.Hits	Pop.Total	Fold.Enrichment	Bonferroni	Benjamini	FDR
GOTERM_BP_DIRECT	GO:0010200~response to chitin	102	5.78231	3.34442e-29	AT5G19230, AT5G22520, AT4G27720, AT3G06890, AT5G62020, AT2G36650, AT5G46295, AT5G38700, AT1G32928, AT1G80840, AT1G25422, AT4G13395, AT3G56400, AT3G04640, AT3G56880, AT3G29000, AT1G51700, AT3G25600, AT1G27730, AT4G17500, AT3G15530, AT1G02810, AT4G23810, AT4G31550, AT2G44840, AT2G24130, AT5G67450, AT1G72950, AT4G35480, AT3G46600, AT4G37260, AT3G60550, AT3G09032, AT1G21326, AT1G25400, AT5G09800, AT5…	1564	421	22569	3.49618	4.98987e-26	4.98987e-26	4.83937e-26
GOTERM_BP_DIRECT	GO:0051301~cell division	99	5.61224	2.64735e-23	AT2G29680, AT3G56870, AT1G08130, AT1G66250, AT5G06150, AT1G46480, AT4G12740, AT1G29980, AT1G49910, AT5G55280, AT3G60900, AT1G07270, AT1G67510, AT5G65120, AT3G54180, AT3G01410, AT4G26760, AT2G42260, AT4G17500, AT5G61600, AT4G37490, AT5G62410, AT3G19210, AT3G10880, AT1G77390, AT5G02520, AT1G14750, AT5G41460, AT1G63680, AT3G19590, AT5G43080, AT3G51280, AT4G17610, AT1G18040, AT3G46320, AT3G60550, AT1…	1564	472	22569	3.0267	3.94984e-20	1.97492e-20	1.91536e-20
GOTERM_BP_DIRECT	GO:0009611~response to wounding	125	7.08617	1.14883e-18	AT5G19230, AT4G04840, AT5G22520, AT3G06890, AT1G61120, AT3G49940, AT2G36650, AT5G46295, AT5G61290, AT1G32920, AT1G31710, AT5G44390, AT1G74430, AT4G36670, AT4G18205, AT1G52000, AT1G32928, AT4G12500, AT4G18440, AT1G54020, AT1G80840, AT1G25422, AT4G13395, AT3G04640, AT3G56880, AT3G29000, AT4G30500, AT3G21240, AT3G25600, AT1G27730, AT3G15530, AT1G05800, AT5G06320, AT1G17380, AT5G55050, AT3G06035, AT5…	1564	782	22569	2.30663	1.71406e-15	5.71353e-16	5.5412e-16
GOTERM_BP_DIRECT	GO:0006270~DNA replication initiation	16	0.907029	4.0663e-13	AT1G44900, AT1G07270, AT2G29680, AT5G16690, AT3G25100, AT1G67630, AT5G46280, AT4G02060, AT5G67100, AT2G16440, AT1G26840, AT2G20980, AT4G12620, AT4G14700, AT5G44635, AT2G07690	1564	22	22569	10.4948	6.06759e-10	1.51673e-10	1.47099e-10
GOTERM_BP_DIRECT	GO:0006260~DNA replication	29	1.64399	9.26283e-13	AT5G45400, AT3G52630, AT1G08130, AT2G37560, AT3G18580, AT5G26680, AT2G16440, AT4G12620, AT4G14700, AT1G08840, AT2G40550, AT1G78650, AT3G54710, AT2G21790, AT3G27060, AT1G07270, AT5G16690, AT2G29570, AT1G07370, AT4G32700, AT3G02920, AT1G65470, AT2G31270, AT1G26840, AT5G08020, AT2G44580, AT5G61000, AT2G24490, AT1G09200	1564	84	22569	4.98189	1.38198e-09	2.76403e-10	2.68066e-10
GOTERM_BP_DIRECT	GO:0006268~DNA unwinding involved in DNA replication	13	0.736961	3.7278e-10	AT1G44900, AT3G05740, AT5G45400, AT5G46280, AT4G02060, AT1G10930, AT5G27680, AT2G16440, AT5G08020, AT1G27880, AT5G61000, AT5G44635, AT2G07690	1564	19	22569	9.87337	5.56188e-07	7.98169e-08	7.74096e-08
GOTERM_BP_DIRECT	GO:0071456~cellular response to hypoxia	47	2.6644	3.74476e-10	AT3G46090, AT2G26190, AT5G19230, AT5G26920, AT5G45340, AT3G55980, AT1G61340, AT1G13260, AT4G29780, AT4G01250, AT5G35735, AT4G24570, AT1G72910, AT1G66080, AT2G25735, AT1G32928, AT1G19250, AT1G25560, AT2G22500, AT1G07135, AT2G01180, AT4G13395, AT5G54490, AT4G16660, AT3G56400, AT5G42380, AT3G04640, AT4G27657, AT3G56880, AT1G68840, AT5G45630, AT5G27420, AT1G72920, AT1G18300, AT5G66650, AT1G66090, AT1…	1564	243	22569	2.79105	5.58718e-07	7.98169e-08	7.74096e-08
GOTERM_BP_DIRECT	GO:0044772~mitotic cell cycle phase transition	16	0.907029	1.9973e-09	AT1G14750, AT1G80370, AT1G15570, AT2G17620, AT5G65420, AT4G28230, AT1G16330, AT5G25380, AT5G43080, AT5G10440, AT5G06150, AT1G70210, AT1G44110, AT4G37490, AT1G77390, AT3G11520	1564	34	22569	6.79073	2.97997e-06	3.72497e-07	3.61262e-07
GOTERM_BP_DIRECT	GO:0007018~microtubule-based movement	22	1.24717	2.30596e-09	AT4G21270, AT1G59540, AT3G23670, AT5G27000, AT2G37420, AT2G36200, AT4G26660, AT1G20060, AT4G05190, AT3G10180, AT5G54670, AT2G47500, AT5G60930, AT3G44730, AT1G18370, AT5G55520, AT2G22610, AT3G20150, AT2G28620, AT3G10310, AT4G14330, AT5G23910	1564	67	22569	4.73831	3.44049e-06	3.82277e-07	3.70748e-07
GOTERM_BP_DIRECT	GO:0031347~regulation of defense response	76	4.30839	2.82393e-09	AT5G19230, AT5G44350, AT5G22520, AT3G06890, AT4G29780, AT1G16110, AT2G36650, AT5G46295, AT5G14700, AT4G36670, AT4G14400, AT5G38700, AT1G32928, AT1G51790, AT1G73540, AT4G12500, AT2G28500, AT1G80840, AT2G40750, AT4G13395, AT4G18760, AT3G56400, AT3G04640, AT4G27654, AT4G27657, AT3G56880, AT3G59710, AT3G29000, AT1G18300, AT3G25882, AT1G33760, AT4G24380, AT1G30135, AT2G18210, AT3G25600, AT2G32140, AT3…	1564	531	22569	2.06535	4.21329e-06	4.2133e-07	4.08622e-07
GOTERM_BP_DIRECT	GO:0006979~response to oxidative stress	70	3.96825	4.13098e-09	AT5G19230, AT4G29700, AT4G04840, AT5G40150, AT3G49940, AT5G64120, AT1G35910, AT2G41480, AT4G36670, AT1G73540, AT5G05340, AT5G58390, AT4G11290, AT3G04640, AT4G27654, AT4G27657, AT1G09210, AT3G59710, AT1G56340, AT1G18300, AT4G24380, AT2G18210, AT1G27730, AT3G15530, AT3G45640, AT1G27330, AT4G21830, AT5G59490, AT2G40000, AT5G06720, AT5G39580, AT4G11280, AT5G21940, AT3G46090, AT3G28340, AT1G09000, AT2…	1564	476	22569	2.1221	6.16341e-06	5.60312e-07	5.43412e-07
GOTERM_BP_DIRECT	GO:0048523~negative regulation of cellular process	46	2.60771	7.44115e-09	AT1G11220, AT4G31840, AT3G56870, AT3G52110, AT1G67320, AT5G63550, AT3G59200, AT1G16630, AT3G51280, AT1G03730, AT2G16270, AT2G25735, AT3G17840, AT4G23800, AT1G20370, AT2G04235, AT3G09032, AT4G02800, AT3G12870, AT5G01420, AT4G31360, AT4G30150, AT4G27510, AT3G03130, AT3G27360, AT4G19590, AT4G03100, AT3G27640, AT3G51230, AT3G23740, AT3G25882, AT5G65120, AT1G14700, AT5G66230, AT3G25600, AT5G65360, AT4…	1564	257	22569	2.58286	1.11021e-05	9.25183e-07	8.97279e-07
GOTERM_BP_DIRECT	GO:0007049~cell cycle	38	2.1542	1.35212e-08	AT1G14750, AT1G08130, AT4G02060, AT1G16330, AT5G43080, AT3G51280, AT2G36010, AT5G06590, AT5G06150, AT1G18040, AT1G70210, AT3G60550, AT2G27970, AT5G55280, AT3G11520, AT3G48160, AT4G30800, AT1G80370, AT5G40460, AT5G27620, AT5G22110, AT1G15570, AT4G32700, AT5G65420, AT2G20515, AT3G60840, AT3G01330, AT5G25380, AT1G69380, AT4G14310, AT1G67180, AT5G10440, AT4G37490, AT1G44110, AT3G46110, AT1G77390, AT1…	1564	193	22569	2.8412	2.01734e-05	1.55182e-06	1.50501e-06
GOTERM_BP_DIRECT	GO:1903046~meiotic cell cycle process	30	1.70068	1.81526e-08	AT1G14630, AT1G11220, AT3G56870, AT4G28230, AT2G37960, AT3G20015, AT4G17610, AT1G48740, AT5G04130, AT4G16141, AT5G55180, AT5G01420, AT4G26960, AT5G67460, AT4G27510, AT3G03130, AT3G02120, AT3G05130, AT3G01070, AT5G40460, AT3G05470, AT1G67750, AT1G05370, AT5G65120, AT4G36360, AT4G36180, AT3G60660, AT5G01890, AT2G45470, AT1G25510	1564	131	22569	3.30465	2.70833e-05	1.93455e-06	1.8762e-06
GOTERM_BP_DIRECT	GO:0051321~meiotic cell cycle	21	1.19048	4.21671e-08	AT5G48600, AT4G00020, AT1G15760, AT1G35530, AT5G45400, AT4G24710, AT3G19590, AT3G14190, AT5G08020, AT3G43610, AT5G63920, AT3G63430, AT1G01370, AT5G61000, AT5G62410, AT1G22150, AT3G63200, AT1G49910, AT5G40820, AT5G02520, AT3G15720	1564	71	22569	4.26812	6.29113e-05	4.19422e-06	4.06772e-06
GOTERM_BP_DIRECT	GO:0000079~regulation of cyclin-dependent protein serine/threonine kinase activity	17	0.963719	4.98352e-08	AT1G14750, AT1G80370, AT5G27620, AT1G15570, AT2G17620, AT5G65420, AT1G16330, AT5G25380, AT5G43080, AT5G10440, AT5G06150, AT1G70210, AT1G44110, AT4G37490, AT3G60550, AT1G77390, AT3G11520	1564	47	22569	5.21947	7.43513e-05	4.64713e-06	4.50697e-06
GOTERM_BP_DIRECT	GO:0000724~double-strand break repair via homologous recombination	20	1.13379	8.1296e-08	AT4G00020, AT1G18800, AT3G05740, AT1G14750, AT1G35530, AT5G45400, AT3G02920, AT1G65470, AT1G10930, AT5G27680, AT5G08020, AT1G52530, AT1G27880, AT5G61000, AT3G46320, AT3G19210, AT5G07660, AT1G04020, AT2G24490, AT5G20850	1564	67	22569	4.30755	0.000121286	7.13492e-06	6.91973e-06
GOTERM_BP_DIRECT	GO:0009753~response to jasmonic acid	65	3.68481	1.72727e-07	AT4G04840, AT5G44350, AT5G41120, AT5G24780, AT1G61120, AT4G29780, AT2G36650, AT1G31710, AT5G44390, AT1G72416, AT5G38700, AT1G52000, AT5G09980, AT1G73540, AT4G18440, AT1G54020, AT3G48360, AT3G15720, AT4G13395, AT3G56400, AT3G56880, AT3G59710, AT4G30500, AT1G65890, AT1G18300, AT3G25882, AT4G24380, AT2G18210, AT3G25600, AT2G32140, AT5G07010, AT2G24850, AT1G07900, AT1G17380, AT1G18150, AT5G11790, AT5…	1564	471	22569	1.99144	0.000257675	1.43171e-05	1.38853e-05
GOTERM_BP_DIRECT	GO:0009873~ethylene-activated signaling pathway	37	2.09751	2.72892e-07	AT5G47220, AT5G44210, AT3G23230, AT1G13260, AT4G29780, AT1G74930, AT5G25190, AT1G79700, AT5G57760, AT1G77200, AT5G60120, AT1G25560, AT1G73540, AT2G40750, AT4G39780, AT1G53170, AT4G13395, AT3G56400, AT2G31230, AT4G27654, AT5G21960, AT4G27657, AT4G17490, AT5G67180, AT1G68840, AT3G23240, AT3G23220, AT1G19210, AT1G28370, AT1G33760, AT5G47230, AT4G17500, AT3G15210, AT5G61600, AT2G44840, AT4G16750, AT4…	1564	207	22569	2.57933	0.000407072	2.14292e-05	2.07829e-05
GOTERM_BP_DIRECT	GO:0000910~cytokinesis	18	1.02041	3.01751e-07	AT3G03130, AT1G11220, AT3G02120, AT1G15760, AT2G42800, AT1G55360, AT1G67510, AT3G05470, AT4G28230, AT3G20015, AT5G11510, AT3G17840, AT3G63430, AT5G01890, AT1G63810, AT5G55180, AT5G01420, AT1G25510	1564	59	22569	4.40247	0.000450112	2.25106e-05	2.18317e-05
GOTERM_BP_DIRECT	GO:0006267~pre-replicative complex assembly involved in nuclear cell cycle DNA replication	7	0.396825	7.20137e-07	AT1G44900, AT5G16690, AT5G46280, AT4G02060, AT5G44635, AT2G16440, AT2G07690	1564	7	22569	14.4303	0.00107387	5.1164e-05	4.96208e-05
GOTERM_BP_DIRECT	GO:0000727~double-strand break repair via break-induced replication	8	0.453515	1.94196e-06	AT1G44900, AT3G25100, AT5G46280, AT4G02060, AT5G44635, AT4G16970, AT2G16440, AT2G07690	1564	11	22569	10.4948	0.00289322	0.0001317	0.000127728
GOTERM_BP_DIRECT	GO:0000278~mitotic cell cycle	17	0.963719	3.36084e-06	AT5G23860, AT5G40460, AT3G59550, AT2G31270, AT1G04820, AT4G14310, AT3G43610, AT2G24970, AT5G63920, AT1G75780, AT4G21820, AT3G60660, AT1G03780, AT1G20010, AT2G29550, AT3G54710, AT4G15890	1564	62	22569	3.9567	0.00500182	0.000218016	0.00021144
GOTERM_BP_DIRECT	GO:0009751~response to salicylic acid	47	2.6644	7.99739e-06	AT5G19230, AT4G31800, AT5G22520, AT1G65484, AT1G61340, AT5G40990, AT5G46295, AT1G31710, AT5G35735, AT5G44390, AT1G03730, AT4G14400, AT2G25735, AT2G04515, AT3G44860, AT1G51790, AT4G12500, AT1G20310, AT3G09032, AT1G07135, AT1G80840, AT2G40750, AT3G48360, AT5G47850, AT3G56400, AT3G04640, AT4G23170, AT1G56240, AT1G61470, AT3G56880, AT5G40460, AT3G29000, AT1G80450, AT3G51450, AT1G33760, AT2G32140, AT5…	1564	337	22569	2.01254	0.0118613	0.000497171	0.000482176
GOTERM_BP_DIRECT	GO:0032508~DNA duplex unwinding	10	0.566893	1.20116e-05	AT3G05740, AT2G21660, AT4G38680, AT1G27880, AT5G46280, AT5G44635, AT1G79890, AT5G27680, AT1G10930, AT2G07690	1564	23	22569	6.27405	0.0177617	0.00071685	0.000695229
GOTERM_BP_DIRECT	GO:0009620~response to fungus	44	2.49433	1.55648e-05	AT5G26920, AT5G17350, AT3G26200, AT1G59740, AT5G40990, AT3G49940, AT1G66250, AT1G17420, AT3G50190, AT5G14700, AT2G43580, AT4G15236, AT2G04515, AT5G38700, AT5G57500, AT1G51790, AT1G54000, AT5G50570, AT3G09032, AT1G20990, AT2G28500, AT3G14310, AT1G21326, AT4G02330, AT5G21960, AT1G64065, AT3G50760, AT3G51450, AT3G25780, AT2G15760, AT3G21240, AT5G48580, AT2G39330, AT5G53830, AT4G20000, AT1G51800, AT2…	1564	315	22569	2.01566	0.0229553	0.000889379	0.000862555
GOTERM_BP_DIRECT	GO:0006364~rRNA processing	27	1.53061	1.60947e-05	AT4G04940, AT3G11964, AT3G06530, AT5G14580, AT4G02400, AT3G17170, AT1G29250, AT2G47300, AT1G45110, AT3G15460, AT1G48920, AT5G57280, AT4G01560, AT4G25630, AT4G26600, AT3G15080, AT1G70200, AT4G27490, AT2G34260, AT1G31660, AT4G29510, AT1G52930, AT2G19670, AT2G17250, AT1G04635, AT1G51380, AT1G63810	1564	152	22569	2.56328	0.0237274	0.000889379	0.000862555
GOTERM_BP_DIRECT	GO:0009617~response to bacterium	34	1.92744	2.92948e-05	AT5G26920, AT1G61120, AT1G61340, AT3G49940, AT2G30750, AT2G30770, AT1G74430, AT4G15236, AT4G14400, AT5G36920, AT5G38700, AT5G02490, AT5G03760, AT1G20990, AT3G25180, AT1G20510, AT3G46280, AT4G18760, AT3G56400, AT3G50760, AT5G45630, AT1G33760, AT4G39950, AT5G11630, AT4G37990, AT5G07690, AT2G46400, AT3G15530, AT3G45640, AT5G06320, AT4G23810, AT5G03870, AT4G31550, AT5G36890	1564	223	22569	2.20014	0.042767	0.00156099	0.00151391
GOTERM_BP_DIRECT	GO:0010374~stomatal complex development	12	0.680272	3.56419e-05	AT5G10310, AT5G01910, AT3G02120, AT1G80370, AT4G12540, AT2G38160, AT3G07320, AT4G36180, AT3G52110, AT3G61610, AT2G05760, AT5G66230	1564	38	22569	4.55694	0.0517894	0.00183371	0.00177841
GOTERM_BP_DIRECT	GO:0006457~protein folding	26	1.47392	7.89736e-05	AT3G09440, AT4G24190, AT5G18820, AT1G67760, AT5G61790, AT3G03960, AT3G56070, AT5G56010, AT1G23100, AT5G02490, AT5G28540, AT1G36390, AT2G21130, AT5G56030, AT2G33210, AT5G42020, AT5G49910, AT1G14980, AT1G09210, AT3G07770, AT1G56340, AT3G62600, AT4G26780, AT5G56000, AT1G77510, AT3G17830	1564	157	22569	2.38973	0.111156	0.00392762	0.00380916
GOTERM_BP_DIRECT	GO:0042742~defense response to bacterium	104	5.89569	0.00022897	AT5G19230, AT5G40590, AT5G22520, AT3G06890, AT5G40990, AT1G66250, AT5G46295, AT5G44390, AT4G36670, AT4G14400, AT1G32928, AT1G51790, AT4G12500, AT1G80840, AT2G40750, AT4G13395, AT3G56400, AT3G04640, AT3G56880, AT3G29000, AT5G53830, AT5G11630, AT4G39950, AT5G06320, AT4G23810, AT4G31550, AT2G40000, AT3G10930, AT2G27040, AT1G59740, AT1G72950, AT3G50190, AT2G30770, AT1G02205, AT1G70130, AT1G19250, AT1…	1564	1053	22569	1.42522	0.289412	0.0110201	0.0106877
GOTERM_BP_DIRECT	GO:0019761~glucosinolate biosynthetic process	10	0.566893	0.00030145	AT3G19710, AT4G13770, AT3G49680, AT5G23020, AT1G62560, AT5G14200, AT3G58990, AT2G43100, AT1G16410, AT4G12030	1564	33	22569	4.37282	0.362264	0.0136292	0.0132181
GOTERM_BP_DIRECT	GO:0007059~chromosome segregation	10	0.566893	0.00030145	AT1G77720, AT5G06590, AT2G24970, AT5G63920, AT3G23890, AT3G60660, AT1G49910, AT4G22970, AT3G19590, AT3G14190	1564	33	22569	4.37282	0.362264	0.0136292	0.0132181
GOTERM_BP_DIRECT	GO:0009682~induced systemic resistance	8	0.453515	0.000369282	AT4G39950, AT3G56400, AT5G07690, AT4G31550, AT2G30750, AT2G30770, AT4G12480, AT4G12470	1564	21	22569	5.49726	0.423667	0.0162049	0.0157162
GOTERM_BP_DIRECT	GO:0000911~cytokinesis by cell plate formation	12	0.680272	0.000426559	AT4G14310, AT5G51600, AT2G35190, AT1G54960, AT1G18370, AT1G50240, AT5G50375, AT5G18700, AT1G53140, AT4G22970, AT2G28620, AT4G26760	1564	49	22569	3.53395	0.470892	0.0181836	0.0176352
GOTERM_BP_DIRECT	GO:0006310~DNA recombination	14	0.793651	0.000516829	AT3G05740, AT3G52630, AT5G45400, AT4G32700, AT1G08130, AT1G65470, AT1G10930, AT5G27680, AT5G08020, AT2G26840, AT1G27880, AT2G19490, AT5G61000, AT2G24490	1564	66	22569	3.06097	0.537592	0.0208677	0.0202383
GOTERM_BP_DIRECT	GO:0010087~phloem or xylem histogenesis	16	0.907029	0.000524134	AT4G31910, AT5G47220, AT4G17490, AT5G19530, AT5G53830, AT1G28370, AT1G74930, AT5G25380, AT4G08160, AT4G17500, AT5G61600, AT1G46480, AT1G78770, AT4G11280, AT5G40830, AT4G18750	1564	83	22569	2.78175	0.542607	0.0208677	0.0202383
GOTERM_BP_DIRECT	GO:0002237~response to molecule of bacterial origin	19	1.0771	0.000539039	AT4G31800, AT5G47850, AT5G26920, AT1G66830, AT5G22520, AT3G29000, AT1G33760, AT1G51800, AT2G32140, AT1G53920, AT4G36670, AT2G25735, AT4G12500, AT1G51790, AT5G52760, AT5G44910, AT1G80840, AT1G25400, AT4G14450	1564	110	22569	2.49251	0.552672	0.0208677	0.0202383
GOTERM_BP_DIRECT	GO:0009414~response to water deprivation	94	5.3288	0.000545469	AT5G19230, AT4G04840, AT5G47100, AT1G65484, AT3G27550, AT4G29780, AT1G16110, AT5G60680, AT2G38470, AT5G46295, AT1G31710, AT1G74430, AT3G45930, AT1G52400, AT4G13990, AT5G38700, AT3G46620, AT1G32928, AT1G73540, AT2G28500, AT1G25422, AT4G13395, AT4G38410, AT2G41240, AT3G04640, AT4G27654, AT4G27657, AT3G56880, AT3G59710, AT3G29000, AT2G35930, AT1G18300, AT4G24380, AT2G18210, AT2G32140, AT3G55390, AT4…	1564	956	22569	1.41888	0.556945	0.0208677	0.0202383
GOTERM_BP_DIRECT	GO:0006281~DNA repair	29	1.64399	0.000758833	AT1G14410, AT3G05740, AT1G35530, AT5G45400, AT3G52630, AT3G05480, AT1G08130, AT1G10930, AT3G46940, AT1G27880, AT3G14890, AT1G08840, AT1G04020, AT3G27060, AT5G43530, AT5G46740, AT5G27680, AT5G08020, AT5G63920, AT2G19490, AT5G61000, AT2G02740, AT5G07810, AT2G24490, AT4G18470, AT2G02480, AT5G40820, AT4G17760, AT1G18090	1564	212	22569	1.97396	0.677808	0.0283045	0.0274508
GOTERM_BP_DIRECT	GO:0010106~cellular response to iron ion starvation	5	0.283447	0.00127917	AT5G04150, AT3G56980, AT3G47640, AT3G56970, AT2G41240	1564	8	22569	9.01894	0.851882	0.0465494	0.0451454

## Sheet: shoot_11d
Category	Term	Count	X.	PValue	Genes	List.Total	Pop.Hits	Pop.Total	Fold.Enrichment	Bonferroni	Benjamini	FDR
GOTERM_BP_DIRECT	GO:0006364~rRNA processing	39	2.6087	1.25531e-14	AT4G04940, AT3G11964, AT3G06530, AT4G05410, AT1G15440, AT5G14580, AT4G02400, AT3G17170, AT3G22660, AT1G31970, AT1G67120, AT5G66540, AT5G54910, AT4G23540, AT2G47300, AT5G11240, AT1G48920, AT5G57280, AT4G01560, AT4G25630, AT4G25730, AT5G14050, AT4G26600, AT3G15080, AT1G70200, AT4G27490, AT2G34260, AT3G22310, AT1G31660, AT4G29510, AT1G52930, AT2G19670, AT2G17250, AT1G51380, AT1G77030, AT5G08600, AT2…	1321	152	22569	4.3836	1.69741e-11	1.52941e-11	1.49324e-11
GOTERM_BP_DIRECT	GO:0051301~cell division	74	4.94983	2.26077e-14	AT1G61000, AT5G47220, AT1G08130, AT1G66250, AT5G55920, AT1G23000, AT1G46480, AT1G01370, AT1G29980, AT2G27970, AT5G05940, AT1G49910, AT1G14180, AT4G38890, AT3G11520, AT4G15890, AT5G67460, AT4G21270, AT5G48600, AT2G38720, AT5G15980, AT3G59550, AT5G65120, AT5G25380, AT3G01410, AT4G26760, AT4G14310, AT1G74560, AT4G17500, AT3G17350, AT1G29630, AT5G62410, AT3G60660, AT3G19210, AT4G39790, AT5G40840, AT2…	1321	472	22569	2.67855	3.06435e-11	1.52941e-11	1.49324e-11
GOTERM_BP_DIRECT	GO:0006268~DNA unwinding involved in DNA replication	13	0.869565	5.24173e-11	AT1G44900, AT3G05740, AT5G45400, AT5G46280, AT4G02060, AT1G10930, AT5G27680, AT2G16440, AT5G08020, AT1G27880, AT5G61000, AT5G44635, AT2G07690	1321	19	22569	11.6896	7.09206e-08	2.36402e-08	2.30811e-08
GOTERM_BP_DIRECT	GO:0042254~ribosome biogenesis	18	1.20401	1.09982e-08	AT5G22100, AT5G20160, AT4G26600, AT1G56110, AT3G22660, AT3G57660, AT5G27120, AT5G46580, AT2G37990, AT1G69070, AT1G48630, AT5G39960, AT3G05060, AT3G12860, AT1G48920, AT1G06720, AT4G30150, AT2G40010	1321	56	22569	5.49154	1.48805e-05	3.72014e-06	3.63216e-06
GOTERM_BP_DIRECT	GO:0007018~microtubule-based movement	19	1.2709	3.4508e-08	AT4G21270, AT1G59540, AT3G23670, AT5G27000, AT2G37420, AT2G36200, AT4G26660, AT1G20060, AT4G05190, AT3G10180, AT5G54670, AT2G47500, AT5G60930, AT1G18370, AT5G55520, AT2G22610, AT2G28620, AT3G10310, AT5G23910	1321	67	22569	4.84494	4.66883e-05	9.33787e-06	9.11702e-06
GOTERM_BP_DIRECT	GO:0006979~response to oxidative stress	60	4.01338	4.14605e-08	AT4G29700, AT4G01970, AT2G28190, AT5G64120, AT1G35910, AT2G44790, AT2G41480, AT4G36670, AT4G30170, AT5G05340, AT5G58390, AT4G11290, AT1G09210, AT3G59710, AT1G56340, AT1G18300, AT1G64360, AT1G27730, AT1G51420, AT2G40000, AT1G21310, AT5G39580, AT5G21940, AT1G20620, AT1G08830, AT5G19890, AT1G09000, AT3G49960, AT5G64100, AT4G08940, AT3G22200, AT4G08780, AT1G17147, AT3G01420, AT3G55280, AT4G15236, AT2…	1321	476	22569	2.15354	5.60944e-05	9.34933e-06	9.12821e-06
GOTERM_BP_DIRECT	GO:0006260~DNA replication	21	1.40468	5.60564e-08	AT1G08260, AT5G16690, AT2G29570, AT3G52630, AT5G45400, AT1G07370, AT1G08130, AT1G63160, AT3G18580, AT5G26680, AT1G65470, AT2G16440, AT1G26840, AT5G08020, AT2G44580, AT5G61000, AT1G08840, AT1G09200, AT3G54710, AT2G21790, AT3G27060	1321	84	22569	4.2712	7.58415e-05	1.08349e-05	1.05786e-05
GOTERM_BP_DIRECT	GO:0042744~hydrogen peroxide catabolic process	22	1.47157	1.52111e-07	AT5G19890, AT5G22410, AT3G01190, AT3G49960, AT5G64100, AT5G67400, AT1G34510, AT5G17820, AT1G30870, AT5G64120, AT5G24070, AT4G08780, AT2G41480, AT1G49570, AT4G30170, AT2G24800, AT5G05340, AT5G58390, AT5G06730, AT4G11290, AT5G39580, AT1G20620	1321	97	22569	3.8749	0.000205785	2.30362e-05	2.24914e-05
GOTERM_BP_DIRECT	GO:0006270~DNA replication initiation	11	0.735786	1.53234e-07	AT1G26840, AT1G44900, AT2G20980, AT5G16690, AT1G67630, AT5G46280, AT4G02060, AT5G44635, AT5G67100, AT2G16440, AT2G07690	1321	22	22569	8.54239	0.000207304	2.30362e-05	2.24914e-05
GOTERM_BP_DIRECT	GO:0006267~pre-replicative complex assembly involved in nuclear cell cycle DNA replication	7	0.468227	2.63376e-07	AT1G44900, AT5G16690, AT5G46280, AT4G02060, AT5G44635, AT2G16440, AT2G07690	1321	7	22569	17.0848	0.000356284	3.56347e-05	3.47919e-05
GOTERM_BP_DIRECT	GO:0007049~cell cycle	31	2.07358	9.19578e-07	AT1G61000, AT1G14750, AT1G08130, AT4G02060, AT1G16330, AT5G43080, AT1G71380, AT5G06590, AT1G18040, AT1G70210, AT5G05560, AT2G27970, AT3G11520, AT3G48160, AT4G30800, AT1G80370, AT2G38720, AT5G40460, AT5G27620, AT1G15570, AT5G65420, AT2G20515, AT4G21530, AT3G01330, AT5G25380, AT1G69380, AT4G14310, AT5G10440, AT1G44110, AT2G47990, AT1G02970	1321	193	22569	2.74419	0.00124342	0.000113108	0.000110433
GOTERM_BP_DIRECT	GO:0044772~mitotic cell cycle phase transition	12	0.802676	2.15492e-06	AT1G14750, AT5G10440, AT1G80370, AT1G70210, AT1G15570, AT1G44110, AT2G17620, AT5G65420, AT1G16330, AT5G43080, AT5G25380, AT3G11520	1321	34	22569	6.02992	0.00291137	0.000242968	0.000237221
GOTERM_BP_DIRECT	GO:0051321~meiotic cell cycle	17	1.13712	2.57747e-06	AT5G48600, AT1G35530, AT5G45400, AT4G24710, AT3G19590, AT3G14190, AT5G08020, AT3G43610, AT5G63920, AT1G01370, AT5G61000, AT5G62410, AT1G22150, AT1G49910, AT5G40820, AT5G02520, AT3G15720	1321	71	22569	4.09072	0.00348124	0.000268255	0.00026191
GOTERM_BP_DIRECT	GO:0000079~regulation of cyclin-dependent protein serine/threonine kinase activity	13	0.869565	1.17724e-05	AT1G14750, AT1G80370, AT5G27620, AT1G15570, AT2G17620, AT5G65420, AT1G16330, AT5G25380, AT5G43080, AT5G10440, AT1G70210, AT1G44110, AT3G11520	1321	47	22569	4.72558	0.015802	0.00113772	0.00111081
GOTERM_BP_DIRECT	GO:0000727~double-strand break repair via break-induced replication	7	0.468227	1.41713e-05	AT1G44900, AT5G46280, AT4G02060, AT5G44635, AT4G16970, AT2G16440, AT2G07690	1321	11	22569	10.8721	0.0189912	0.00127825	0.00124802
GOTERM_BP_DIRECT	GO:0006281~DNA repair	30	2.00669	1.79578e-05	AT1G14410, AT3G05740, AT5G52910, AT1G35530, AT5G45400, AT3G52630, AT3G05480, AT1G08130, AT1G63160, AT1G10930, AT3G46940, AT1G27880, AT3G14890, AT1G08840, AT3G27060, AT1G08260, AT5G43530, AT5G46740, AT5G27680, AT5G08020, AT5G63920, AT2G19490, AT1G29630, AT5G61000, AT2G02740, AT4G18470, AT2G02480, AT5G40820, AT4G17760, AT1G18090	1321	212	22569	2.41766	0.0240044	0.00151856	0.00148264
GOTERM_BP_DIRECT	GO:0000724~double-strand break repair via homologous recombination	15	1.00334	2.69614e-05	AT1G18800, AT3G05740, AT1G14750, AT1G35530, AT5G45400, AT1G65470, AT1G10930, AT5G27680, AT5G08020, AT1G74560, AT1G27880, AT5G61000, AT3G46320, AT3G19210, AT5G07660	1321	67	22569	3.82495	0.0358219	0.00214581	0.00209506
GOTERM_BP_DIRECT	GO:0032508~DNA duplex unwinding	9	0.602007	2.97975e-05	AT3G05740, AT2G21660, AT4G38680, AT1G27880, AT5G46280, AT5G44635, AT5G27680, AT1G10930, AT2G07690	1321	23	22569	6.68535	0.0395147	0.00223978	0.0021868
GOTERM_BP_DIRECT	GO:0000278~mitotic cell cycle	14	0.936455	4.99304e-05	AT1G08260, AT5G23860, AT5G40460, AT1G09450, AT3G59550, AT4G14310, AT3G43610, AT5G63920, AT1G75780, AT4G21820, AT3G60660, AT5G40840, AT3G54710, AT4G15890	1321	62	22569	3.85785	0.0653261	0.00355557	0.00347148
GOTERM_BP_DIRECT	GO:0009664~plant-type cell wall organization	16	1.07023	5.39503e-05	AT1G62980, AT3G28550, AT1G12560, AT3G54590, AT3G54580, AT4G08400, AT2G37640, AT2G41480, AT2G43150, AT1G21310, AT5G04310, AT4G13390, AT5G06630, AT2G24980, AT5G35190, AT1G23720	1321	80	22569	3.41696	0.0703961	0.00364974	0.00356342
GOTERM_BP_DIRECT	GO:0009873~ethylene-activated signaling pathway	28	1.87291	7.94126e-05	AT5G47220, AT5G44210, AT1G13260, AT5G61590, AT1G74930, AT5G25190, AT1G79700, AT1G16060, AT1G25560, AT2G40750, AT4G13395, AT5G20820, AT3G56400, AT3G50260, AT5G21960, AT4G17490, AT1G06160, AT1G68840, AT3G23240, AT1G19210, AT4G02270, AT1G28370, AT5G22270, AT5G47230, AT4G17500, AT3G15210, AT1G36060, AT4G11140	1321	207	22569	2.31099	0.101878	0.00511644	0.00499543
GOTERM_BP_DIRECT	GO:0009682~induced systemic resistance	8	0.535117	0.000129553	AT5G57220, AT3G56400, AT5G07690, AT1G18570, AT2G30750, AT2G30770, AT4G12480, AT4G12470	1321	21	22569	6.50849	0.160791	0.00796748	0.00777904
GOTERM_BP_DIRECT	GO:0009611~response to wounding	71	4.74916	0.000263545	AT4G29700, AT5G43580, AT5G41120, AT1G61120, AT1G80440, AT5G61290, AT2G36650, AT1G31710, AT5G46050, AT2G44790, AT4G36670, AT1G52000, AT1G32928, AT4G18440, AT1G54020, AT2G43620, AT1G73260, AT3G48360, AT3G15720, AT4G13395, AT3G59710, AT5G40440, AT4G14713, AT1G18300, AT3G18250, AT1G30730, AT4G24340, AT1G27730, AT5G07690, AT2G24850, AT1G05800, AT1G52030, AT4G15280, AT3G13310, AT5G09876, AT5G55050, AT3…	1321	782	22569	1.55118	0.299964	0.0155033	0.0151366
GOTERM_BP_DIRECT	GO:0000027~ribosomal large subunit assembly	9	0.602007	0.000315321	AT3G11250, AT1G61580, AT5G39960, AT1G67120, AT1G26910, AT3G23620, AT2G40010, AT1G52930, AT3G55280	1321	31	22569	4.9601	0.347338	0.0177762	0.0173558
GOTERM_BP_DIRECT	GO:0006310~DNA recombination	13	0.869565	0.00039659	AT3G05740, AT3G52630, AT5G45400, AT1G08130, AT1G65470, AT1G10930, AT5G27680, AT4G02460, AT5G08020, AT2G26840, AT1G27880, AT2G19490, AT5G61000	1321	66	22569	3.36518	0.415321	0.0214635	0.0209558
GOTERM_BP_DIRECT	GO:0009627~systemic acquired resistance	17	1.13712	0.000431766	AT4G23170, AT2G14610, AT3G18250, AT3G01420, AT3G57260, AT3G04720, AT2G43570, AT2G25735, AT2G44480, AT5G10760, AT1G19250, AT2G27310, AT4G18470, AT2G40690, AT4G12470, AT2G27660, AT4G14450	1321	106	22569	2.74001	0.442507	0.02186	0.021343
GOTERM_BP_DIRECT	GO:0009620~response to fungus	35	2.34114	0.00043623	AT3G26200, AT1G59740, AT1G66250, AT2G39400, AT2G43580, AT4G15236, AT2G04515, AT2G27830, AT1G51790, AT1G54000, AT5G50570, AT2G28500, AT3G14310, AT4G02330, AT5G21960, AT1G64065, AT4G28703, AT2G39330, AT5G53830, AT4G20000, AT4G23510, AT1G51800, AT1G28190, AT2G15042, AT1G18290, AT5G11510, AT4G34380, AT2G43150, AT1G16070, AT1G07900, AT5G12340, AT5G38310, AT1G51680, AT5G03870, AT3G13310	1321	315	22569	1.89831	0.445866	0.02186	0.021343
GOTERM_BP_DIRECT	GO:0007059~chromosome segregation	9	0.602007	0.000499987	AT1G77720, AT5G06590, AT5G63920, AT3G23890, AT3G60660, AT1G49910, AT4G22970, AT3G19590, AT3G14190	1321	33	22569	4.65949	0.491684	0.0241601	0.0235887
GOTERM_BP_DIRECT	GO:0000470~maturation of LSU-rRNA	8	0.535117	0.000566472	AT4G01560, AT4G26600, AT5G20160, AT2G42710, AT5G55920, AT3G58660, AT3G23620, AT5G08180	1321	26	22569	5.25686	0.535435	0.0264288	0.0258038
GOTERM_BP_DIRECT	GO:1903046~meiotic cell cycle process	19	1.2709	0.000627041	AT4G26960, AT4G27510, AT5G67460, AT3G03130, AT3G05130, AT5G40460, AT1G67750, AT2G37960, AT5G65120, AT1G23000, AT4G17610, AT1G29630, AT1G48740, AT3G60660, AT5G04130, AT1G77030, AT4G39790, AT5G55180, AT5G01420	1321	131	22569	2.47795	0.572009	0.0282796	0.0276107
GOTERM_BP_DIRECT	GO:0010087~phloem or xylem histogenesis	14	0.936455	0.00101769	AT4G31910, AT5G47220, AT4G17490, AT5G19530, AT5G53830, AT1G28370, AT1G74930, AT5G25380, AT4G08160, AT4G17500, AT1G46480, AT1G29630, AT1G78770, AT4G18750	1321	83	22569	2.88177	0.747825	0.0444171	0.0433666
GOTERM_BP_DIRECT	GO:0071456~cellular response to hypoxia	28	1.87291	0.00105387	AT1G13260, AT1G13300, AT1G72910, AT5G41080, AT5G57220, AT2G25735, AT1G32928, AT1G19250, AT1G25560, AT2G23270, AT4G13395, AT5G54490, AT3G56400, AT5G19120, AT1G68840, AT5G27420, AT1G72920, AT1G18300, AT5G66650, AT1G27730, AT1G25550, AT3G15210, AT1G22220, AT1G69890, AT5G04340, AT2G40000, AT4G31970, AT3G13310	1321	243	22569	1.96862	0.759884	0.0445588	0.0435049

## Sheet: WT_root
Category	Term	Count	X.	PValue	Genes	List.Total	Pop.Hits	Pop.Total	Fold.Enrichment	Bonferroni	Benjamini	FDR
GOTERM_BP_DIRECT	GO:0071456~cellular response to hypoxia	24	3.86473	1.15178e-08	AT3G03670, AT1G43800, AT3G02550, AT3G50440, AT1G33055, AT3G23150, AT5G42200, AT3G27220, AT2G14247, AT3G22550, AT1G72910, AT2G47520, AT2G16060, AT4G10265, AT3G47720, AT4G33070, AT5G66985, AT3G10040, AT5G39890, AT1G77120, AT1G21550, AT4G33560, AT5G20830, AT3G43190	520	243	22569	4.28661	7.42895e-06	7.42897e-06	7.32531e-06
GOTERM_BP_DIRECT	GO:0048364~root development	32	5.15298	3.50884e-07	AT2G28690, AT5G40590, AT5G19970, AT3G27950, AT1G48070, AT2G18120, AT1G10530, AT4G15530, AT3G60470, AT5G12330, AT5G66700, AT2G27535, AT1G06980, AT5G04730, AT3G50610, AT2G05520, AT1G05650, AT5G04970, AT2G28780, AT2G46990, AT1G12320, AT2G35612, AT2G30660, AT1G53700, AT1G10640, AT5G54040, AT5G55110, AT1G44050, AT4G19460, AT4G30140, AT3G62280, AT5G66816	520	485	22569	2.86363	0.000226295	0.00011316	0.000111581
GOTERM_BP_DIRECT	GO:0019748~secondary metabolic process	24	3.86473	8.01395e-06	AT5G43570, AT1G56160, AT5G39090, AT2G28690, AT2G41810, AT3G18250, AT1G34640, AT3G61930, AT4G08780, AT2G38640, AT3G57380, AT5G11930, AT1G10530, AT5G60630, AT4G15530, AT1G32900, AT5G13880, AT5G10580, AT1G26240, AT1G02460, AT2G45360, AT3G15300, AT3G63380, AT4G33550	520	352	22569	2.95922	0.00515568	0.001723	0.00169896
GOTERM_BP_DIRECT	GO:1990641~response to iron ion starvation	6	0.966184	3.1048e-05	AT5G67370, AT1G56160, AT1G47395, AT2G30766, AT1G47400, AT3G12820	520	17	22569	15.3183	0.0198271	0.00500649	0.00493663
GOTERM_BP_DIRECT	GO:0001666~response to hypoxia	12	1.93237	4.69087e-05	AT5G40590, AT2G16060, AT3G20395, AT5G57500, AT2G34390, AT5G39890, AT1G77120, AT3G61930, AT5G20830, AT2G46495, AT1G23730, AT3G43190	520	110	22569	4.73476	0.0298037	0.00605123	0.00596679
GOTERM_BP_DIRECT	GO:0006355~regulation of transcription, DNA-templated	61	9.82287	7.43033e-05	AT3G53200, AT3G04030, AT5G65410, AT3G21890, AT3G01600, AT2G37740, AT5G15830, AT1G69120, AT1G13600, AT5G25190, AT1G12630, AT2G46970, AT1G26870, AT1G46480, AT2G41240, AT1G33280, AT1G68520, AT3G52440, AT5G65640, AT5G65320, AT4G09960, AT5G17800, AT1G67270, AT4G10350, AT2G23760, AT4G38340, AT3G60580, AT5G56860, AT1G51220, AT4G35270, AT5G28650, AT3G10040, AT2G25820, AT1G75250, AT4G17980, AT4G14550, AT5…	520	1569	22569	1.68739	0.046797	0.0079876	0.00787615
GOTERM_BP_DIRECT	GO:0009733~response to auxin	19	3.05958	0.000517321	AT3G59900, AT4G34810, AT4G32810, AT1G28130, AT3G60650, AT2G36210, AT1G16510, AT4G38840, AT1G26870, AT3G47600, AT5G56860, AT5G12330, AT5G66700, AT3G11260, AT3G50610, AT4G14550, AT2G46990, AT5G20820, AT2G44990	520	322	22569	2.56098	0.283773	0.0476675	0.0470023

## Sheet: root_30m
Category	Term	Count	X.	PValue	Genes	List.Total	Pop.Hits	Pop.Total	Fold.Enrichment	Bonferroni	Benjamini	FDR
GOTERM_BP_DIRECT	GO:0010200~response to chitin	43	24.0223	1.15703e-35	AT3G52450, AT3G55980, AT4G29780, AT5G64660, AT2G38470, AT4G01250, AT5G46295, AT2G25735, AT2G14290, AT2G44370, AT5G11140, AT5G41740, AT1G20310, AT2G41640, AT1G80840, AT2G28400, AT3G18710, AT1G59590, AT1G20823, AT4G27654, AT4G27657, AT3G29000, AT1G80450, AT2G35930, AT5G27420, AT3G01830, AT1G19210, AT1G18300, AT5G47230, AT4G22980, AT1G66160, AT1G51800, AT2G37430, AT2G46400, AT3G59080, AT1G02810, AT4…	166	421	22569	13.8864	2.83472e-33	2.83472e-33	2.4529e-33
GOTERM_BP_DIRECT	GO:0042742~defense response to bacterium	56	31.2849	2.8443e-32	AT5G26920, AT5G40590, AT4G29780, AT1G16110, AT2G38470, AT5G46295, AT1G13520, AT1G30700, AT4G21903, AT5G13320, AT5G11140, AT3G45330, AT4G12500, AT1G53130, AT5G44910, AT1G80840, AT2G41640, AT5G59680, AT4G27657, AT3G29000, AT5G60270, AT1G18300, AT5G45090, AT4G03460, AT1G51820, AT2G42060, AT3G59080, AT4G23810, AT4G31550, AT3G13432, AT2G24570, AT1G36622, AT2G25735, AT2G44370, AT1G19250, AT5G41740, AT1…	166	1053	22569	7.23043	6.96853e-30	3.48426e-30	3.01496e-30
GOTERM_BP_DIRECT	GO:0031347~regulation of defense response	31	17.3184	2.25008e-18	AT4G29780, AT1G16110, AT5G46295, AT1G36622, AT1G13520, AT1G30700, AT4G21903, AT2G25735, AT2G14290, AT2G44370, AT4G12500, AT5G41740, AT2G41640, AT1G80840, AT2G28400, AT1G59590, AT4G27654, AT4G27657, AT3G29000, AT1G80450, AT1G19210, AT1G18300, AT4G22980, AT1G53625, AT4G03460, AT5G46260, AT1G51820, AT3G59080, AT4G23810, AT1G23710, AT5G41750	166	531	22569	7.93727	5.51269e-16	1.83756e-16	1.59006e-16
GOTERM_BP_DIRECT	GO:0050832~defense response to fungus	40	22.3464	3.4994e-18	AT3G50470, AT1G66830, AT1G61560, AT4G29780, AT1G16110, AT2G38470, AT5G46295, AT1G36622, AT1G13520, AT2G39200, AT1G30700, AT1G52400, AT4G21903, AT2G25735, AT2G44370, AT1G19250, AT3G45330, AT4G12500, AT5G41740, AT1G20310, AT5G44910, AT2G41640, AT1G80840, AT1G59590, AT4G02330, AT4G27657, AT3G29000, AT3G01830, AT1G19210, AT1G18300, AT4G22980, AT1G53625, AT2G30020, AT3G59080, AT1G24140, AT1G23710, AT5…	166	999	22569	5.44376	8.57354e-16	2.14338e-16	1.85468e-16
GOTERM_BP_DIRECT	GO:0002376~immune system process	22	12.2905	8.96531e-17	AT1G66830, AT3G29000, AT4G29780, AT1G18300, AT4G22980, AT5G46295, AT1G53625, AT4G03460, AT5G46260, AT1G13520, AT1G30700, AT1G49000, AT4G21903, AT2G25735, AT3G59080, AT4G12500, AT1G23710, AT1G20310, AT3G13432, AT5G44910, AT2G46160, AT2G42760	166	243	22569	12.3089	2.72005e-14	4.393e-15	3.80129e-15
GOTERM_BP_DIRECT	GO:0002237~response to molecule of bacterial origin	15	8.37989	7.14225e-14	AT5G26920, AT1G66830, AT3G29000, AT3G55150, AT1G53625, AT1G51800, AT4G03460, AT2G25735, AT3G59080, AT4G12500, AT5G41740, AT5G41750, AT5G44910, AT1G80840, AT1G59590	166	110	22569	18.5397	1.74899e-11	2.84766e-12	2.4641e-12
GOTERM_BP_DIRECT	GO:0009611~response to wounding	31	17.3184	8.13618e-14	AT4G29780, AT1G74930, AT5G46295, AT1G13520, AT5G64900, AT2G25735, AT2G14290, AT2G44370, AT1G16160, AT4G12500, AT5G41740, AT1G20310, AT2G41640, AT1G80840, AT2G28400, AT1G59590, AT4G27654, AT4G27657, AT3G29000, AT2G15760, AT1G19210, AT1G18300, AT1G53625, AT2G30020, AT1G51820, AT3G59080, AT1G72520, AT1G23710, AT5G41750, AT2G42760, AT2G27660	166	782	22569	5.38963	1.99379e-11	2.84766e-12	2.4641e-12
GOTERM_BP_DIRECT	GO:0071456~cellular response to hypoxia	19	10.6145	2.42096e-13	AT5G26920, AT5G42380, AT1G14540, AT1G14550, AT4G27657, AT3G03280, AT3G55980, AT5G27420, AT1G26380, AT4G29780, AT1G18300, AT4G01250, AT1G53620, AT2G25735, AT2G46400, AT1G19250, AT5G13320, AT1G23710, AT5G64905	166	243	22569	10.6304	5.93242e-11	7.4142e-12	6.41555e-12
GOTERM_BP_DIRECT	GO:0009751~response to salicylic acid	20	11.1732	6.49116e-12	AT3G29000, AT1G65484, AT1G80450, AT5G46295, AT1G53625, AT5G46260, AT1G36622, AT1G13520, AT4G21903, AT2G25735, AT2G46400, AT3G59080, AT4G12500, AT4G23810, AT5G41740, AT1G20310, AT5G41750, AT2G41640, AT1G80840, AT1G59590	166	337	22569	8.06871	1.59033e-09	1.76704e-10	1.52903e-10
GOTERM_BP_DIRECT	GO:0009414~response to water deprivation	28	15.6425	1.59735e-09	AT3G52450, AT1G65484, AT4G29780, AT1G16110, AT2G38470, AT5G46295, AT1G13520, AT1G30700, AT1G52400, AT2G25735, AT2G14290, AT5G41740, AT2G41640, AT2G28400, AT1G59590, AT4G27654, AT4G27657, AT3G29000, AT2G35930, AT2G15760, AT3G01830, AT1G19210, AT1G18300, AT4G25490, AT1G23710, AT5G41750, AT5G58680, AT2G42760	166	956	22569	3.98203	3.9135e-07	3.9135e-08	3.38638e-08
GOTERM_BP_DIRECT	GO:0006952~defense response	25	13.9665	3.60462e-09	AT3G52450, AT5G15130, AT1G61560, AT1G70830, AT4G01250, AT2G39200, AT2G17060, AT5G13320, AT5G41740, AT4G11170, AT5G64905, AT1G20823, AT2G35930, AT3G23240, AT1G58420, AT3G55150, AT3G18690, AT5G47230, AT5G17700, AT5G46260, AT2G17050, AT1G72520, AT5G41750, AT2G44840, AT5G58680	166	791	22569	4.29702	8.83132e-07	8.02848e-08	6.94709e-08
GOTERM_BP_DIRECT	GO:0007165~signal transduction	27	15.0838	9.16179e-09	AT1G66830, AT4G29780, AT2G17060, AT2G14290, AT5G41740, AT5G44910, AT2G47140, AT4G11170, AT1G13530, AT2G32660, AT1G10340, AT1G80450, AT3G01830, AT5G45070, AT5G45090, AT4G22980, AT1G65390, AT4G03460, AT5G46260, AT1G01560, AT2G17050, AT4G23515, AT5G41750, AT2G46160, AT5G58680, AT5G44900, AT2G27660	166	967	22569	3.79613	2.24464e-06	1.87053e-07	1.61858e-07
GOTERM_BP_DIRECT	GO:0009737~response to abscisic acid	26	14.5251	3.85067e-08	AT2G36690, AT4G29780, AT1G16110, AT1G36622, AT1G13520, AT1G30700, AT1G52400, AT2G25735, AT4G12500, AT5G41740, AT2G41640, AT2G28400, AT1G59590, AT5G52050, AT2G46495, AT1G10340, AT4G27654, AT2G38940, AT3G29000, AT5G27420, AT3G01830, AT1G18300, AT1G01560, AT3G59080, AT1G23710, AT2G42760	166	966	22569	3.65932	9.4341e-06	7.25703e-07	6.27955e-07
GOTERM_BP_DIRECT	GO:0009627~systemic acquired resistance	10	5.58659	8.58475e-08	AT2G25735, AT1G19250, AT5G41740, AT3G01830, AT5G41750, AT2G38470, AT2G41640, AT1G36622, AT1G13520, AT2G27660	166	106	22569	12.8262	2.10324e-05	1.41916e-06	1.22801e-06
GOTERM_BP_DIRECT	GO:0009620~response to fungus	15	8.37989	8.68876e-08	AT1G13540, AT5G26920, AT3G50470, AT4G02330, AT3G03280, AT2G15760, AT3G55150, AT4G20000, AT5G45090, AT1G51800, AT4G03460, AT1G28190, AT2G30020, AT5G12340, AT5G11140	166	315	22569	6.47418	2.12872e-05	1.41916e-06	1.22801e-06
GOTERM_BP_DIRECT	GO:0009873~ethylene-activated signaling pathway	12	6.70391	3.80023e-07	AT4G27654, AT4G27657, AT5G07310, AT3G23240, AT4G29780, AT1G19210, AT1G28370, AT5G22270, AT1G74930, AT2G41640, AT2G44840, AT5G47230	166	207	22569	7.88161	9.31013e-05	5.8191e-06	5.0353e-06
GOTERM_BP_DIRECT	GO:0010193~response to ozone	6	3.35196	4.60711e-06	AT5G42380, AT1G72520, AT4G23810, AT1G53130, AT4G11170, AT3G02840	166	34	22569	23.9926	0.00112811	6.63966e-05	5.74534e-05
GOTERM_BP_DIRECT	GO:0098771~inorganic ion homeostasis	7	3.91061	9.62145e-06	AT1G30700, AT2G44370, AT2G44380, AT5G45070, AT4G22980, AT4G03460, AT2G46495	166	67	22569	14.2045	0.00235449	0.000130959	0.000113319
GOTERM_BP_DIRECT	GO:0006979~response to oxidative stress	15	8.37989	1.12948e-05	AT1G14540, AT4G27654, AT1G14550, AT4G27657, AT2G15760, AT1G18300, AT1G53625, AT1G36622, AT1G13520, AT2G25735, AT1G52200, AT1G23710, AT2G28400, AT2G41640, AT1G59590	166	476	22569	4.28439	0.00276341	0.000145643	0.000126026
GOTERM_BP_DIRECT	GO:0009755~hormone-mediated signaling pathway	12	6.70391	6.69153e-05	AT2G25735, AT3G59080, AT1G02810, AT3G29000, AT1G20310, AT1G23710, AT5G41740, AT1G18300, AT1G16110, AT2G28400, AT1G36622, AT1G59590	166	357	22569	4.57001	0.0162611	0.000819712	0.000709302
GOTERM_BP_DIRECT	GO:0014070~response to organic cyclic compound	9	5.02793	0.000128243	AT1G13540, AT1G66830, AT2G44370, AT4G27657, AT1G23710, AT2G21900, AT2G46160, AT2G28400, AT5G58680	166	203	22569	6.02769	0.030933	0.00149617	0.00129464
GOTERM_BP_DIRECT	GO:0002682~regulation of immune system process	6	3.35196	0.000141273	AT3G59080, AT5G41740, AT5G41750, AT1G16110, AT1G36622, AT1G59590	166	68	22569	11.9963	0.0340222	0.00157327	0.00136136
GOTERM_BP_DIRECT	GO:0009753~response to jasmonic acid	13	7.26257	0.000188043	AT4G29780, AT1G18300, AT1G53625, AT1G36622, AT1G13520, AT1G30700, AT5G64900, AT2G14290, AT1G23710, AT1G20310, AT3G13432, AT2G28400, AT5G58680	166	471	22569	3.75255	0.0450296	0.00200307	0.00173327
GOTERM_BP_DIRECT	GO:0009651~response to salt stress	14	7.82123	0.000235066	AT4G27657, AT3G29000, AT4G29780, AT1G18300, AT2G38470, AT5G22270, AT5G46295, AT1G52400, AT3G59080, AT1G23710, AT5G41740, AT5G41750, AT2G41640, AT5G58680	166	556	22569	3.4234	0.0559706	0.00239963	0.00207642
GOTERM_BP_DIRECT	GO:0071310~cellular response to organic substance	7	3.91061	0.00145674	AT1G13530, AT1G10340, AT2G14290, AT3G01830, AT2G47140, AT5G58680, AT2G27660	166	167	22569	5.69883	0.300341	0.0142761	0.0123532
GOTERM_BP_DIRECT	GO:0098542~defense response to other organism	14	7.82123	0.00157882	AT1G13540, AT4G27654, AT5G40590, AT5G27420, AT2G15760, AT2G21900, AT5G49780, AT5G64890, AT5G48175, AT2G14290, AT3G59080, AT1G02810, AT2G02310, AT2G28400	166	683	22569	2.78684	0.320987	0.0148773	0.0128734
GOTERM_BP_DIRECT	GO:0002229~defense response to oomycetes	5	2.7933	0.00282974	AT5G26920, AT1G66830, AT3G45330, AT5G60270, AT1G51800	166	80	22569	8.49736	0.500561	0.0256773	0.0222187
GOTERM_BP_DIRECT	GO:0009867~jasmonic acid mediated signaling pathway	6	3.35196	0.00297889	AT3G23240, AT2G15760, AT1G53130, AT1G19210, AT1G65390, AT2G42760	166	133	22569	6.13344	0.518533	0.0260653	0.0225545
GOTERM_BP_DIRECT	GO:0010150~leaf senescence	7	3.91061	0.00309578	AT1G30700, AT1G66830, AT4G12500, AT4G23810, AT4G01250, AT1G36622, AT2G39200	166	194	22569	4.90569	0.532166	0.026154	0.0226312
GOTERM_BP_DIRECT	GO:0009626~plant-type hypersensitive response	5	2.7933	0.0036733	AT5G26920, AT3G50470, AT3G59080, AT1G19250, AT5G13320	166	86	22569	7.90453	0.594086	0.0299986	0.025958
GOTERM_BP_DIRECT	GO:0009409~response to cold	10	5.58659	0.00455136	AT4G02330, AT3G59080, AT3G29000, AT4G29780, AT1G23710, AT1G19210, AT4G25490, AT4G29030, AT2G38470, AT5G47230	166	431	22569	3.15447	0.672946	0.0359704	0.0311254
GOTERM_BP_DIRECT	GO:0006355~regulation of transcription, DNA-templated	22	12.2905	0.00527237	AT5G26920, AT5G22570, AT5G15130, AT3G55980, AT4G18170, AT3G23240, AT5G43650, AT2G21900, AT1G19210, AT1G28370, AT2G38470, AT1G74930, AT4G01250, AT5G47230, AT2G37430, AT1G67270, AT2G46400, AT2G22760, AT5G07310, AT4G31550, AT2G44840, AT2G24570	166	1569	22569	1.90636	0.726142	0.0403665	0.0349294
GOTERM_BP_DIRECT	GO:0009617~response to bacterium	7	3.91061	0.00605956	AT5G26920, AT2G46400, AT1G72520, AT4G23810, AT4G31550, AT3G55150, AT5G46260	166	223	22569	4.26773	0.774427	0.0449877	0.0389281
GOTERM_BP_DIRECT	GO:0009404~toxin metabolic process	4	2.23464	0.006878	AT1G30700, AT5G45090, AT5G46295, AT1G36622	166	53	22569	10.261	0.815652	0.0495621	0.0428864

[truncated: 8 more sheets: root_2h, root_5h, root_11d, PSY_shoot, PSY_root, flg22, WCS417_shoot, WCS417_root]
