# Supplementary material for: Phytosulfokine downregulates defense‐related WRKY transcription factors and attenuates pathogen‐associated molecular pattern‐triggered immunity
Source: Plant J. 2024 Dec 11;120(6):2367–84. doi: 10.1111/tpj.17115 (PMC11658183; doi:10.1111/tpj.17115)
Supplement: Supplementary file 6 — Data S4. List of enriched TFs from upregulated DEGs in each treatment. [file TPJ-120-2367-s013.xlsx]

## Sheet: WT_seedling
TF	Background_all	Background_bind	Query_all	Query_bind	p_value	q_value	gene_name	gene_chr	gene_start	gene_end	gene_strand	gene_length	gene_biotype	gene_description	tf_family
AT1G29860	28775	72	1074	13	3.711e-07	8.901e-05	WRKY71	1	10454433	10455874	+	1120	protein_coding	WRKY transcription factor 71 [Source:UniProtKB/Swiss-Prot;Acc:Q93WV4]	WRKY
AT5G46350	28775	106	1074	16	3.991e-07	8.901e-05	WRKY8	5	18801164	18804056	-	1375	protein_coding	WRKY transcription factor 8 [Source:UniProtKB/Swiss-Prot;Acc:Q9FL26]	WRKY
AT4G23550	28775	71	1074	12	1.976e-06	0.0002938	WRKY29	4	12291632	12293367	+	1393	protein_coding	WRKY29 [Source:UniProtKB/TrEMBL;Acc:A0A178V2E9]	WRKY
AT3G01970	28775	75	1074	12	3.751e-06	0.00039	WRKY45	3	325952	327412	-	1359	protein_coding	Probable WRKY transcription factor 45 [Source:UniProtKB/Swiss-Prot;Acc:Q9S763]	WRKY
AT2G23320	28775	76	1074	12	4.372e-06	0.00039	WRKY15	2	9924886	9926372	+	1284	protein_coding	Probable WRKY transcription factor 15 [Source:UniProtKB/Swiss-Prot;Acc:O22176]	WRKY
AT2G30590	28775	66	1074	11	5.264e-06	0.0003913	WRKY21	2	13033418	13035797	+	2110	protein_coding	Probable WRKY transcription factor 21 [Source:UniProtKB/Swiss-Prot;Acc:O04336]	WRKY
AT2G21900	28775	79	1074	12	6.813e-06	0.0004341	WRKY59	2	9333844	9336278	-	970	protein_coding	At2g21900 [Source:UniProtKB/TrEMBL;Acc:Q1LYW5]	WRKY
AT4G31550	28775	100	1074	13	2.082e-05	0.001161	WRKY11	4	15289788	15291934	-	1818	protein_coding	Probable WRKY transcription factor 11 [Source:UniProtKB/Swiss-Prot;Acc:Q9SV15]	WRKY
AT4G24240	28775	93	1074	12	4.14e-05	0.002052	WRKY7	4	12571538	12573783	+	2144	protein_coding	Probable WRKY transcription factor 7 [Source:UniProtKB/Swiss-Prot;Acc:Q9STX0]	WRKY
AT4G18170	28775	122	1074	14	5.094e-05	0.002272	WRKY28	4	10061214	10062893	+	1453	protein_coding	WRKY transcription factor [Source:UniProtKB/TrEMBL;Acc:A0A178V3M3]	WRKY
AT2G03340	28775	75	1074	10	0.0001023	0.004148	WRKY3	2	1014350	1017222	-	2202	protein_coding	Putative WRKY DNA-binding protein [Source:UniProtKB/TrEMBL;Acc:Q0WPM8]	WRKY
AT1G29280	28775	79	1074	10	0.0001648	0.006126	WRKY65	1	10236337	10237990	+	1555	protein_coding	At1g29280 [Source:UniProtKB/TrEMBL;Acc:Q0V866]	WRKY
AT4G22070	28775	81	1074	10	0.0002067	0.006453	WRKY31	4	11691172	11694590	-	2182	protein_coding	Probable WRKY transcription factor 31 [Source:UniProtKB/Swiss-Prot;Acc:Q93WT0]	WRKY
AT5G13080	28775	109	1074	12	0.0002155	0.006453	WRKY75	5	4149738	4151201	-	810	protein_coding	WRKY75 [Source:UniProtKB/TrEMBL;Acc:A0A178UJF4]	WRKY
AT4G01250	28775	95	1074	11	0.000217	0.006453	WRKY22	4	522530	524249	-	1326	protein_coding	WRKY transcription factor 22 [Source:UniProtKB/Swiss-Prot;Acc:O04609]	WRKY
AT2G01940	28775	69	1074	9	0.0002317	0.006457	SGR5	2	432195	435100	+	2162	protein_coding	C2H2-like zinc finger protein [Source:TAIR;Acc:AT2G01940]	-
AT1G80840	28775	102	1074	11	0.0004228	0.01109	WRKY40	1	30383561	30385499	+	1325	protein_coding	Probable WRKY transcription factor 40 [Source:UniProtKB/Swiss-Prot;Acc:Q9SAH7]	WRKY
AT2G38470	28775	75	1074	9	0.0004618	0.01144	WRKY33	2	16108235	16110766	+	2028	protein_coding	WRKY33 [Source:UniProtKB/TrEMBL;Acc:A0A384L4W4]	WRKY
AT1G62300	28775	79	1074	9	0.0007019	0.01648	WRKY6	1	23016569	23019494	-	2319	protein_coding	Uncharacterized protein At1g62300 (Fragment) [Source:UniProtKB/TrEMBL;Acc:C0SV11]	WRKY
AT5G52830	28775	80	1074	9	0.0007758	0.0173	WRKY27	5	21410769	21412526	+	1582	protein_coding	Probable WRKY transcription factor 27 [Source:UniProtKB/Swiss-Prot;Acc:Q9FLX8]	WRKY
AT4G31800	28775	58	1074	7	0.001343	0.02792	WRKY18	4	15382777	15385100	+	2027	protein_coding	WRKY like transcription factor [Source:UniProtKB/TrEMBL;Acc:Q0WTZ3]	WRKY
AT4G24020	28775	23	1074	4	0.001377	0.02792	NLP7	4	12479528	12484049	+	3483	protein_coding	Protein NLP7 [Source:UniProtKB/Swiss-Prot;Acc:Q84TH9]	RWP-RK
AT5G61620	28775	59	1074	7	0.001504	0.02916	-	5	24772326	24773507	+	1011	protein_coding	Probable transcription factor At5g61620 [Source:UniProtKB/Swiss-Prot;Acc:Q9FKF9]	Myb_DNA-binding
AT3G10480	28775	123	1074	11	0.002211	0.04109	ANAC050	3	3264194	3267695	+	2711	protein_coding	NAC domain containing protein 50 [Source:UniProtKB/TrEMBL;Acc:F4J3S6]	NAM
AT2G46680	28775	16	1074	3	0.002451	0.04205	ATHB-7	2	19165274	19166967	-	1474	protein_coding	Homeobox-leucine zipper protein ATHB-7 [Source:UniProtKB/Swiss-Prot;Acc:P46897]	Homeobox
AT3G30210	28775	16	1074	3	0.002451	0.04205	ATMYB121	3	11838363	11840502	+	1224	protein_coding	MYB transcription factor [Source:UniProtKB/TrEMBL;Acc:Q9LRU5]	Myb_DNA-binding
AT2G24570	28775	94	1074	9	0.002671	0.04254	WRKY17	2	10437353	10439469	-	1536	protein_coding	WRKY transcription factor 17 [Source:UniProtKB/TrEMBL;Acc:Q0WTF3]	WRKY
AT2G46130	28775	94	1074	9	0.002671	0.04254	WRKY43	2	18957212	18957925	+	628	protein_coding	Probable WRKY transcription factor 43 [Source:UniProtKB/Swiss-Prot;Acc:Q8GY11]	WRKY
AT1G30650	28775	80	1074	8	0.002936	0.04505	WRKY14	1	10868218	10871297	+	2011	protein_coding	Probable WRKY transcription factor 14 [Source:UniProtKB/Swiss-Prot;Acc:Q9SA80]	WRKY
AT3G10580	28775	39	1074	5	0.00303	0.04505	-	3	3307051	3308237	-	903	protein_coding	Homeodomain-like superfamily protein [Source:UniProtKB/TrEMBL;Acc:Q9SQY8]	Myb_DNA-binding
AT4G01720	28775	82	1074	8	0.003473	0.04841	WRKY47	4	744804	748554	+	1950	protein_coding	Probable WRKY transcription factor 47 [Source:UniProtKB/Swiss-Prot;Acc:Q9ZSI7]	WRKY
AT5G26170	28775	82	1074	8	0.003473	0.04841	WRKY50	5	9146879	9148391	-	1082	protein_coding	Probable WRKY transcription factor 50 [Source:UniProtKB/Swiss-Prot;Acc:Q8VWQ5]	WRKY

## Sheet: PSK_100nM
TF	Background_all	Background_bind	Query_all	Query_bind	p_value	q_value	gene_name	gene_chr	gene_start	gene_end	gene_strand	gene_length	gene_biotype	gene_description	tf_family
AT3G62420	28775	289	36	4	2.884e-05	0.0006106	BZIP53	3	23091586	23092850	-	1265	protein_coding	bZIP transcription factor 53 [Source:UniProtKB/Swiss-Prot;Acc:Q9LZP8]	bZIP_1
AT4G34590	28775	292	36	4	3.029e-05	0.0006106	BZIP11	4	16521861	16523230	+	1370	protein_coding	bZIP transcription factor 11 [Source:UniProtKB/Swiss-Prot;Acc:O65683]	bZIP_1
AT2G04038	28775	298	36	4	3.338e-05	0.0006106	AtbZIP48	2	1331919	1332419	+	501	protein_coding	BZIP48 [Source:UniProtKB/TrEMBL;Acc:A0A178VS52]	bZIP_1
AT2G46270	28775	518	36	5	4.07e-05	0.0006106	GBF3	2	19000180	19003403	+	1944	protein_coding	G-box-binding factor 3 [Source:UniProtKB/Swiss-Prot;Acc:P42776]	MFMR
AT1G75390	28775	327	36	4	5.189e-05	0.0006227	BZIP44	1	28291698	28293008	+	1311	protein_coding	bZIP transcription factor 44 [Source:UniProtKB/Swiss-Prot;Acc:C0Z2L5]	bZIP_1
AT3G10800	28775	589	36	5	8.282e-05	0.0006233	BZIP28	3	3379168	3381621	+	2377	protein_coding	BZIP28 [Source:UniProtKB/TrEMBL;Acc:A0A178VDM1]	bZIP_1
AT2G18160	28775	377	36	4	0.0001015	0.0006419	BZIP2	2	7898012	7899242	-	1231	protein_coding	bZIP transcription factor 2 [Source:UniProtKB/Swiss-Prot;Acc:Q9SI15]	bZIP_1
AT1G32150	28775	626	36	5	0.0001156	0.0006419	BZIP68	1	11565494	11568645	+	1755	protein_coding	bZIP transcription factor 68 [Source:UniProtKB/Swiss-Prot;Acc:Q84LG2]	MFMR
AT5G11260	28775	209	36	3	0.0001328	0.0006638	HY5	5	3593335	3595073	-	1256	protein_coding	Basic-leucine zipper (bZIP) transcription factor family protein [Source:TAIR;Acc:AT5G11260]	bZIP_1
AT5G15830	28775	410	36	4	0.0001502	0.0006931	AtbZIP3	5	5168194	5169365	+	1172	protein_coding	At5g15830 [Source:UniProtKB/TrEMBL;Acc:Q9LFU3]	bZIP_1
AT5G38800	28775	134	36	2	0.00063	0.002224	BZIP43	5	15538141	15538889	-	749	protein_coding	Basic leucine zipper 43 [Source:UniProtKB/Swiss-Prot;Acc:Q9FMC2]	bZIP_1
AT3G30530	28775	151	36	2	0.0008908	0.002969	ATBZIP42	3	12139438	12140293	+	856	protein_coding	Basic leucine-zipper 42 [Source:UniProtKB/TrEMBL;Acc:Q9LW45]	bZIP_1
AT2G35530	28775	622	36	3	0.007362	0.01299	BZIP16	2	14922836	14926609	-	1873	protein_coding	bZIP transcription factor 16 [Source:UniProtKB/Swiss-Prot;Acc:Q501B2]	MFMR
AT1G45249	28775	708	36	3	0.01147	0.01921	ABF2	1	17165125	17167924	-	2583	protein_coding	abscisic acid responsive elements-binding factor 2 [Source:TAIR;Acc:AT1G45249]	bZIP_1
AT3G56850	28775	709	36	3	0.01152	0.01921	DPBF3	3	21046234	21048614	-	1934	protein_coding	ABSCISIC ACID-INSENSITIVE 5-like protein 2 [Source:UniProtKB/Swiss-Prot;Acc:Q9LES3]	bZIP_1

## Sheet: PSK_1uM
TF	Background_all	Background_bind	Query_all	Query_bind	p_value	q_value	gene_name	gene_chr	gene_start	gene_end	gene_strand	gene_length	gene_biotype	gene_description	tf_family
AT1G18330	28775	38	86	3	5.079e-06	0.0004905	RVE7	1	6305814	6308243	-	2026	protein_coding	Protein REVEILLE 7 [Source:UniProtKB/Swiss-Prot;Acc:B3H5A8]	Myb_DNA-binding
AT1G01060	28775	13	86	2	7.214e-06	0.0004905	LHY	1	33365	37871	-	3421	protein_coding	LHY1 [Source:UniProtKB/TrEMBL;Acc:A0A178W761]	-
AT2G38090	28775	25	86	2	5.653e-05	0.002563	-	2	15944583	15947096	+	1913	protein_coding	Duplicated homeodomain-like superfamily protein [Source:UniProtKB/TrEMBL;Acc:Q8GXN7]	Myb_DNA-binding
AT2G02070	28775	75	86	3	7.688e-05	0.002614	IDD5	2	505375	510781	+	2948	protein_coding	Protein indeterminate-domain 5, chloroplastic [Source:UniProtKB/Swiss-Prot;Acc:Q9ZUL3]	-
AT1G55110	28775	84	86	3	0.0001196	0.003246	IDD7	1	20560258	20563269	-	2160	protein_coding	Protein indeterminate-domain 7 [Source:UniProtKB/Swiss-Prot;Acc:Q8H1F5]	-
AT5G66730	28775	88	86	3	0.0001432	0.003246	ENY	5	26641586	26644738	-	2686	protein_coding	IDD1 [Source:UniProtKB/TrEMBL;Acc:A0A178UMT2]	-
AT2G02080	28775	97	86	3	0.0002085	0.004051	IDD4	2	518079	521737	-	2371	protein_coding	Protein indeterminate-domain 4, chloroplastic [Source:UniProtKB/Swiss-Prot;Acc:Q8GYC1]	-
AT5G25830	28775	50	86	2	0.0004564	0.005408	GATA12	5	9004236	9005941	-	1597	protein_coding	GATA transcription factor 12 [Source:UniProtKB/Swiss-Prot;Acc:P69781]	GATA
AT1G03840	28775	64	86	2	0.0009414	0.008248	MGP	1	967470	970334	-	1923	protein_coding	Uncharacterized protein At1g03840 (Fragment) [Source:UniProtKB/TrEMBL;Acc:C0SUS5]	-
AT5G03150	28775	65	86	2	0.0009848	0.008248	JKD	5	745421	749028	+	2290	protein_coding	Zinc finger protein JACKDAW [Source:UniProtKB/Swiss-Prot;Acc:Q700D2]	-
AT3G50700	28775	68	86	2	0.001123	0.008483	GAF1	3	18840411	18843053	+	2117	protein_coding	Protein indeterminate-domain 2 [Source:UniProtKB/Swiss-Prot;Acc:Q9SCQ6]	-
AT2G30340	28775	170	86	3	0.001713	0.01105	LBD13	2	12931172	12932828	-	1319	protein_coding	LBD13 [Source:UniProtKB/TrEMBL;Acc:A0A178VRU4]	-
AT3G13810	28775	79	86	2	0.00173	0.01105	AtIDD11	3	4544364	4547513	+	2409	protein_coding	indeterminate(ID)-domain 11 [Source:TAIR;Acc:AT3G13810]	-
AT5G11260	28775	209	86	3	0.003609	0.01706	HY5	5	3593335	3595073	-	1256	protein_coding	Basic-leucine zipper (bZIP) transcription factor family protein [Source:TAIR;Acc:AT5G11260]	bZIP_1
AT5G38800	28775	134	86	2	0.007626	0.02618	BZIP43	5	15538141	15538889	-	749	protein_coding	Basic leucine zipper 43 [Source:UniProtKB/Swiss-Prot;Acc:Q9FMC2]	bZIP_1
AT1G78700	28775	148	86	2	0.009995	0.03094	BEH4	1	29599349	29601682	+	1626	protein_coding	BES1/BZR1 homolog protein 4 [Source:UniProtKB/Swiss-Prot;Acc:Q9ZV88]	-
AT2G04038	28775	298	86	3	0.01233	0.03353	AtbZIP48	2	1331919	1332419	+	501	protein_coding	BZIP48 [Source:UniProtKB/TrEMBL;Acc:A0A178VS52]	bZIP_1
AT3G15210	28775	316	86	3	0.01499	0.03997	ERF4	3	5121303	5122562	+	1260	protein_coding	Ethylene-responsive transcription factor 4 [Source:UniProtKB/Swiss-Prot;Acc:O80340]	AP2
AT1G75390	28775	327	86	3	0.01678	0.04257	BZIP44	1	28291698	28293008	+	1311	protein_coding	bZIP transcription factor 44 [Source:UniProtKB/Swiss-Prot;Acc:C0Z2L5]	bZIP_1
AT4G36930	28775	181	86	2	0.01711	0.04257	SPT	4	17414083	17416386	+	1647	protein_coding	SPT [Source:UniProtKB/TrEMBL;Acc:A0A178UVX7]	HLH

## Sheet: WT_shoot
TF	Background_all	Background_bind	Query_all	Query_bind	p_value	q_value	gene_name	gene_chr	gene_start	gene_end	gene_strand	gene_length	gene_biotype	gene_description	tf_family
AT5G08520	28775	55	284	5	1.694e-05	0.004963	SRM1	5	2755144	2758540	-	2022	protein_coding	Transcription factor SRM1 [Source:UniProtKB/Swiss-Prot;Acc:Q9FNN6]	Myb_DNA-binding
AT5G28770	28775	215	284	9	5.97e-05	0.008746	BZIP63	5	10796457	10798305	-	1443	protein_coding	Basic leucine zipper 63 [Source:UniProtKB/Swiss-Prot;Acc:B9DGI8]	bZIP_1
AT4G16150	28775	78	284	5	0.0001242	0.008794	-	4	9148059	9153292	+	3181	nontranslating_CDS	calmodulin binding;transcription regulators [Source:TAIR;Acc:AT4G16150]	CG-1
AT3G11280	28775	29	284	3	0.0001816	0.008794	-	3	3533207	3534994	-	1663	protein_coding	Duplicated homeodomain-like superfamily protein [Source:UniProtKB/TrEMBL;Acc:Q9C773]	Myb_DNA-binding
AT4G36740	28775	12	284	2	0.0001959	0.008794	HB-5	4	17314453	17316441	-	977	protein_coding	homeobox protein 40 [Source:TAIR;Acc:AT4G36740]	Homeobox
AT5G24110	28775	55	284	4	0.0002101	0.008794	WRKY30	5	8153115	8154710	-	1290	protein_coding	Probable WRKY transcription factor 30 [Source:UniProtKB/Swiss-Prot;Acc:Q9FL62]	WRKY
AT1G70000	28775	16	284	2	0.0004843	0.01447	-	1	26362979	26364878	-	1724	protein_coding	At1g70000 [Source:UniProtKB/TrEMBL;Acc:O04544]	Myb_DNA-binding
AT2G46400	28775	66	284	4	0.0004942	0.01447	WRKY46	2	19043411	19044955	-	1354	protein_coding	Probable WRKY transcription factor 46 [Source:UniProtKB/Swiss-Prot;Acc:Q9SKD9]	WRKY
AT1G18330	28775	38	284	3	0.0005265	0.01447	RVE7	1	6305814	6308243	-	2026	protein_coding	Protein REVEILLE 7 [Source:UniProtKB/Swiss-Prot;Acc:B3H5A8]	Myb_DNA-binding
AT3G10580	28775	39	284	3	0.0005822	0.01447	-	3	3307051	3308237	-	903	protein_coding	Homeodomain-like superfamily protein [Source:UniProtKB/TrEMBL;Acc:Q9SQY8]	Myb_DNA-binding
AT3G10113	28775	40	284	3	0.0006419	0.01447	RVE7L	3	3117896	3119391	-	1158	protein_coding	Protein REVEILLE 7-like [Source:UniProtKB/Swiss-Prot;Acc:F4J2J6]	Myb_DNA-binding
AT5G17300	28775	40	284	3	0.0006419	0.01447	RVE1	5	5690225	5692992	-	2017	protein_coding	Protein REVEILLE 1 [Source:UniProtKB/Swiss-Prot;Acc:F4KGY6]	Myb_DNA-binding
AT1G78700	28775	148	284	6	0.0006934	0.01451	BEH4	1	29599349	29601682	+	1626	protein_coding	BES1/BZR1 homolog protein 4 [Source:UniProtKB/Swiss-Prot;Acc:Q9ZV88]	-
AT4G00250	28775	44	284	3	0.0009244	0.01754	STKL2	4	112705	113982	-	1278	protein_coding	Transcription factor STKL2 [Source:UniProtKB/Swiss-Prot;Acc:O23077]	-
AT2G22540	28775	20	284	2	0.0009576	0.01754	SVP	2	9579647	9583901	+	1791	protein_coding	SVP [Source:UniProtKB/TrEMBL;Acc:A0A384KDB8]	SRF-TF
AT5G52830	28775	80	284	4	0.001189	0.02049	WRKY27	5	21410769	21412526	+	1582	protein_coding	Probable WRKY transcription factor 27 [Source:UniProtKB/Swiss-Prot;Acc:Q9FLX8]	WRKY
AT2G22750	28775	268	284	8	0.001461	0.02353	-	2	9671673	9673928	+	1404	protein_coding	basic helix-loop-helix (bHLH) DNA-binding superfamily protein [Source:TAIR;Acc:AT2G22750]	HLH
AT4G18890	28775	218	284	7	0.001526	0.02353	BEH3	4	10352386	10355555	+	2045	protein_coding	BES1/BZR1 homolog protein 3 [Source:UniProtKB/Swiss-Prot;Acc:O49404]	-
AT5G01380	28775	277	284	8	0.001831	0.02599	GT-3A	5	155610	157601	-	1296	protein_coding	Trihelix transcription factor GT-3a [Source:UniProtKB/Swiss-Prot;Acc:Q9SDW0]	-
AT2G38090	28775	25	284	2	0.001863	0.02599	-	2	15944583	15947096	+	1913	protein_coding	Duplicated homeodomain-like superfamily protein [Source:UniProtKB/TrEMBL;Acc:Q8GXN7]	Myb_DNA-binding
AT4G36780	28775	133	284	5	0.002113	0.02692	BEH2	4	17332269	17334355	-	1661	protein_coding	BES1/BZR1 homolog 2 [Source:TAIR;Acc:AT4G36780]	-
AT5G05790	28775	56	284	3	0.00228	0.02784	-	5	1740523	1742186	-	1550	protein_coding	At5g05790 [Source:UniProtKB/TrEMBL;Acc:Q9FFJ9]	Myb_DNA-binding
AT4G01250	28775	95	284	4	0.002542	0.02889	WRKY22	4	522530	524249	-	1326	protein_coding	WRKY transcription factor 22 [Source:UniProtKB/Swiss-Prot;Acc:O04609]	WRKY
AT5G56840	28775	59	284	3	0.002761	0.02889	-	5	22980638	22982425	+	1126	protein_coding	At5g56840 [Source:UniProtKB/TrEMBL;Acc:Q9FJS9]	Myb_DNA-binding
AT5G61620	28775	59	284	3	0.002761	0.02889	-	5	24772326	24773507	+	1011	protein_coding	Probable transcription factor At5g61620 [Source:UniProtKB/Swiss-Prot;Acc:Q9FKF9]	Myb_DNA-binding
AT2G03500	28775	30	284	2	0.003171	0.03204	EFM	2	1059545	1062679	+	2100	protein_coding	Myb family transcription factor EFM [Source:UniProtKB/Swiss-Prot;Acc:Q9ZQ85]	Myb_DNA-binding
AT2G30590	28775	66	284	3	0.004144	0.03917	WRKY21	2	13033418	13035797	+	2110	protein_coding	Probable WRKY transcription factor 21 [Source:UniProtKB/Swiss-Prot;Acc:O04336]	WRKY
AT2G01570	28775	258	284	7	0.004287	0.03926	RGA	2	255247	257568	-	2322	protein_coding	DELLA protein RGA [Source:UniProtKB/Swiss-Prot;Acc:Q9SLH3]	GRAS
AT2G24260	28775	111	284	4	0.004952	0.04397	BHLH66	2	10319213	10322423	-	1768	protein_coding	Transcription factor bHLH66 [Source:UniProtKB/Swiss-Prot;Acc:Q9ZUG9]	HLH
AT1G29860	28775	72	284	3	0.005649	0.04869	WRKY71	1	10454433	10455874	+	1120	protein_coding	WRKY transcription factor 71 [Source:UniProtKB/Swiss-Prot;Acc:Q93WV4]	WRKY

## Sheet: shoot_30m
TF	Background_all	Background_bind	Query_all	Query_bind	p_value	q_value	gene_name	gene_chr	gene_start	gene_end	gene_strand	gene_length	gene_biotype	gene_description	tf_family
AT5G64060	28775	78	100	4	7.912e-06	0.001242	anac103	5	25633455	25635789	-	1747	protein_coding	NAC domain containing protein 103 [Source:UniProtKB/TrEMBL;Acc:Q9FMJ1]	NAM
AT1G32870	28775	153	100	5	1.617e-05	0.00127	ANAC13	1	11911631	11913947	+	1956	protein_coding	NAC domain protein 13 [Source:TAIR;Acc:AT1G32870]	NAM
AT1G19040	28775	133	100	4	0.0001036	0.005422	-	1	6576077	6577413	+	1337	protein_coding	At1g19040 [Source:UniProtKB/TrEMBL;Acc:A0JQ66]	NAM
AT2G06200	28775	29	100	2	0.0001393	0.005469	AtGRF6	2	2426176	2427355	+	1092	protein_coding	growth-regulating factor 6 [Source:TAIR;Acc:AT2G06200]	-
AT3G10580	28775	39	100	2	0.0003398	0.008893	-	3	3307051	3308237	-	903	protein_coding	Homeodomain-like superfamily protein [Source:UniProtKB/TrEMBL;Acc:Q9SQY8]	Myb_DNA-binding
AT1G34180	28775	112	100	3	0.0006398	0.01268	anac016	1	12448543	12451287	+	2303	protein_coding	NAC domain containing protein 16 [Source:TAIR;Acc:AT1G34180]	NAM
AT5G25830	28775	50	100	2	0.0007089	0.01268	GATA12	5	9004236	9005941	-	1597	protein_coding	GATA transcription factor 12 [Source:UniProtKB/Swiss-Prot;Acc:P69781]	GATA
AT3G10500	28775	121	100	3	0.0008545	0.01268	NAC053	3	3271217	3274176	+	2518	protein_coding	NAC domain-containing protein 53 [Source:UniProtKB/Swiss-Prot;Acc:Q949N0]	NAM
AT2G37590	28775	54	100	2	0.0008882	0.01268	DOF2.4	2	15769086	15770805	+	1507	protein_coding	Dof zinc finger protein DOF2.4 [Source:UniProtKB/Swiss-Prot;Acc:O80928]	zf-Dof
AT3G02150	28775	56	100	2	0.0009876	0.01279	TCP13	3	390720	392767	+	1795	protein_coding	Transcription factor TCP13 [Source:UniProtKB/Swiss-Prot;Acc:Q9S7W5]	TCP
AT3G45150	28775	61	100	2	0.001266	0.0142	TCP16	3	16531179	16531676	+	498	protein_coding	Transcription factor TCP16 [Source:UniProtKB/Swiss-Prot;Acc:Q9M1U4]	TCP
AT1G30210	28775	70	100	2	0.001883	0.01739	TCP24	1	10627185	10630630	-	1759	protein_coding	TCP24 [Source:UniProtKB/TrEMBL;Acc:A0A178W971]	TCP
AT1G53230	28775	74	100	2	0.002208	0.01926	TCP3	1	19849788	19851725	-	1844	protein_coding	TCP3 [Source:UniProtKB/TrEMBL;Acc:A0A178WDV9]	TCP
AT2G38340	28775	81	100	2	0.002855	0.02143	DREB2E	2	16067396	16068615	-	1131	protein_coding	Dehydration-responsive element-binding protein 2E [Source:UniProtKB/Swiss-Prot;Acc:O80917]	AP2
AT3G18400	28775	83	100	2	0.003059	0.02143	anac058	3	6318409	6320712	-	1400	protein_coding	NAC domain containing protein 58 [Source:UniProtKB/TrEMBL;Acc:Q9LS50]	NAM
AT5G51910	28775	96	100	2	0.004605	0.02725	TCP19	5	21094547	21095891	-	1239	protein_coding	Transcription factor TCP19 [Source:UniProtKB/Swiss-Prot;Acc:Q9LT89]	TCP
AT3G15170	28775	99	100	2	0.005018	0.02725	NAC054	3	5109782	5111608	+	1236	protein_coding	CUC1 [Source:UniProtKB/TrEMBL;Acc:A0A178V703]	NAM
AT1G65910	28775	111	100	2	0.006887	0.03422	anac028	1	24520668	24524260	-	2313	protein_coding	NAC028 [Source:UniProtKB/TrEMBL;Acc:A0A178W7T7]	NAM
AT1G19350	28775	350	100	4	0.007599	0.03458	BES1	1	6688463	6691216	+	2437	protein_coding	Brassinosteroid signaling positive regulator (BZR1) family protein [Source:UniProtKB/TrEMBL;Acc:F4HP45]	-
AT1G34190	28775	118	100	2	0.008144	0.03458	NAC017	1	12451405	12454542	+	2626	protein_coding	NAC017 [Source:UniProtKB/TrEMBL;Acc:A0A178WNW4]	NAM
AT3G15510	28775	118	100	2	0.008144	0.03458	NAC056	3	5243432	5245510	+	1832	protein_coding	NAC transcription factor 56 [Source:UniProtKB/Swiss-Prot;Acc:Q9LD44]	NAM
AT3G10480	28775	123	100	2	0.009119	0.0367	ANAC050	3	3264194	3267695	+	2711	protein_coding	NAC domain containing protein 50 [Source:UniProtKB/TrEMBL;Acc:F4J3S6]	NAM
AT2G45680	28775	126	100	2	0.009736	0.0367	TCP9	2	18820242	18821889	-	1648	protein_coding	Transcription factor TCP9 [Source:UniProtKB/Swiss-Prot;Acc:O64647]	TCP
AT5G42520	28775	526	100	5	0.01019	0.0367	BPC6	5	17000259	17002607	+	1433	protein_coding	BPC6 [Source:UniProtKB/TrEMBL;Acc:A0A178UIB6]	-
AT2G01570	28775	258	100	3	0.01266	0.03974	RGA	2	255247	257568	-	2322	protein_coding	DELLA protein RGA [Source:UniProtKB/Swiss-Prot;Acc:Q9SLH3]	GRAS
AT1G43160	28775	416	100	4	0.01516	0.04491	RAP2-6	1	16263805	16264945	+	1045	protein_coding	Ethylene-responsive transcription factor RAP2-6 [Source:UniProtKB/Swiss-Prot;Acc:Q7G1L2]	AP2
AT1G72010	28775	168	100	2	0.02092	0.0491	TCP22	1	27107558	27109275	+	1718	protein_coding	Transcription factor TCP22 [Source:UniProtKB/Swiss-Prot;Acc:Q9C7G4]	TCP
AT1G69690	28775	170	100	2	0.02158	0.0491	TCP15	1	26216009	26218071	+	2063	protein_coding	TCP15 [Source:UniProtKB/TrEMBL;Acc:A0A178WLV7]	TCP

## Sheet: shoot_2h
TF	Background_all	Background_bind	Query_all	Query_bind	p_value	q_value	gene_name	gene_chr	gene_start	gene_end	gene_strand	gene_length	gene_biotype	gene_description	tf_family
AT1G34180	28775	112	371	14	1.725e-11	5.435e-09	anac016	1	12448543	12451287	+	2303	protein_coding	NAC domain containing protein 16 [Source:TAIR;Acc:AT1G34180]	NAM
AT1G19040	28775	133	371	14	2.089e-10	3.291e-08	-	1	6576077	6577413	+	1337	protein_coding	At1g19040 [Source:UniProtKB/TrEMBL;Acc:A0JQ66]	NAM
AT1G32870	28775	153	371	14	1.512e-09	1.588e-07	ANAC13	1	11911631	11913947	+	1956	protein_coding	NAC domain protein 13 [Source:TAIR;Acc:AT1G32870]	NAM
AT4G36160	28775	59	371	7	8.852e-07	6.971e-05	ANAC076	4	17110645	17114141	-	1955	protein_coding	NAC domain containing protein 76 [Source:TAIR;Acc:AT4G36160]	NAM
AT3G17730	28775	88	371	8	2.083e-06	0.0001313	anac057	3	6064272	6066180	+	1215	protein_coding	NAC domain containing protein 57 [Source:UniProtKB/TrEMBL;Acc:Q9LSH5]	NAM
AT3G10480	28775	123	371	9	4.639e-06	0.0002435	ANAC050	3	3264194	3267695	+	2711	protein_coding	NAC domain containing protein 50 [Source:UniProtKB/TrEMBL;Acc:F4J3S6]	NAM
AT2G20180	28775	531	371	20	6.666e-06	0.0002979	PIF1	2	8704024	8707009	-	2344	protein_coding	Transcription factor PIF1 [Source:UniProtKB/Swiss-Prot;Acc:Q8GZM7]	HLH
AT5G64060	28775	78	371	7	7.566e-06	0.0002979	anac103	5	25633455	25635789	-	1747	protein_coding	NAC domain containing protein 103 [Source:UniProtKB/TrEMBL;Acc:Q9FMJ1]	NAM
AT5G39610	28775	65	371	6	2.049e-05	0.0007173	NAC92	5	15858398	15859911	-	1312	protein_coding	NAC domain-containing protein 92 [Source:UniProtKB/Swiss-Prot;Acc:Q9FKA0]	NAM
AT5G18270	28775	69	371	6	3.039e-05	0.0009573	ANAC087	5	6040919	6043014	-	1605	protein_coding	NAC domain-containing protein 87 [Source:UniProtKB/Swiss-Prot;Acc:Q9FK44]	NAM
AT2G36270	28775	700	371	22	4.646e-05	0.00133	ABI5	2	15204659	15207636	-	2109	protein_coding	Basic-leucine zipper (bZIP) transcription factor family protein [Source:TAIR;Acc:AT2G36270]	bZIP_1
AT1G45249	28775	708	371	22	5.517e-05	0.001366	ABF2	1	17165125	17167924	-	2583	protein_coding	abscisic acid responsive elements-binding factor 2 [Source:TAIR;Acc:AT1G45249]	bZIP_1
AT3G56850	28775	709	371	22	5.636e-05	0.001366	DPBF3	3	21046234	21048614	-	1934	protein_coding	ABSCISIC ACID-INSENSITIVE 5-like protein 2 [Source:UniProtKB/Swiss-Prot;Acc:Q9LES3]	bZIP_1
AT3G18400	28775	83	371	6	0.0001002	0.002255	anac058	3	6318409	6320712	-	1400	protein_coding	NAC domain containing protein 58 [Source:UniProtKB/TrEMBL;Acc:Q9LS50]	NAM
AT1G34190	28775	118	371	7	0.0001511	0.003066	NAC017	1	12451405	12454542	+	2626	protein_coding	NAC017 [Source:UniProtKB/TrEMBL;Acc:A0A178WNW4]	NAM
AT2G28810	28775	89	371	6	0.0001557	0.003066	DOF2.2	2	12363426	12365377	+	1777	protein_coding	Dof zinc finger protein DOF2.2 [Source:UniProtKB/Swiss-Prot;Acc:Q9ZV33]	zf-Dof
AT2G46770	28775	26	371	3	0.0003247	0.005973	NAC043	2	19220725	19222916	-	1384	protein_coding	NAC domain-containing protein 43 [Source:UniProtKB/Swiss-Prot;Acc:Q84WP6]	NAM
AT1G49720	28775	414	371	14	0.0003518	0.005973	ABF1	1	18400003	18402628	+	1720	protein_coding	Abscisic acid responsive element-binding factor 1 [Source:UniProtKB/TrEMBL;Acc:F4I3C9]	bZIP_1
AT5G38800	28775	134	371	7	0.0003603	0.005973	BZIP43	5	15538141	15538889	-	749	protein_coding	Basic leucine zipper 43 [Source:UniProtKB/Swiss-Prot;Acc:Q9FMC2]	bZIP_1
AT5G61270	28775	518	371	16	0.0004547	0.007161	BHLH72	5	24638491	24640765	-	1953	protein_coding	Transcription factor PIF7 [Source:UniProtKB/Swiss-Prot;Acc:Q570R7]	HLH
AT2G06200	28775	29	371	3	0.0005004	0.007404	AtGRF6	2	2426176	2427355	+	1092	protein_coding	growth-regulating factor 6 [Source:TAIR;Acc:AT2G06200]	-
AT2G35530	28775	622	371	18	0.0005171	0.007404	BZIP16	2	14922836	14926609	-	1873	protein_coding	bZIP transcription factor 16 [Source:UniProtKB/Swiss-Prot;Acc:Q501B2]	MFMR
AT5G62380	28775	53	371	4	0.0005989	0.0076	NAC101	5	25050152	25052054	+	1396	protein_coding	NAC domain-containing protein 101 [Source:UniProtKB/Swiss-Prot;Acc:Q9LVA1]	NAM
AT3G23210	28775	531	371	16	0.0006	0.0076	BHLH34	3	8283003	8285081	-	1552	protein_coding	Transcription factor bHLH34 [Source:UniProtKB/Swiss-Prot;Acc:Q9LTC7]	HLH
AT1G65910	28775	111	371	6	0.0006032	0.0076	anac028	1	24520668	24524260	-	2313	protein_coding	NAC028 [Source:UniProtKB/TrEMBL;Acc:A0A178W7T7]	NAM
AT1G19350	28775	350	371	12	0.0006824	0.008267	BES1	1	6688463	6691216	+	2437	protein_coding	Brassinosteroid signaling positive regulator (BZR1) family protein [Source:UniProtKB/TrEMBL;Acc:F4HP45]	-
AT3G15510	28775	118	371	6	0.0008673	0.009824	NAC056	3	5243432	5245510	+	1832	protein_coding	NAC transcription factor 56 [Source:UniProtKB/Swiss-Prot;Acc:Q9LD44]	NAM
AT5G45300	28775	315	371	11	0.0008733	0.009824	BMY2	5	18353525	18356888	+	2373	protein_coding	beta-amylase 2 [Source:TAIR;Acc:AT5G45300]	-
AT3G10500	28775	121	371	6	0.001005	0.01092	NAC053	3	3271217	3274176	+	2518	protein_coding	NAC domain-containing protein 53 [Source:UniProtKB/Swiss-Prot;Acc:Q949N0]	NAM
AT3G45150	28775	61	371	4	0.001142	0.01199	TCP16	3	16531179	16531676	+	498	protein_coding	Transcription factor TCP16 [Source:UniProtKB/Swiss-Prot;Acc:Q9M1U4]	TCP
AT3G15170	28775	99	371	5	0.001807	0.01805	NAC054	3	5109782	5111608	+	1236	protein_coding	CUC1 [Source:UniProtKB/TrEMBL;Acc:A0A178V703]	NAM
AT3G10800	28775	589	371	16	0.001834	0.01805	BZIP28	3	3379168	3381621	+	2377	protein_coding	BZIP28 [Source:UniProtKB/TrEMBL;Acc:A0A178VDM1]	bZIP_1
AT2G01930	28775	450	371	13	0.002311	0.02205	BPC1	2	427114	428900	-	1787	protein_coding	Protein BASIC PENTACYSTEINE1 [Source:UniProtKB/Swiss-Prot;Acc:Q9SKD0]	-
AT2G42280	28775	21	371	2	0.00238	0.02205	-	2	17611185	17613660	-	1996	protein_coding	basic helix-loop-helix (bHLH) DNA-binding superfamily protein [Source:TAIR;Acc:AT2G42280]	HLH
AT1G79580	28775	47	371	3	0.003133	0.02819	SMB	1	29940803	29943713	-	2099	protein_coding	Protein SOMBRERO [Source:UniProtKB/Swiss-Prot;Acc:Q9MA17]	NAM
AT5G01380	28775	277	371	9	0.003379	0.02956	GT-3A	5	155610	157601	-	1296	protein_coding	Trihelix transcription factor GT-3a [Source:UniProtKB/Swiss-Prot;Acc:Q9SDW0]	-
AT3G30530	28775	151	371	6	0.003542	0.03016	ATBZIP42	3	12139438	12140293	+	856	protein_coding	Basic leucine-zipper 42 [Source:UniProtKB/TrEMBL;Acc:Q9LW45]	bZIP_1
AT1G59640	28775	474	371	13	0.003674	0.03046	BPE	1	21909070	21911289	-	1856	protein_coding	Transcription factor BPE [Source:UniProtKB/Swiss-Prot;Acc:Q0JXE7]	HLH
AT4G17980	28775	80	371	4	0.003782	0.03055	anac071	4	9978703	9980555	-	1570	protein_coding	NAC domain containing protein 71 [Source:TAIR;Acc:AT4G17980]	NAM
AT2G38090	28775	25	371	2	0.003961	0.0312	-	2	15944583	15947096	+	1913	protein_coding	Duplicated homeodomain-like superfamily protein [Source:UniProtKB/TrEMBL;Acc:Q8GXN7]	Myb_DNA-binding
AT1G54330	28775	83	371	4	0.004428	0.03244	ANAC020	1	20279507	20280952	-	1177	protein_coding	NAC domain containing protein 20 [Source:UniProtKB/TrEMBL;Acc:Q67Z40]	NAM
AT1G55110	28775	84	371	4	0.004659	0.03336	IDD7	1	20560258	20563269	-	2160	protein_coding	Protein indeterminate-domain 7 [Source:UniProtKB/Swiss-Prot;Acc:Q8H1F5]	-
AT5G66730	28775	88	371	4	0.005672	0.0397	ENY	5	26641586	26644738	-	2686	protein_coding	IDD1 [Source:UniProtKB/TrEMBL;Acc:A0A178UMT2]	-
AT3G02150	28775	56	371	3	0.005893	0.04035	TCP13	3	390720	392767	+	1795	protein_coding	Transcription factor TCP13 [Source:UniProtKB/Swiss-Prot;Acc:Q9S7W5]	TCP
AT1G49010	28775	57	371	3	0.006274	0.04118	-	1	18132545	18134017	+	1353	protein_coding	At1g49010 [Source:UniProtKB/TrEMBL;Acc:Q9M9A3]	Myb_DNA-binding
AT4G01550	28775	57	371	3	0.006274	0.04118	NAC69	4	673862	676445	-	1837	protein_coding	NAC domain-containing protein 69 [Source:UniProtKB/Swiss-Prot;Acc:Q9M126]	NAM
AT1G51140	28775	30	371	2	0.006669	0.04232	BHLH122	1	18943447	18945812	-	1694	protein_coding	Transcription factor bHLH122 [Source:UniProtKB/Swiss-Prot;Acc:Q9C690]	HLH
AT1G69690	28775	170	371	6	0.006717	0.04232	TCP15	1	26216009	26218071	+	2063	protein_coding	TCP15 [Source:UniProtKB/TrEMBL;Acc:A0A178WLV7]	TCP
AT1G12260	28775	31	371	2	0.007313	0.04441	NAC007	1	4162826	4165928	-	1953	protein_coding	NAC domain-containing protein 7 [Source:UniProtKB/Swiss-Prot;Acc:Q9FWX2]	NAM
AT4G30980	28775	310	371	9	0.007331	0.04441	LRL2	4	15078731	15081775	-	1860	protein_coding	LJRHL1-like 2 [Source:TAIR;Acc:AT4G30980]	HLH
AT1G32150	28775	626	371	15	0.00778	0.04624	BZIP68	1	11565494	11568645	+	1755	protein_coding	bZIP transcription factor 68 [Source:UniProtKB/Swiss-Prot;Acc:Q84LG2]	MFMR
AT4G10350	28775	32	371	2	0.007994	0.04663	BRN2	4	6415120	6416961	-	1372	protein_coding	Protein BEARSKIN2 [Source:UniProtKB/Swiss-Prot;Acc:Q9SV87]	NAM

## Sheet: shoot_5h
TF	Background_all	Background_bind	Query_all	Query_bind	p_value	q_value	gene_name	gene_chr	gene_start	gene_end	gene_strand	gene_length	gene_biotype	gene_description	tf_family
AT1G32870	28775	153	1592	39	7.951e-17	1.979e-14	ANAC13	1	11911631	11913947	+	1956	protein_coding	NAC domain protein 13 [Source:TAIR;Acc:AT1G32870]	NAM
AT1G34180	28775	112	1592	33	1.132e-16	1.979e-14	anac016	1	12448543	12451287	+	2303	protein_coding	NAC domain containing protein 16 [Source:TAIR;Acc:AT1G34180]	NAM
AT1G19040	28775	133	1592	36	1.25e-16	1.979e-14	-	1	6576077	6577413	+	1337	protein_coding	At1g19040 [Source:UniProtKB/TrEMBL;Acc:A0JQ66]	NAM
AT1G65910	28775	111	1592	28	1.388e-12	1.648e-10	anac028	1	24520668	24524260	-	2313	protein_coding	NAC028 [Source:UniProtKB/TrEMBL;Acc:A0A178W7T7]	NAM
AT3G10480	28775	123	1592	29	3.925e-12	3.729e-10	ANAC050	3	3264194	3267695	+	2711	protein_coding	NAC domain containing protein 50 [Source:UniProtKB/TrEMBL;Acc:F4J3S6]	NAM
AT5G64060	28775	78	1592	21	1.362e-10	1.079e-08	anac103	5	25633455	25635789	-	1747	protein_coding	NAC domain containing protein 103 [Source:UniProtKB/TrEMBL;Acc:Q9FMJ1]	NAM
AT3G17730	28775	88	1592	22	2.809e-10	1.906e-08	anac057	3	6064272	6066180	+	1215	protein_coding	NAC domain containing protein 57 [Source:UniProtKB/TrEMBL;Acc:Q9LSH5]	NAM
AT1G34190	28775	118	1592	25	1.134e-09	6.734e-08	NAC017	1	12451405	12454542	+	2626	protein_coding	NAC017 [Source:UniProtKB/TrEMBL;Acc:A0A178WNW4]	NAM
AT3G10490	28775	114	1592	23	1.271e-08	6.707e-07	ANAC052	3	3267825	3271202	+	2590	protein_coding	NAC052 [Source:UniProtKB/TrEMBL;Acc:A0A178VCW1]	NAM
AT3G18400	28775	83	1592	19	1.837e-08	8.724e-07	anac058	3	6318409	6320712	-	1400	protein_coding	NAC domain containing protein 58 [Source:UniProtKB/TrEMBL;Acc:Q9LS50]	NAM
AT4G36160	28775	59	1592	15	8.144e-08	3.505e-06	ANAC076	4	17110645	17114141	-	1955	protein_coding	NAC domain containing protein 76 [Source:TAIR;Acc:AT4G36160]	NAM
AT3G15170	28775	99	1592	20	8.856e-08	3.505e-06	NAC054	3	5109782	5111608	+	1236	protein_coding	CUC1 [Source:UniProtKB/TrEMBL;Acc:A0A178V703]	NAM
AT3G15510	28775	118	1592	22	1.143e-07	4.038e-06	NAC056	3	5243432	5245510	+	1832	protein_coding	NAC transcription factor 56 [Source:UniProtKB/Swiss-Prot;Acc:Q9LD44]	NAM
AT2G24430	28775	68	1592	16	1.19e-07	4.038e-06	ANAC038	2	10383497	10386625	-	1093	protein_coding	NAC domain containing protein 38 [Source:UniProtKB/TrEMBL;Acc:Q9ZQ25]	NAM
AT3G56850	28775	709	1592	73	1.276e-07	4.042e-06	DPBF3	3	21046234	21048614	-	1934	protein_coding	ABSCISIC ACID-INSENSITIVE 5-like protein 2 [Source:UniProtKB/Swiss-Prot;Acc:Q9LES3]	bZIP_1
AT5G18270	28775	69	1592	16	1.498e-07	4.448e-06	ANAC087	5	6040919	6043014	-	1605	protein_coding	NAC domain-containing protein 87 [Source:UniProtKB/Swiss-Prot;Acc:Q9FK44]	NAM
AT1G45249	28775	708	1592	72	2.493e-07	6.965e-06	ABF2	1	17165125	17167924	-	2583	protein_coding	abscisic acid responsive elements-binding factor 2 [Source:TAIR;Acc:AT1G45249]	bZIP_1
AT3G10500	28775	121	1592	21	7.514e-07	1.983e-05	NAC053	3	3271217	3274176	+	2518	protein_coding	NAC domain-containing protein 53 [Source:UniProtKB/Swiss-Prot;Acc:Q949N0]	NAM
AT1G79580	28775	47	1592	12	1.04e-06	2.6e-05	SMB	1	29940803	29943713	-	2099	protein_coding	Protein SOMBRERO [Source:UniProtKB/Swiss-Prot;Acc:Q9MA17]	NAM
AT3G03200	28775	124	1592	21	1.157e-06	2.749e-05	NAC045	3	734892	738629	-	2791	protein_coding	NAC045 [Source:UniProtKB/TrEMBL;Acc:A0A178VIZ2]	NAM
AT2G36270	28775	700	1592	69	1.337e-06	3.024e-05	ABI5	2	15204659	15207636	-	2109	protein_coding	Basic-leucine zipper (bZIP) transcription factor family protein [Source:TAIR;Acc:AT2G36270]	bZIP_1
AT4G17980	28775	80	1592	15	6.656e-06	0.0001437	anac071	4	9978703	9980555	-	1570	protein_coding	NAC domain containing protein 71 [Source:TAIR;Acc:AT4G17980]	NAM
AT1G54330	28775	83	1592	15	1.091e-05	0.0002254	ANAC020	1	20279507	20280952	-	1177	protein_coding	NAC domain containing protein 20 [Source:UniProtKB/TrEMBL;Acc:Q67Z40]	NAM
AT3G04060	28775	59	1592	12	1.608e-05	0.0003183	anac046	3	1053360	1055196	-	1526	protein_coding	NAC domain-containing protein 46 [Source:UniProtKB/Swiss-Prot;Acc:Q9SQQ6]	NAM
AT2G20400	28775	44	1592	10	2.024e-05	0.0003847	-	2	8799041	8801991	+	1904	protein_coding	myb-like HTH transcriptional regulator family protein [Source:TAIR;Acc:AT2G20400]	Myb_DNA-binding
AT5G07680	28775	63	1592	12	3.384e-05	0.0006121	NAC079	5	2435795	2437661	+	1626	protein_coding	NAC4 [Source:UniProtKB/TrEMBL;Acc:A0A178UL34]	NAM
AT2G23290	28775	13	1592	5	3.479e-05	0.0006121	AtMYB70	2	9904506	9906032	-	1527	protein_coding	At2g23280 [Source:UniProtKB/TrEMBL;Acc:O22179]	Myb_DNA-binding
AT2G35530	28775	622	1592	58	4.17e-05	0.0006837	BZIP16	2	14922836	14926609	-	1873	protein_coding	bZIP transcription factor 16 [Source:UniProtKB/Swiss-Prot;Acc:Q501B2]	MFMR
AT4G10350	28775	32	1592	8	4.174e-05	0.0006837	BRN2	4	6415120	6416961	-	1372	protein_coding	Protein BEARSKIN2 [Source:UniProtKB/Swiss-Prot;Acc:Q9SV87]	NAM
AT5G39610	28775	65	1592	12	4.789e-05	0.0007582	NAC92	5	15858398	15859911	-	1312	protein_coding	NAC domain-containing protein 92 [Source:UniProtKB/Swiss-Prot;Acc:Q9FKA0]	NAM
AT2G46770	28775	26	1592	7	5.493e-05	0.0008417	NAC043	2	19220725	19222916	-	1384	protein_coding	NAC domain-containing protein 43 [Source:UniProtKB/Swiss-Prot;Acc:Q84WP6]	NAM
AT1G49720	28775	414	1592	42	5.909e-05	0.0008771	ABF1	1	18400003	18402628	+	1720	protein_coding	Abscisic acid responsive element-binding factor 1 [Source:UniProtKB/TrEMBL;Acc:F4I3C9]	bZIP_1
AT5G62380	28775	53	1592	10	0.0001272	0.001831	NAC101	5	25050152	25052054	+	1396	protein_coding	NAC domain-containing protein 101 [Source:UniProtKB/Swiss-Prot;Acc:Q9LVA1]	NAM
AT2G02450	28775	16	1592	5	0.0001406	0.001964	NAC035	2	647538	650820	+	1922	protein_coding	NAC domain-containing protein 35 [Source:UniProtKB/Swiss-Prot;Acc:Q9ZVP8]	NAM
AT1G32150	28775	626	1592	56	0.0001662	0.002256	BZIP68	1	11565494	11568645	+	1755	protein_coding	bZIP transcription factor 68 [Source:UniProtKB/Swiss-Prot;Acc:Q84LG2]	MFMR
AT1G08320	28775	32	1592	7	0.0002749	0.003627	TGA9	1	2621860	2628594	-	2856	protein_coding	Transcription factor TGA9 [Source:UniProtKB/Swiss-Prot;Acc:Q93XM6]	bZIP_1
AT5G53950	28775	77	1592	12	0.0002892	0.003713	NAC098	5	21901704	21903854	-	1449	protein_coding	Protein CUP-SHAPED COTYLEDON 2 [Source:UniProtKB/Swiss-Prot;Acc:O04017]	NAM
AT2G20180	28775	531	1592	48	0.000341	0.004153	PIF1	2	8704024	8707009	-	2344	protein_coding	Transcription factor PIF1 [Source:UniProtKB/Swiss-Prot;Acc:Q8GZM7]	HLH
AT3G23210	28775	531	1592	48	0.000341	0.004153	BHLH34	3	8283003	8285081	-	1552	protein_coding	Transcription factor bHLH34 [Source:UniProtKB/Swiss-Prot;Acc:Q9LTC7]	HLH
AT2G28550	28775	8	1592	3	0.0005458	0.006481	RAP2.7	2	12225656	12228624	-	2633	protein_coding	Related to AP2.7 [Source:UniProtKB/TrEMBL;Acc:F4IIR3]	AP2
AT5G61270	28775	518	1592	46	0.0006423	0.007441	BHLH72	5	24638491	24640765	-	1953	protein_coding	Transcription factor PIF7 [Source:UniProtKB/Swiss-Prot;Acc:Q570R7]	HLH
AT3G30530	28775	151	1592	18	0.0006971	0.007884	ATBZIP42	3	12139438	12140293	+	856	protein_coding	Basic leucine-zipper 42 [Source:UniProtKB/TrEMBL;Acc:Q9LW45]	bZIP_1
AT5G13180	28775	37	1592	7	0.0007886	0.008711	NAC083	5	4196256	4197940	+	1509	protein_coding	NAC domain-containing protein 83 [Source:UniProtKB/Swiss-Prot;Acc:Q9FY93]	NAM
AT1G76420	28775	47	1592	8	0.0009591	0.01035	NAC031	1	28671806	28674045	-	1438	protein_coding	Protein CUP-SHAPED COTYLEDON 3 [Source:UniProtKB/Swiss-Prot;Acc:Q9S851]	NAM
AT2G03500	28775	30	1592	6	0.001035	0.01052	EFM	2	1059545	1062679	+	2100	protein_coding	Myb family transcription factor EFM [Source:UniProtKB/Swiss-Prot;Acc:Q9ZQ85]	Myb_DNA-binding
AT1G77920	28775	57	1592	9	0.001041	0.01052	TGA7	1	29298243	29300945	+	1908	protein_coding	Transcription factor TGA7 [Source:UniProtKB/Swiss-Prot;Acc:Q93ZE2]	bZIP_1
AT4G01550	28775	57	1592	9	0.001041	0.01052	NAC69	4	673862	676445	-	1837	protein_coding	NAC domain-containing protein 69 [Source:UniProtKB/Swiss-Prot;Acc:Q9M126]	NAM
AT1G59640	28775	474	1592	42	0.001069	0.01058	BPE	1	21909070	21911289	-	1856	protein_coding	Transcription factor BPE [Source:UniProtKB/Swiss-Prot;Acc:Q0JXE7]	HLH
AT3G10800	28775	589	1592	50	0.001106	0.01073	BZIP28	3	3379168	3381621	+	2377	protein_coding	BZIP28 [Source:UniProtKB/TrEMBL;Acc:A0A178VDM1]	bZIP_1
AT1G42990	28775	10	1592	3	0.001497	0.01422	BZIP60	1	16135723	16137463	-	1231	protein_coding	bZIP transcription factor 60 [Source:UniProtKB/Swiss-Prot;Acc:Q9C7S0]	bZIP_2
AT5G29000	28775	32	1592	6	0.001553	0.01446	PHL1	5	11021980	11024978	-	2559	protein_coding	Protein PHR1-LIKE 1 [Source:UniProtKB/Swiss-Prot;Acc:Q8GUN5]	Myb_DNA-binding
AT2G01060	28775	41	1592	7	0.001604	0.01465	PHL7	2	73208	75509	-	1633	protein_coding	Myb family transcription factor PHL7 [Source:UniProtKB/Swiss-Prot;Acc:Q9SJW0]	Myb_DNA-binding
AT4G24470	28775	318	1592	30	0.001671	0.01498	ZIM	4	12645542	12647985	+	1448	protein_coding	GATA-type zinc finger protein with TIFY domain-containing protein [Source:UniProtKB/TrEMBL;Acc:F4JQX4]	CCT
AT4G01540	28775	33	1592	6	0.001878	0.01652	NAC68	4	670483	672789	-	1770	protein_coding	NAC domain-containing protein 68 [Source:UniProtKB/Swiss-Prot;Acc:A8MQY1]	NAM
AT4G30980	28775	310	1592	29	0.002196	0.01896	LRL2	4	15078731	15081775	-	1860	protein_coding	LJRHL1-like 2 [Source:TAIR;Acc:AT4G30980]	HLH
AT5G06960	28775	53	1592	8	0.002317	0.01965	TGA5	5	2154746	2157719	+	1704	protein_coding	TGA5 [Source:UniProtKB/TrEMBL;Acc:A0A178UIF0]	bZIP_1
AT3G15500	28775	27	1592	5	0.003079	0.02521	NAC055	3	5234457	5236196	+	1542	protein_coding	NAC3 [Source:UniProtKB/TrEMBL;Acc:A0A178VLD3]	NAM
AT4G18880	28775	36	1592	6	0.003176	0.02557	HSFA4A	4	10347479	10349902	-	2347	protein_coding	HSF A4A [Source:UniProtKB/TrEMBL;Acc:A0A178UUP9]	HSF_DNA-bind
AT4G28500	28775	46	1592	7	0.00343	0.02715	NAC073	4	14082660	14084553	+	1559	protein_coding	NAC domain-containing protein 73 [Source:UniProtKB/Swiss-Prot;Acc:O49459]	NAM
AT1G28360	28775	47	1592	7	0.003936	0.03043	ERF12	1	9951762	9953105	+	1344	protein_coding	Ethylene-responsive transcription factor 12 [Source:UniProtKB/Swiss-Prot;Acc:Q94ID6]	AP2
AT5G49300	28775	20	1592	4	0.003972	0.03043	GATA16	5	19984626	19985788	-	956	protein_coding	Uncharacterized protein At5g49300 (Fragment) [Source:UniProtKB/TrEMBL;Acc:C0SVS9]	GATA
AT3G50060	28775	13	1592	3	0.00446	0.03363	MYB77	3	18557607	18559326	-	1720	protein_coding	Transcription factor MYB77 [Source:UniProtKB/Swiss-Prot;Acc:Q9SN12]	Myb_DNA-binding
AT1G66420	28775	21	1592	4	0.004979	0.03695	-	1	24777184	24778032	+	849	protein_coding	Probable transcription factor At1g66420 [Source:UniProtKB/Swiss-Prot;Acc:Q9C517]	-
AT1G28470	28775	49	1592	7	0.005121	0.03743	NAC010	1	10010124	10012258	+	1471	protein_coding	NAC domain-containing protein 10 [Source:UniProtKB/Swiss-Prot;Acc:F4HY61]	NAM
AT5G45300	28775	315	1592	28	0.005226	0.03761	BMY2	5	18353525	18356888	+	2373	protein_coding	beta-amylase 2 [Source:TAIR;Acc:AT5G45300]	-
AT2G46270	28775	518	1592	42	0.005497	0.03897	GBF3	2	19000180	19003403	+	1944	protein_coding	G-box-binding factor 3 [Source:UniProtKB/Swiss-Prot;Acc:P42776]	MFMR
AT4G38620	28775	50	1592	7	0.005807	0.04057	MYB4	4	18053360	18055040	+	1519	protein_coding	Transcription repressor MYB4 [Source:UniProtKB/Swiss-Prot;Acc:Q9SZP1]	Myb_DNA-binding
AT1G12260	28775	31	1592	5	0.006341	0.04365	NAC007	1	4162826	4165928	-	1953	protein_coding	NAC domain-containing protein 7 [Source:UniProtKB/Swiss-Prot;Acc:Q9FWX2]	NAM
AT1G69010	28775	334	1592	29	0.006445	0.04373	BIM2	1	25941629	25944265	+	1777	protein_coding	Transcription factor BIM2 [Source:UniProtKB/Swiss-Prot;Acc:Q9CAA4]	HLH
AT5G66300	28775	62	1592	8	0.006807	0.04554	NAC105	5	26479766	26481528	-	1399	protein_coding	NAC domain-containing protein 105 [Source:UniProtKB/Swiss-Prot;Acc:Q9FH59]	NAM

## Sheet: shoot_11d
TF	Background_all	Background_bind	Query_all	Query_bind	p_value	q_value	gene_name	gene_chr	gene_start	gene_end	gene_strand	gene_length	gene_biotype	gene_description	tf_family
AT1G34180	28775	112	1468	26	9.814e-12	4.613e-09	anac016	1	12448543	12451287	+	2303	protein_coding	NAC domain containing protein 16 [Source:TAIR;Acc:AT1G34180]	NAM
AT1G34190	28775	118	1468	26	3.608e-11	8.479e-09	NAC017	1	12451405	12454542	+	2626	protein_coding	NAC017 [Source:UniProtKB/TrEMBL;Acc:A0A178WNW4]	NAM
AT1G19040	28775	133	1468	26	6.447e-10	9.797e-08	-	1	6576077	6577413	+	1337	protein_coding	At1g19040 [Source:UniProtKB/TrEMBL;Acc:A0JQ66]	NAM
AT1G32870	28775	153	1468	28	8.338e-10	9.797e-08	ANAC13	1	11911631	11913947	+	1956	protein_coding	NAC domain protein 13 [Source:TAIR;Acc:AT1G32870]	NAM
AT5G64060	28775	78	1468	18	9.379e-09	8.816e-07	anac103	5	25633455	25635789	-	1747	protein_coding	NAC domain containing protein 103 [Source:UniProtKB/TrEMBL;Acc:Q9FMJ1]	NAM
AT1G65910	28775	111	1468	21	3.83e-08	3e-06	anac028	1	24520668	24524260	-	2313	protein_coding	NAC028 [Source:UniProtKB/TrEMBL;Acc:A0A178W7T7]	NAM
AT3G17730	28775	88	1468	18	7.651e-08	5.137e-06	anac057	3	6064272	6066180	+	1215	protein_coding	NAC domain containing protein 57 [Source:UniProtKB/TrEMBL;Acc:Q9LSH5]	NAM
AT3G18400	28775	83	1468	17	1.559e-07	9.159e-06	anac058	3	6318409	6320712	-	1400	protein_coding	NAC domain containing protein 58 [Source:UniProtKB/TrEMBL;Acc:Q9LS50]	NAM
AT4G36160	28775	59	1468	14	1.834e-07	9.578e-06	ANAC076	4	17110645	17114141	-	1955	protein_coding	NAC domain containing protein 76 [Source:TAIR;Acc:AT4G36160]	NAM
AT3G10480	28775	123	1468	21	2.57e-07	1.208e-05	ANAC050	3	3264194	3267695	+	2711	protein_coding	NAC domain containing protein 50 [Source:UniProtKB/TrEMBL;Acc:F4J3S6]	NAM
AT3G03200	28775	124	1468	20	1.215e-06	5.191e-05	NAC045	3	734892	738629	-	2791	protein_coding	NAC045 [Source:UniProtKB/TrEMBL;Acc:A0A178VIZ2]	NAM
AT5G18270	28775	69	1468	14	1.612e-06	6.312e-05	ANAC087	5	6040919	6043014	-	1605	protein_coding	NAC domain-containing protein 87 [Source:UniProtKB/Swiss-Prot;Acc:Q9FK44]	NAM
AT3G15170	28775	99	1468	17	2.416e-06	8.735e-05	NAC054	3	5109782	5111608	+	1236	protein_coding	CUC1 [Source:UniProtKB/TrEMBL;Acc:A0A178V703]	NAM
AT1G79580	28775	47	1468	11	2.939e-06	9.867e-05	SMB	1	29940803	29943713	-	2099	protein_coding	Protein SOMBRERO [Source:UniProtKB/Swiss-Prot;Acc:Q9MA17]	NAM
AT3G10490	28775	114	1468	18	4.917e-06	0.0001541	ANAC052	3	3267825	3271202	+	2590	protein_coding	NAC052 [Source:UniProtKB/TrEMBL;Acc:A0A178VCW1]	NAM
AT5G39610	28775	65	1468	12	2.061e-05	0.0006055	NAC92	5	15858398	15859911	-	1312	protein_coding	NAC domain-containing protein 92 [Source:UniProtKB/Swiss-Prot;Acc:Q9FKA0]	NAM
AT4G10350	28775	32	1468	8	2.203e-05	0.000609	BRN2	4	6415120	6416961	-	1372	protein_coding	Protein BEARSKIN2 [Source:UniProtKB/Swiss-Prot;Acc:Q9SV87]	NAM
AT3G15510	28775	118	1468	17	3.009e-05	0.0007856	NAC056	3	5243432	5245510	+	1832	protein_coding	NAC transcription factor 56 [Source:UniProtKB/Swiss-Prot;Acc:Q9LD44]	NAM
AT1G45249	28775	708	1468	60	4.942e-05	0.001222	ABF2	1	17165125	17167924	-	2583	protein_coding	abscisic acid responsive elements-binding factor 2 [Source:TAIR;Acc:AT1G45249]	bZIP_1
AT5G53950	28775	77	1468	12	0.0001307	0.003071	NAC098	5	21901704	21903854	-	1449	protein_coding	Protein CUP-SHAPED COTYLEDON 2 [Source:UniProtKB/Swiss-Prot;Acc:O04017]	NAM
AT2G24430	28775	68	1468	11	0.0001521	0.003404	ANAC038	2	10383497	10386625	-	1093	protein_coding	NAC domain containing protein 38 [Source:UniProtKB/TrEMBL;Acc:Q9ZQ25]	NAM
AT5G38800	28775	134	1468	17	0.000163	0.003482	BZIP43	5	15538141	15538889	-	749	protein_coding	Basic leucine zipper 43 [Source:UniProtKB/Swiss-Prot;Acc:Q9FMC2]	bZIP_1
AT2G46770	28775	26	1468	6	0.0002475	0.005058	NAC043	2	19220725	19222916	-	1384	protein_coding	NAC domain-containing protein 43 [Source:UniProtKB/Swiss-Prot;Acc:Q84WP6]	NAM
AT1G54330	28775	83	1468	12	0.0002834	0.005475	ANAC020	1	20279507	20280952	-	1177	protein_coding	NAC domain containing protein 20 [Source:UniProtKB/TrEMBL;Acc:Q67Z40]	NAM
AT3G56850	28775	709	1468	57	0.0002928	0.005475	DPBF3	3	21046234	21048614	-	1934	protein_coding	ABSCISIC ACID-INSENSITIVE 5-like protein 2 [Source:UniProtKB/Swiss-Prot;Acc:Q9LES3]	bZIP_1
AT5G62380	28775	53	1468	9	0.0003029	0.005475	NAC101	5	25050152	25052054	+	1396	protein_coding	NAC domain-containing protein 101 [Source:UniProtKB/Swiss-Prot;Acc:Q9LVA1]	NAM
AT3G10500	28775	121	1468	15	0.0004405	0.007668	NAC053	3	3271217	3274176	+	2518	protein_coding	NAC domain-containing protein 53 [Source:UniProtKB/Swiss-Prot;Acc:Q949N0]	NAM
AT1G76420	28775	47	1468	8	0.0005368	0.009011	NAC031	1	28671806	28674045	-	1438	protein_coding	Protein CUP-SHAPED COTYLEDON 3 [Source:UniProtKB/Swiss-Prot;Acc:Q9S851]	NAM
AT2G36270	28775	700	1468	55	0.0006321	0.01014	ABI5	2	15204659	15207636	-	2109	protein_coding	Basic-leucine zipper (bZIP) transcription factor family protein [Source:TAIR;Acc:AT2G36270]	bZIP_1
AT2G20180	28775	531	1468	44	0.0006472	0.01014	PIF1	2	8704024	8707009	-	2344	protein_coding	Transcription factor PIF1 [Source:UniProtKB/Swiss-Prot;Acc:Q8GZM7]	HLH
AT3G30530	28775	151	1468	17	0.0007123	0.01053	ATBZIP42	3	12139438	12140293	+	856	protein_coding	Basic leucine-zipper 42 [Source:UniProtKB/TrEMBL;Acc:Q9LW45]	bZIP_1
AT1G49720	28775	414	1468	36	0.0007235	0.01053	ABF1	1	18400003	18402628	+	1720	protein_coding	Abscisic acid responsive element-binding factor 1 [Source:UniProtKB/TrEMBL;Acc:F4I3C9]	bZIP_1
AT3G04060	28775	59	1468	9	0.0007397	0.01053	anac046	3	1053360	1055196	-	1526	protein_coding	NAC domain-containing protein 46 [Source:UniProtKB/Swiss-Prot;Acc:Q9SQQ6]	NAM
AT2G02450	28775	16	1468	4	0.0009344	0.01291	NAC035	2	647538	650820	+	1922	protein_coding	NAC domain-containing protein 35 [Source:UniProtKB/Swiss-Prot;Acc:Q9ZVP8]	NAM
AT5G46590	28775	94	1468	12	0.0009617	0.01291	anac096	5	18905258	18907052	+	1541	protein_coding	NAC domain-containing protein 96 [Source:UniProtKB/Swiss-Prot;Acc:Q9LS24]	NAM
AT3G02990	28775	46	1468	7	0.002077	0.02711	HSFA1E	3	673428	676428	+	1933	protein_coding	Heat stress transcription factor A-1e [Source:UniProtKB/Swiss-Prot;Acc:Q9SCW5]	HSF_DNA-bind
AT5G13180	28775	37	1468	6	0.002373	0.03014	NAC083	5	4196256	4197940	+	1509	protein_coding	NAC domain-containing protein 83 [Source:UniProtKB/Swiss-Prot;Acc:Q9FY93]	NAM
AT3G23210	28775	531	1468	41	0.003463	0.04173	BHLH34	3	8283003	8285081	-	1552	protein_coding	Transcription factor bHLH34 [Source:UniProtKB/Swiss-Prot;Acc:Q9LTC7]	HLH
AT1G59640	28775	474	1468	37	0.004206	0.04942	BPE	1	21909070	21911289	-	1856	protein_coding	Transcription factor BPE [Source:UniProtKB/Swiss-Prot;Acc:Q0JXE7]	HLH
AT2G01060	28775	41	1468	6	0.00434	0.04975	PHL7	2	73208	75509	-	1633	protein_coding	Myb family transcription factor PHL7 [Source:UniProtKB/Swiss-Prot;Acc:Q9SJW0]	Myb_DNA-binding

## Sheet: WT_root
TF	Background_all	Background_bind	Query_all	Query_bind	p_value	q_value	gene_name	gene_chr	gene_start	gene_end	gene_strand	gene_length	gene_biotype	gene_description	tf_family
AT4G16150	28775	78	888	15	1.702e-09	7.368e-07	-	4	9148059	9153292	+	3181	nontranslating_CDS	calmodulin binding;transcription regulators [Source:TAIR;Acc:AT4G16150]	CG-1
AT5G16820	28775	41	888	8	3.516e-06	0.0007512	HSFA1B	5	5530195	5532889	+	2008	protein_coding	Heat stress transcription factor A-1b [Source:UniProtKB/Swiss-Prot;Acc:O81821]	HSF_DNA-bind
AT4G11660	28775	54	888	9	5.204e-06	0.0007512	HSFB2B	4	7042354	7044708	+	2267	protein_coding	Heat stress transcription factor B-2b [Source:UniProtKB/Swiss-Prot;Acc:Q9T0D3]	HSF_DNA-bind
AT4G18880	28775	36	888	7	1.12e-05	0.001212	HSFA4A	4	10347479	10349902	-	2347	protein_coding	HSF A4A [Source:UniProtKB/TrEMBL;Acc:A0A178UUP9]	HSF_DNA-bind
AT2G41690	28775	29	888	6	2.243e-05	0.001942	HSFB3	2	17381647	17382851	+	1085	protein_coding	Heat stress transcription factor B-3 [Source:UniProtKB/Swiss-Prot;Acc:O22230]	HSF_DNA-bind
AT5G43840	28775	52	888	8	2.725e-05	0.001967	HSFA6A	5	17625353	17626487	-	1056	protein_coding	Heat stress transcription factor A-6a [Source:UniProtKB/Swiss-Prot;Acc:Q1PDN3]	HSF_DNA-bind
AT5G62020	28775	22	888	5	4.148e-05	0.002454	HSFB2A	5	24915807	24917643	+	1754	protein_coding	HSFB2A [Source:UniProtKB/TrEMBL;Acc:A0A384KDZ5]	HSF_DNA-bind
AT4G25480	28775	84	888	10	5.415e-05	0.002454	DREB1A	4	13018010	13019400	-	1391	protein_coding	Dehydration-responsive element-binding protein 1A [Source:UniProtKB/Swiss-Prot;Acc:Q9M0L0]	AP2
AT3G24520	28775	23	888	5	5.465e-05	0.002454	HSFC1	3	8941066	8942874	+	1725	protein_coding	Heat stress transcription factor C-1 [Source:UniProtKB/Swiss-Prot;Acc:Q9LV52]	HSF_DNA-bind
AT1G78700	28775	148	888	14	5.666e-05	0.002454	BEH4	1	29599349	29601682	+	1626	protein_coding	BES1/BZR1 homolog protein 4 [Source:UniProtKB/Swiss-Prot;Acc:Q9ZV88]	-
AT3G02990	28775	46	888	7	7.351e-05	0.00277	HSFA1E	3	673428	676428	+	1933	protein_coding	Heat stress transcription factor A-1e [Source:UniProtKB/Swiss-Prot;Acc:Q9SCW5]	HSF_DNA-bind
AT3G09735	28775	59	888	8	7.678e-05	0.00277	S1FA3	3	2986398	2987990	-	770	protein_coding	DNA-binding protein S1FA3 [Source:UniProtKB/Swiss-Prot;Acc:Q93VI0]	-
AT3G22830	28775	60	888	8	8.788e-05	0.002927	HSFA6B	3	8078789	8081059	+	1577	protein_coding	Heat stress transcription factor A-6b [Source:UniProtKB/Swiss-Prot;Acc:Q9LUH8]	HSF_DNA-bind
AT5G51990	28775	61	888	8	0.0001003	0.003102	DREB1D	5	21116877	21117860	-	984	protein_coding	C-repeat binding factor 4 [Source:UniProtKB/TrEMBL;Acc:B2BJ26]	AP2
AT4G25490	28775	62	888	8	0.0001141	0.003169	DREB1B	4	13021780	13022996	-	1217	protein_coding	DRE/CRT-binding factor 1 [Source:UniProtKB/TrEMBL;Acc:B6DTR3]	AP2
AT1G46264	28775	49	888	7	0.0001171	0.003169	HSFB4	1	17224720	17226541	+	1589	protein_coding	Heat stress transcription factor B-4 [Source:UniProtKB/Swiss-Prot;Acc:Q9C635]	HSF_DNA-bind
AT1G12260	28775	31	888	5	0.0003229	0.008226	NAC007	1	4162826	4165928	-	1953	protein_coding	NAC domain-containing protein 7 [Source:UniProtKB/Swiss-Prot;Acc:Q9FWX2]	NAM
AT5G45300	28775	315	888	21	0.0003505	0.008432	BMY2	5	18353525	18356888	+	2373	protein_coding	beta-amylase 2 [Source:TAIR;Acc:AT5G45300]	-
AT5G01380	28775	277	888	19	0.000419	0.009505	GT-3A	5	155610	157601	-	1296	protein_coding	Trihelix transcription factor GT-3a [Source:UniProtKB/Swiss-Prot;Acc:Q9SDW0]	-
AT4G36160	28775	59	888	7	0.000439	0.009505	ANAC076	4	17110645	17114141	-	1955	protein_coding	NAC domain containing protein 76 [Source:TAIR;Acc:AT4G36160]	NAM
AT2G01570	28775	258	888	17	0.001177	0.02294	RGA	2	255247	257568	-	2322	protein_coding	DELLA protein RGA [Source:UniProtKB/Swiss-Prot;Acc:Q9SLH3]	GRAS
AT3G61910	28775	16	888	3	0.001219	0.02294	NAC066	3	22929006	22930456	-	1241	protein_coding	NAC domain-containing protein 66 [Source:UniProtKB/Swiss-Prot;Acc:Q9M274]	NAM
AT4G00050	28775	40	888	5	0.00133	0.024	UNE10	4	17639	20183	+	1886	protein_coding	Transcription factor UNE10 [Source:UniProtKB/Swiss-Prot;Acc:Q8GZ38]	HLH
AT1G75080	28775	181	888	13	0.001537	0.0256	BZR1	1	28185504	28188075	+	1924	protein_coding	Protein BRASSINAZOLE-RESISTANT 1 [Source:UniProtKB/Swiss-Prot;Acc:Q8S307]	-
AT4G36930	28775	181	888	13	0.001537	0.0256	SPT	4	17414083	17416386	+	1647	protein_coding	SPT [Source:UniProtKB/TrEMBL;Acc:A0A178UVX7]	HLH
AT4G30980	28775	310	888	19	0.001671	0.02679	LRL2	4	15078731	15081775	-	1860	protein_coding	LJRHL1-like 2 [Source:TAIR;Acc:AT4G30980]	HLH
AT2G22750	28775	268	888	17	0.001798	0.0278	-	2	9671673	9673928	+	1404	protein_coding	basic helix-loop-helix (bHLH) DNA-binding superfamily protein [Source:TAIR;Acc:AT2G22750]	HLH
AT5G58900	28775	59	888	6	0.0022	0.03285	-	5	23783102	23785512	-	1885	protein_coding	Homeodomain-like transcriptional regulator [Source:UniProtKB/TrEMBL;Acc:Q9FIL9]	Myb_DNA-binding
AT2G24260	28775	111	888	9	0.00232	0.03349	BHLH66	2	10319213	10322423	-	1768	protein_coding	Transcription factor bHLH66 [Source:UniProtKB/Swiss-Prot;Acc:Q9ZUG9]	HLH
AT4G36780	28775	133	888	10	0.002824	0.03945	BEH2	4	17332269	17334355	-	1661	protein_coding	BES1/BZR1 homolog 2 [Source:TAIR;Acc:AT4G36780]	-
AT1G28470	28775	49	888	5	0.003834	0.04966	NAC010	1	10010124	10012258	+	1471	protein_coding	NAC domain-containing protein 10 [Source:UniProtKB/Swiss-Prot;Acc:F4HY61]	NAM
AT2G45660	28775	428	888	23	0.003895	0.04966	SOC1	2	18807505	18811125	-	1553	protein_coding	SOC1 [Source:UniProtKB/TrEMBL;Acc:A0A178VZL4]	K-box
AT1G27360	28775	11	888	2	0.004014	0.04966	SPL11	1	9500892	9504023	+	2737	protein_coding	Squamosa promoter-binding-like protein 11 [Source:UniProtKB/Swiss-Prot;Acc:Q9FZK0]	SBP
AT5G02840	28775	11	888	2	0.004014	0.04966	RVE4	5	648648	651979	+	2107	protein_coding	LCL1 [Source:UniProtKB/TrEMBL;Acc:A0A178U8Z5]	Myb_DNA-binding

## Sheet: root_30m
TF	Background_all	Background_bind	Query_all	Query_bind	p_value	q_value	gene_name	gene_chr	gene_start	gene_end	gene_strand	gene_length	gene_biotype	gene_description	tf_family
AT3G22830	28775	60	69	5	6.881e-09	7.638e-07	HSFA6B	3	8078789	8081059	+	1577	protein_coding	Heat stress transcription factor A-6b [Source:UniProtKB/Swiss-Prot;Acc:Q9LUH8]	HSF_DNA-bind
AT5G43840	28775	52	69	4	1.629e-07	7.307e-06	HSFA6A	5	17625353	17626487	-	1056	protein_coding	Heat stress transcription factor A-6a [Source:UniProtKB/Swiss-Prot;Acc:Q1PDN3]	HSF_DNA-bind
AT4G11660	28775	54	69	4	1.975e-07	7.307e-06	HSFB2B	4	7042354	7044708	+	2267	protein_coding	Heat stress transcription factor B-2b [Source:UniProtKB/Swiss-Prot;Acc:Q9T0D3]	HSF_DNA-bind
AT3G09735	28775	59	69	4	3.097e-07	8.595e-06	S1FA3	3	2986398	2987990	-	770	protein_coding	DNA-binding protein S1FA3 [Source:UniProtKB/Swiss-Prot;Acc:Q93VI0]	-
AT4G18880	28775	36	69	3	1.683e-06	3.736e-05	HSFA4A	4	10347479	10349902	-	2347	protein_coding	HSF A4A [Source:UniProtKB/TrEMBL;Acc:A0A178UUP9]	HSF_DNA-bind
AT5G16820	28775	41	69	3	2.867e-06	5.304e-05	HSFA1B	5	5530195	5532889	+	2008	protein_coding	Heat stress transcription factor A-1b [Source:UniProtKB/Swiss-Prot;Acc:O81821]	HSF_DNA-bind
AT3G02990	28775	46	69	3	4.578e-06	7.26e-05	HSFA1E	3	673428	676428	+	1933	protein_coding	Heat stress transcription factor A-1e [Source:UniProtKB/Swiss-Prot;Acc:Q9SCW5]	HSF_DNA-bind
AT1G34190	28775	118	69	4	9.705e-06	0.0001347	NAC017	1	12451405	12454542	+	2626	protein_coding	NAC017 [Source:UniProtKB/TrEMBL;Acc:A0A178WNW4]	NAM
AT2G38090	28775	25	69	2	2.922e-05	0.0003604	-	2	15944583	15947096	+	1913	protein_coding	Duplicated homeodomain-like superfamily protein [Source:UniProtKB/TrEMBL;Acc:Q8GXN7]	Myb_DNA-binding
AT1G32870	28775	153	69	4	3.4e-05	0.0003774	ANAC13	1	11911631	11913947	+	1956	protein_coding	NAC domain protein 13 [Source:TAIR;Acc:AT1G32870]	NAM
AT1G34180	28775	112	69	3	0.0001547	0.001561	anac016	1	12448543	12451287	+	2303	protein_coding	NAC domain containing protein 16 [Source:TAIR;Acc:AT1G34180]	NAM
AT3G10500	28775	121	69	3	0.0002082	0.001781	NAC053	3	3271217	3274176	+	2518	protein_coding	NAC domain-containing protein 53 [Source:UniProtKB/Swiss-Prot;Acc:Q949N0]	NAM
AT3G10480	28775	123	69	3	0.0002217	0.001781	ANAC050	3	3264194	3267695	+	2711	protein_coding	NAC domain containing protein 50 [Source:UniProtKB/TrEMBL;Acc:F4J3S6]	NAM
AT1G46264	28775	49	69	2	0.0002246	0.001781	HSFB4	1	17224720	17226541	+	1589	protein_coding	Heat stress transcription factor B-4 [Source:UniProtKB/Swiss-Prot;Acc:Q9C635]	HSF_DNA-bind
AT2G36270	28775	700	69	7	0.0002666	0.001973	ABI5	2	15204659	15207636	-	2109	protein_coding	Basic-leucine zipper (bZIP) transcription factor family protein [Source:TAIR;Acc:AT2G36270]	bZIP_1
AT1G19040	28775	133	69	3	0.0002988	0.002073	-	1	6576077	6577413	+	1337	protein_coding	At1g19040 [Source:UniProtKB/TrEMBL;Acc:A0JQ66]	NAM
AT1G49010	28775	57	69	2	0.0003519	0.002298	-	1	18132545	18134017	+	1353	protein_coding	At1g49010 [Source:UniProtKB/TrEMBL;Acc:Q9M9A3]	Myb_DNA-binding
AT4G36160	28775	59	69	2	0.0003896	0.002403	ANAC076	4	17110645	17114141	-	1955	protein_coding	NAC domain containing protein 76 [Source:TAIR;Acc:AT4G36160]	NAM
AT5G39610	28775	65	69	2	0.0005182	0.003027	NAC92	5	15858398	15859911	-	1312	protein_coding	NAC domain-containing protein 92 [Source:UniProtKB/Swiss-Prot;Acc:Q9FKA0]	NAM
AT2G24430	28775	68	69	2	0.0005915	0.003283	ANAC038	2	10383497	10386625	-	1093	protein_coding	NAC domain containing protein 38 [Source:UniProtKB/TrEMBL;Acc:Q9ZQ25]	NAM
AT3G22170	28775	176	69	3	0.0008578	0.00426	FHY3	3	7821997	7826196	-	3340	protein_coding	FHY3 [Source:UniProtKB/TrEMBL;Acc:A0A178VJL5]	FAR1
AT5G64060	28775	78	69	2	0.0008826	0.00426	anac103	5	25633455	25635789	-	1747	protein_coding	NAC domain containing protein 103 [Source:UniProtKB/TrEMBL;Acc:Q9FMJ1]	NAM
AT3G17730	28775	88	69	2	0.001252	0.005031	anac057	3	6064272	6066180	+	1215	protein_coding	NAC domain containing protein 57 [Source:UniProtKB/TrEMBL;Acc:Q9LSH5]	NAM
AT1G45249	28775	708	69	6	0.001525	0.005291	ABF2	1	17165125	17167924	-	2583	protein_coding	abscisic acid responsive elements-binding factor 2 [Source:TAIR;Acc:AT1G45249]	bZIP_1
AT3G15170	28775	99	69	2	0.001756	0.005905	NAC054	3	5109782	5111608	+	1236	protein_coding	CUC1 [Source:UniProtKB/TrEMBL;Acc:A0A178V703]	NAM
AT2G18160	28775	377	69	4	0.002126	0.006942	BZIP2	2	7898012	7899242	-	1231	protein_coding	bZIP transcription factor 2 [Source:UniProtKB/Swiss-Prot;Acc:Q9SI15]	bZIP_1
AT1G65910	28775	111	69	2	0.002432	0.007105	anac028	1	24520668	24524260	-	2313	protein_coding	NAC028 [Source:UniProtKB/TrEMBL;Acc:A0A178W7T7]	NAM
AT3G10800	28775	589	69	5	0.002887	0.00783	BZIP28	3	3379168	3381621	+	2377	protein_coding	BZIP28 [Source:UniProtKB/TrEMBL;Acc:A0A178VDM1]	bZIP_1
AT3G15510	28775	118	69	2	0.002892	0.00783	NAC056	3	5243432	5245510	+	1832	protein_coding	NAC transcription factor 56 [Source:UniProtKB/Swiss-Prot;Acc:Q9LD44]	NAM
AT4G15090	28775	253	69	3	0.003225	0.008523	FAR1	4	8614060	8618173	+	3533	protein_coding	Protein FAR-RED IMPAIRED RESPONSE 1 [Source:UniProtKB/Swiss-Prot;Acc:Q9SWG3]	FAR1
AT3G03200	28775	124	69	2	0.003326	0.008587	NAC045	3	734892	738629	-	2791	protein_coding	NAC045 [Source:UniProtKB/TrEMBL;Acc:A0A178VIZ2]	NAM
AT2G35530	28775	622	69	5	0.003771	0.009513	BZIP16	2	14922836	14926609	-	1873	protein_coding	bZIP transcription factor 16 [Source:UniProtKB/Swiss-Prot;Acc:Q501B2]	MFMR
AT1G32150	28775	626	69	5	0.00389	0.009562	BZIP68	1	11565494	11568645	+	1755	protein_coding	bZIP transcription factor 68 [Source:UniProtKB/Swiss-Prot;Acc:Q84LG2]	MFMR
AT5G09410	28775	133	69	2	0.004049	0.009562	EICBP.B	5	2920827	2927480	+	3687	protein_coding	Ethylene induced calmodulin binding protein [Source:UniProtKB/TrEMBL;Acc:F4KCL4]	CG-1
AT3G56850	28775	709	69	5	0.007057	0.01451	DPBF3	3	21046234	21048614	-	1934	protein_coding	ABSCISIC ACID-INSENSITIVE 5-like protein 2 [Source:UniProtKB/Swiss-Prot;Acc:Q9LES3]	bZIP_1
AT2G35700	28775	164	69	2	0.007233	0.0146	ERF038	2	15005064	15006034	+	971	protein_coding	ERF38 [Source:UniProtKB/TrEMBL;Acc:A0A178VWJ3]	AP2
AT2G46270	28775	518	69	4	0.008102	0.0154	GBF3	2	19000180	19003403	+	1944	protein_coding	G-box-binding factor 3 [Source:UniProtKB/Swiss-Prot;Acc:P42776]	MFMR
AT5G11260	28775	209	69	2	0.01393	0.02273	HY5	5	3593335	3595073	-	1256	protein_coding	Basic-leucine zipper (bZIP) transcription factor family protein [Source:TAIR;Acc:AT5G11260]	bZIP_1
AT5G15830	28775	410	69	3	0.01698	0.02553	AtbZIP3	5	5168194	5169365	+	1172	protein_coding	At5g15830 [Source:UniProtKB/TrEMBL;Acc:Q9LFU3]	bZIP_1
AT5G67190	28775	242	69	2	0.02049	0.02993	ERF010	5	26808876	26810116	-	1241	protein_coding	Ethylene-responsive transcription factor ERF010 [Source:UniProtKB/Swiss-Prot;Acc:Q9FH94]	AP2
AT2G01930	28775	450	69	3	0.02299	0.03314	BPC1	2	427114	428900	-	1787	protein_coding	Protein BASIC PENTACYSTEINE1 [Source:UniProtKB/Swiss-Prot;Acc:Q9SKD0]	-
AT3G62420	28775	289	69	2	0.03232	0.0454	BZIP53	3	23091586	23092850	-	1265	protein_coding	bZIP transcription factor 53 [Source:UniProtKB/Swiss-Prot;Acc:Q9LZP8]	bZIP_1
AT4G34590	28775	292	69	2	0.03317	0.04602	BZIP11	4	16521861	16523230	+	1370	protein_coding	bZIP transcription factor 11 [Source:UniProtKB/Swiss-Prot;Acc:O65683]	bZIP_1
AT2G04038	28775	298	69	2	0.03491	0.04778	AtbZIP48	2	1331919	1332419	+	501	protein_coding	BZIP48 [Source:UniProtKB/TrEMBL;Acc:A0A178VS52]	bZIP_1
AT3G50260	28775	303	69	2	0.0364	0.04868	ERF011	3	18634546	18635514	+	969	protein_coding	Ethylene-responsive transcription factor ERF011 [Source:UniProtKB/Swiss-Prot;Acc:Q9SNE1]	AP2

[truncated: 8 more sheets: root_2h, root_5h, root_11d, PSY_shoot, PSY_root, flg22, WCS417_shoot, WCS417_root]
