# Supplementary material for: Phytosulfokine downregulates defense‐related WRKY transcription factors and attenuates pathogen‐associated molecular pattern‐triggered immunity
Source: Plant J. 2024 Dec 11;120(6):2367–84. doi: 10.1111/tpj.17115 (PMC11658183; doi:10.1111/tpj.17115)
Supplement: Supplementary file 7 — Data S5. List of enriched TFs from downregulated DEGs in each treatment. [file TPJ-120-2367-s009.xlsx]

## Sheet: WT_seedling
TF	Background_all	Background_bind	Query_all	Query_bind	p_value	q_value	gene_name	gene_chr	gene_start	gene_end	gene_strand	gene_length	gene_biotype	gene_description	tf_family
AT1G22070	28775	52	177	3	0.0002975	0.01359	TGA3	1	7789133	7792139	+	1991	protein_coding	At1g22070 [Source:UniProtKB/TrEMBL;Acc:Q147Q9]	-
AT5G06960	28775	53	177	3	0.0003203	0.01359	TGA5	5	2154746	2157719	+	1704	protein_coding	TGA5 [Source:UniProtKB/TrEMBL;Acc:A0A178UIF0]	bZIP_1
AT1G19350	28775	350	177	8	0.0003361	0.01359	BES1	1	6688463	6691216	+	2437	protein_coding	Brassinosteroid signaling positive regulator (BZR1) family protein [Source:UniProtKB/TrEMBL;Acc:F4HP45]	-
AT5G65210	28775	55	177	3	0.0003695	0.01359	TGA1	5	26057533	26061157	+	2955	protein_coding	Transcription factor TGA1 [Source:UniProtKB/Swiss-Prot;Acc:Q39237]	bZIP_1
AT5G06839	28775	56	177	3	0.000396	0.01359	TGA10	5	2120472	2126457	+	2065	protein_coding	Transcription factor TGA10 [Source:UniProtKB/Swiss-Prot;Acc:E3VNM4]	bZIP_1
AT1G77920	28775	57	177	3	0.0004239	0.01359	TGA7	1	29298243	29300945	+	1908	protein_coding	Transcription factor TGA7 [Source:UniProtKB/Swiss-Prot;Acc:Q93ZE2]	bZIP_1
AT3G12250	28775	58	177	3	0.0004531	0.01359	TGA6	3	3905423	3908983	+	2367	protein_coding	TGACG motif-binding factor 6 [Source:UniProtKB/TrEMBL;Acc:F4J8P7]	bZIP_1
AT1G08320	28775	32	177	2	0.0009953	0.02468	TGA9	1	2621860	2628594	-	2856	protein_coding	Transcription factor TGA9 [Source:UniProtKB/Swiss-Prot;Acc:Q93XM6]	bZIP_1
AT1G30650	28775	80	177	3	0.001521	0.03026	WRKY14	1	10868218	10871297	+	2011	protein_coding	Probable WRKY transcription factor 14 [Source:UniProtKB/Swiss-Prot;Acc:Q9SA80]	WRKY
AT5G52830	28775	80	177	3	0.001521	0.03026	WRKY27	5	21410769	21412526	+	1582	protein_coding	Probable WRKY transcription factor 27 [Source:UniProtKB/Swiss-Prot;Acc:Q9FLX8]	WRKY
AT5G62470	28775	46	177	2	0.00286	0.03814	MYB96	5	25078991	25081141	-	1789	protein_coding	Transcription factor MYB96 [Source:UniProtKB/Swiss-Prot;Acc:Q24JK1]	Myb_DNA-binding
AT4G25470	28775	47	177	2	0.003042	0.03842	DREB1C	4	13015250	13016235	-	986	protein_coding	C-repeat binding factor 2 [Source:UniProtKB/TrEMBL;Acc:B2BIW9]	AP2
AT1G49720	28775	414	177	7	0.00425	0.04242	ABF1	1	18400003	18402628	+	1720	protein_coding	Abscisic acid responsive element-binding factor 1 [Source:UniProtKB/TrEMBL;Acc:F4I3C9]	bZIP_1
AT5G61270	28775	518	177	8	0.004949	0.04242	BHLH72	5	24638491	24640765	-	1953	protein_coding	Transcription factor PIF7 [Source:UniProtKB/Swiss-Prot;Acc:Q570R7]	HLH
AT3G23210	28775	531	177	8	0.005794	0.04635	BHLH34	3	8283003	8285081	-	1552	protein_coding	Transcription factor bHLH34 [Source:UniProtKB/Swiss-Prot;Acc:Q9LTC7]	HLH

## Sheet: PSK_100nM
TF	Background_all	Background_bind	Query_all	Query_bind	p_value	q_value	gene_name	gene_chr	gene_start	gene_end	gene_strand	gene_length	gene_biotype	gene_description	tf_family
AT4G24240	28775	93	99	7	1.178e-09	1.249e-07	WRKY7	4	12571538	12573783	+	2144	protein_coding	Probable WRKY transcription factor 7 [Source:UniProtKB/Swiss-Prot;Acc:Q9STX0]	WRKY
AT3G01970	28775	75	99	6	7.541e-09	3.997e-07	WRKY45	3	325952	327412	-	1359	protein_coding	Probable WRKY transcription factor 45 [Source:UniProtKB/Swiss-Prot;Acc:Q9S763]	WRKY
AT1G80840	28775	102	99	6	6.506e-08	2.25e-06	WRKY40	1	30383561	30385499	+	1325	protein_coding	Probable WRKY transcription factor 40 [Source:UniProtKB/Swiss-Prot;Acc:Q9SAH7]	WRKY
AT5G46350	28775	106	99	6	8.49e-08	2.25e-06	WRKY8	5	18801164	18804056	-	1375	protein_coding	WRKY transcription factor 8 [Source:UniProtKB/Swiss-Prot;Acc:Q9FL26]	WRKY
AT2G24570	28775	94	99	5	9.072e-07	1.603e-05	WRKY17	2	10437353	10439469	-	1536	protein_coding	WRKY transcription factor 17 [Source:UniProtKB/TrEMBL;Acc:Q0WTF3]	WRKY
AT2G46130	28775	94	99	5	9.072e-07	1.603e-05	WRKY43	2	18957212	18957925	+	628	protein_coding	Probable WRKY transcription factor 43 [Source:UniProtKB/Swiss-Prot;Acc:Q8GY11]	WRKY
AT4G31550	28775	100	99	5	1.306e-06	1.978e-05	WRKY11	4	15289788	15291934	-	1818	protein_coding	Probable WRKY transcription factor 11 [Source:UniProtKB/Swiss-Prot;Acc:Q9SV15]	WRKY
AT4G18170	28775	122	99	5	4.168e-06	5.523e-05	WRKY28	4	10061214	10062893	+	1453	protein_coding	WRKY transcription factor [Source:UniProtKB/TrEMBL;Acc:A0A178V3M3]	WRKY
AT4G23550	28775	71	99	4	4.735e-06	5.576e-05	WRKY29	4	12291632	12293367	+	1393	protein_coding	WRKY29 [Source:UniProtKB/TrEMBL;Acc:A0A178V2E9]	WRKY
AT2G23320	28775	76	99	4	6.628e-06	7.025e-05	WRKY15	2	9924886	9926372	+	1284	protein_coding	Probable WRKY transcription factor 15 [Source:UniProtKB/Swiss-Prot;Acc:O22176]	WRKY
AT5G52830	28775	80	99	4	8.531e-06	8.221e-05	WRKY27	5	21410769	21412526	+	1582	protein_coding	Probable WRKY transcription factor 27 [Source:UniProtKB/Swiss-Prot;Acc:Q9FLX8]	WRKY
AT5G26170	28775	82	99	4	9.63e-06	8.507e-05	WRKY50	5	9146879	9148391	-	1082	protein_coding	Probable WRKY transcription factor 50 [Source:UniProtKB/Swiss-Prot;Acc:Q8VWQ5]	WRKY
AT4G01250	28775	95	99	4	1.974e-05	0.000161	WRKY22	4	522530	524249	-	1326	protein_coding	WRKY transcription factor 22 [Source:UniProtKB/Swiss-Prot;Acc:O04609]	WRKY
AT5G24110	28775	55	99	3	3.929e-05	0.0002975	WRKY30	5	8153115	8154710	-	1290	protein_coding	Probable WRKY transcription factor 30 [Source:UniProtKB/Swiss-Prot;Acc:Q9FL62]	WRKY
AT2G30590	28775	66	99	3	8.066e-05	0.00057	WRKY21	2	13033418	13035797	+	2110	protein_coding	Probable WRKY transcription factor 21 [Source:UniProtKB/Swiss-Prot;Acc:O04336]	WRKY
AT1G29860	28775	72	99	3	0.0001133	0.0007457	WRKY71	1	10454433	10455874	+	1120	protein_coding	WRKY transcription factor 71 [Source:UniProtKB/Swiss-Prot;Acc:Q93WV4]	WRKY
AT4G04450	28775	73	99	3	0.0001196	0.0007457	WRKY42	4	2218042	2221260	+	2408	protein_coding	WRKY transcription factor 42 [Source:UniProtKB/Swiss-Prot;Acc:Q9XEC3]	WRKY
AT2G38470	28775	75	99	3	0.0001328	0.0007803	WRKY33	2	16108235	16110766	+	2028	protein_coding	WRKY33 [Source:UniProtKB/TrEMBL;Acc:A0A384L4W4]	WRKY
AT3G56400	28775	76	99	3	0.0001399	0.0007803	WRKY70	3	20908711	20910623	-	1470	protein_coding	Probable WRKY transcription factor 70 [Source:UniProtKB/Swiss-Prot;Acc:Q9LY00]	WRKY
AT1G29280	28775	79	99	3	0.0001625	0.0008202	WRKY65	1	10236337	10237990	+	1555	protein_coding	At1g29280 [Source:UniProtKB/TrEMBL;Acc:Q0V866]	WRKY
AT2G21900	28775	79	99	3	0.0001625	0.0008202	WRKY59	2	9333844	9336278	-	970	protein_coding	At2g21900 [Source:UniProtKB/TrEMBL;Acc:Q1LYW5]	WRKY
AT1G30650	28775	80	99	3	0.0001706	0.000822	WRKY14	1	10868218	10871297	+	2011	protein_coding	Probable WRKY transcription factor 14 [Source:UniProtKB/Swiss-Prot;Acc:Q9SA80]	WRKY
AT4G01720	28775	82	99	3	0.0001877	0.000865	WRKY47	4	744804	748554	+	1950	protein_coding	Probable WRKY transcription factor 47 [Source:UniProtKB/Swiss-Prot;Acc:Q9ZSI7]	WRKY
AT5G13080	28775	109	99	3	0.0005561	0.002358	WRKY75	5	4149738	4151201	-	810	protein_coding	WRKY75 [Source:UniProtKB/TrEMBL;Acc:A0A178UJF4]	WRKY
AT2G46400	28775	66	99	2	0.001545	0.006065	WRKY46	2	19043411	19044955	-	1354	protein_coding	Probable WRKY transcription factor 46 [Source:UniProtKB/Swiss-Prot;Acc:Q9SKD9]	WRKY
AT2G03340	28775	75	99	2	0.002229	0.008148	WRKY3	2	1014350	1017222	-	2202	protein_coding	Putative WRKY DNA-binding protein [Source:UniProtKB/TrEMBL;Acc:Q0WPM8]	WRKY
AT4G22070	28775	81	99	2	0.002775	0.009805	WRKY31	4	11691172	11694590	-	2182	protein_coding	Probable WRKY transcription factor 31 [Source:UniProtKB/Swiss-Prot;Acc:Q93WT0]	WRKY
AT5G07100	28775	88	99	2	0.003508	0.01199	WRKY26	5	2204206	2205965	+	1576	protein_coding	Probable WRKY transcription factor 26 [Source:UniProtKB/Swiss-Prot;Acc:Q9C5T3]	WRKY
AT5G41570	28775	101	99	2	0.005159	0.01608	WRKY24	5	16624157	16625977	+	891	protein_coding	Probable WRKY transcription factor 24 [Source:UniProtKB/Swiss-Prot;Acc:Q9FFS3]	WRKY

## Sheet: PSK_1uM
TF	Background_all	Background_bind	Query_all	Query_bind	p_value	q_value	gene_name	gene_chr	gene_start	gene_end	gene_strand	gene_length	gene_biotype	gene_description	tf_family
AT4G24240	28775	93	133	6	2.617e-07	2.931e-05	WRKY7	4	12571538	12573783	+	2144	protein_coding	Probable WRKY transcription factor 7 [Source:UniProtKB/Swiss-Prot;Acc:Q9STX0]	WRKY
AT2G46130	28775	94	133	4	7.722e-05	0.003819	WRKY43	2	18957212	18957925	+	628	protein_coding	Probable WRKY transcription factor 43 [Source:UniProtKB/Swiss-Prot;Acc:Q8GY11]	WRKY
AT4G31550	28775	100	133	4	0.0001036	0.003819	WRKY11	4	15289788	15291934	-	1818	protein_coding	Probable WRKY transcription factor 11 [Source:UniProtKB/Swiss-Prot;Acc:Q9SV15]	WRKY
AT5G46350	28775	106	133	4	0.0001364	0.003819	WRKY8	5	18801164	18804056	-	1375	protein_coding	WRKY transcription factor 8 [Source:UniProtKB/Swiss-Prot;Acc:Q9FL26]	WRKY
AT4G18170	28775	122	133	4	0.000263	0.005352	WRKY28	4	10061214	10062893	+	1453	protein_coding	WRKY transcription factor [Source:UniProtKB/TrEMBL;Acc:A0A178V3M3]	WRKY
AT1G51140	28775	30	133	2	0.0003577	0.005352	BHLH122	1	18943447	18945812	-	1694	protein_coding	Transcription factor bHLH122 [Source:UniProtKB/Swiss-Prot;Acc:Q9C690]	HLH
AT4G04450	28775	73	133	3	0.0003709	0.005352	WRKY42	4	2218042	2221260	+	2408	protein_coding	WRKY transcription factor 42 [Source:UniProtKB/Swiss-Prot;Acc:Q9XEC3]	WRKY
AT3G01970	28775	75	133	3	0.0004112	0.005352	WRKY45	3	325952	327412	-	1359	protein_coding	Probable WRKY transcription factor 45 [Source:UniProtKB/Swiss-Prot;Acc:Q9S763]	WRKY
AT1G30650	28775	80	133	3	0.0005257	0.005352	WRKY14	1	10868218	10871297	+	2011	protein_coding	Probable WRKY transcription factor 14 [Source:UniProtKB/Swiss-Prot;Acc:Q9SA80]	WRKY
AT5G52830	28775	80	133	3	0.0005257	0.005352	WRKY27	5	21410769	21412526	+	1582	protein_coding	Probable WRKY transcription factor 27 [Source:UniProtKB/Swiss-Prot;Acc:Q9FLX8]	WRKY
AT5G08070	28775	37	133	2	0.0006686	0.00624	TCP17	5	2584358	2586035	+	1328	protein_coding	Transcription factor TCP17 [Source:UniProtKB/Swiss-Prot;Acc:Q9LEZ9]	TCP
AT2G24570	28775	94	133	3	0.0009643	0.008025	WRKY17	2	10437353	10439469	-	1536	protein_coding	WRKY transcription factor 17 [Source:UniProtKB/TrEMBL;Acc:Q0WTF3]	WRKY
AT4G01250	28775	95	133	3	0.001003	0.008025	WRKY22	4	522530	524249	-	1326	protein_coding	WRKY transcription factor 22 [Source:UniProtKB/Swiss-Prot;Acc:O04609]	WRKY
AT1G80840	28775	102	133	3	0.001306	0.009753	WRKY40	1	30383561	30385499	+	1325	protein_coding	Probable WRKY transcription factor 40 [Source:UniProtKB/Swiss-Prot;Acc:Q9SAH7]	WRKY
AT5G13080	28775	109	133	3	0.001668	0.01168	WRKY75	5	4149738	4151201	-	810	protein_coding	WRKY75 [Source:UniProtKB/TrEMBL;Acc:A0A178UJF4]	WRKY
AT5G24110	28775	55	133	2	0.002125	0.01262	WRKY30	5	8153115	8154710	-	1290	protein_coding	Probable WRKY transcription factor 30 [Source:UniProtKB/Swiss-Prot;Acc:Q9FL62]	WRKY
AT2G30590	28775	66	133	2	0.003572	0.01739	WRKY21	2	13033418	13035797	+	2110	protein_coding	Probable WRKY transcription factor 21 [Source:UniProtKB/Swiss-Prot;Acc:O04336]	WRKY
AT4G23550	28775	71	133	2	0.004387	0.01844	WRKY29	4	12291632	12293367	+	1393	protein_coding	WRKY29 [Source:UniProtKB/TrEMBL;Acc:A0A178V2E9]	WRKY
AT1G29860	28775	72	133	2	0.004563	0.01844	WRKY71	1	10454433	10455874	+	1120	protein_coding	WRKY transcription factor 71 [Source:UniProtKB/Swiss-Prot;Acc:Q93WV4]	WRKY
AT3G46070	28775	72	133	2	0.004563	0.01844	-	3	16920445	16920957	-	513	protein_coding	C2H2-type zinc finger family protein [Source:UniProtKB/TrEMBL;Acc:Q9LX86]	-
AT2G38470	28775	75	133	2	0.005114	0.01917	WRKY33	2	16108235	16110766	+	2028	protein_coding	WRKY33 [Source:UniProtKB/TrEMBL;Acc:A0A384L4W4]	WRKY
AT2G23320	28775	76	133	2	0.005307	0.01917	WRKY15	2	9924886	9926372	+	1284	protein_coding	Probable WRKY transcription factor 15 [Source:UniProtKB/Swiss-Prot;Acc:O22176]	WRKY
AT3G56400	28775	76	133	2	0.005307	0.01917	WRKY70	3	20908711	20910623	-	1470	protein_coding	Probable WRKY transcription factor 70 [Source:UniProtKB/Swiss-Prot;Acc:Q9LY00]	WRKY
AT1G29280	28775	79	133	2	0.00591	0.02068	WRKY65	1	10236337	10237990	+	1555	protein_coding	At1g29280 [Source:UniProtKB/TrEMBL;Acc:Q0V866]	WRKY
AT5G07100	28775	88	133	2	0.007958	0.02701	WRKY26	5	2204206	2205965	+	1576	protein_coding	Probable WRKY transcription factor 26 [Source:UniProtKB/Swiss-Prot;Acc:Q9C5T3]	WRKY
AT5G41570	28775	101	133	2	0.01157	0.03704	WRKY24	5	16624157	16625977	+	891	protein_coding	Probable WRKY transcription factor 24 [Source:UniProtKB/Swiss-Prot;Acc:Q9FFS3]	WRKY

## Sheet: WT_shoot
TF	Background_all	Background_bind	Query_all	Query_bind	p_value	q_value	gene_name	gene_chr	gene_start	gene_end	gene_strand	gene_length	gene_biotype	gene_description	tf_family
AT4G24240	28775	93	859	16	2.093e-09	8.332e-07	WRKY7	4	12571538	12573783	+	2144	protein_coding	Probable WRKY transcription factor 7 [Source:UniProtKB/Swiss-Prot;Acc:Q9STX0]	WRKY
AT4G31550	28775	100	859	15	4.488e-08	8.931e-06	WRKY11	4	15289788	15291934	-	1818	protein_coding	Probable WRKY transcription factor 11 [Source:UniProtKB/Swiss-Prot;Acc:Q9SV15]	WRKY
AT2G24570	28775	94	859	14	1.223e-07	1.622e-05	WRKY17	2	10437353	10439469	-	1536	protein_coding	WRKY transcription factor 17 [Source:UniProtKB/TrEMBL;Acc:Q0WTF3]	WRKY
AT4G01250	28775	95	859	13	8.737e-07	8.693e-05	WRKY22	4	522530	524249	-	1326	protein_coding	WRKY transcription factor 22 [Source:UniProtKB/Swiss-Prot;Acc:O04609]	WRKY
AT5G06960	28775	53	859	9	3.251e-06	0.0002588	TGA5	5	2154746	2157719	+	1704	protein_coding	TGA5 [Source:UniProtKB/TrEMBL;Acc:A0A178UIF0]	bZIP_1
AT5G52830	28775	80	859	11	4.339e-06	0.0002878	WRKY27	5	21410769	21412526	+	1582	protein_coding	Probable WRKY transcription factor 27 [Source:UniProtKB/Swiss-Prot;Acc:Q9FLX8]	WRKY
AT5G06839	28775	56	859	9	5.476e-06	0.0003113	TGA10	5	2120472	2126457	+	2065	protein_coding	Transcription factor TGA10 [Source:UniProtKB/Swiss-Prot;Acc:E3VNM4]	bZIP_1
AT5G46350	28775	106	859	12	1.683e-05	0.0008375	WRKY8	5	18801164	18804056	-	1375	protein_coding	WRKY transcription factor 8 [Source:UniProtKB/Swiss-Prot;Acc:Q9FL26]	WRKY
AT1G22070	28775	52	859	8	2.1e-05	0.0009288	TGA3	1	7789133	7792139	+	1991	protein_coding	At1g22070 [Source:UniProtKB/TrEMBL;Acc:Q147Q9]	-
AT4G31920	28775	7	859	3	2.569e-05	0.001022	ARR10	4	15444053	15447042	-	2172	protein_coding	Two-component response regulator ARR10 [Source:UniProtKB/Swiss-Prot;Acc:O49397]	Response_reg
AT5G26170	28775	82	859	10	3.195e-05	0.001156	WRKY50	5	9146879	9148391	-	1082	protein_coding	Probable WRKY transcription factor 50 [Source:UniProtKB/Swiss-Prot;Acc:Q8VWQ5]	WRKY
AT3G12250	28775	58	859	8	5.182e-05	0.001719	TGA6	3	3905423	3908983	+	2367	protein_coding	TGACG motif-binding factor 6 [Source:UniProtKB/TrEMBL;Acc:F4J8P7]	bZIP_1
AT4G18170	28775	122	859	12	7.507e-05	0.002298	WRKY28	4	10061214	10062893	+	1453	protein_coding	WRKY transcription factor [Source:UniProtKB/TrEMBL;Acc:A0A178V3M3]	WRKY
AT2G21900	28775	79	859	9	0.0001195	0.003397	WRKY59	2	9333844	9336278	-	970	protein_coding	At2g21900 [Source:UniProtKB/TrEMBL;Acc:Q1LYW5]	WRKY
AT2G30590	28775	66	859	8	0.0001456	0.003864	WRKY21	2	13033418	13035797	+	2110	protein_coding	Probable WRKY transcription factor 21 [Source:UniProtKB/Swiss-Prot;Acc:O04336]	WRKY
AT5G24110	28775	55	859	7	0.0002147	0.005026	WRKY30	5	8153115	8154710	-	1290	protein_coding	Probable WRKY transcription factor 30 [Source:UniProtKB/Swiss-Prot;Acc:Q9FL62]	WRKY
AT5G65210	28775	55	859	7	0.0002147	0.005026	TGA1	5	26057533	26061157	+	2955	protein_coding	Transcription factor TGA1 [Source:UniProtKB/Swiss-Prot;Acc:Q39237]	bZIP_1
AT3G01970	28775	75	859	8	0.0003894	0.008609	WRKY45	3	325952	327412	-	1359	protein_coding	Probable WRKY transcription factor 45 [Source:UniProtKB/Swiss-Prot;Acc:Q9S763]	WRKY
AT1G30650	28775	80	859	8	0.00063	0.0132	WRKY14	1	10868218	10871297	+	2011	protein_coding	Probable WRKY transcription factor 14 [Source:UniProtKB/Swiss-Prot;Acc:Q9SA80]	WRKY
AT3G54340	28775	37	859	5	0.0007331	0.01459	AP3	3	20119140	20121314	-	1214	protein_coding	Floral homeotic protein APETALA 3 [Source:UniProtKB/Swiss-Prot;Acc:P35632]	SRF-TF
AT1G29860	28775	72	859	7	0.001354	0.02565	WRKY71	1	10454433	10455874	+	1120	protein_coding	WRKY transcription factor 71 [Source:UniProtKB/Swiss-Prot;Acc:Q93WV4]	WRKY
AT5G13080	28775	109	859	9	0.00159	0.02876	WRKY75	5	4149738	4151201	-	810	protein_coding	WRKY75 [Source:UniProtKB/TrEMBL;Acc:A0A178UJF4]	WRKY
AT2G04880	28775	18	859	3	0.001727	0.02926	WRKY1	2	1717833	1720526	+	2083	protein_coding	WRKY transcription factor 1 [Source:UniProtKB/Swiss-Prot;Acc:Q9SI37]	WRKY
AT2G03340	28775	75	859	7	0.001765	0.02926	WRKY3	2	1014350	1017222	-	2202	protein_coding	Putative WRKY DNA-binding protein [Source:UniProtKB/TrEMBL;Acc:Q0WPM8]	WRKY
AT2G23320	28775	76	859	7	0.001922	0.03059	WRKY15	2	9924886	9926372	+	1284	protein_coding	Probable WRKY transcription factor 15 [Source:UniProtKB/Swiss-Prot;Acc:O22176]	WRKY
AT2G46130	28775	94	859	8	0.001999	0.0306	WRKY43	2	18957212	18957925	+	628	protein_coding	Probable WRKY transcription factor 43 [Source:UniProtKB/Swiss-Prot;Acc:Q8GY11]	WRKY
AT1G08320	28775	32	859	4	0.002416	0.03561	TGA9	1	2621860	2628594	-	2856	protein_coding	Transcription factor TGA9 [Source:UniProtKB/Swiss-Prot;Acc:Q93XM6]	bZIP_1
AT1G18960	28775	47	859	5	0.002631	0.03731	-	1	6552752	6554036	+	1122	protein_coding	F14D16.11 [Source:UniProtKB/TrEMBL;Acc:Q9LMD1]	Myb_DNA-binding
AT1G69780	28775	10	859	2	0.002719	0.03731	ATHB-13	1	26258788	26260781	+	1579	protein_coding	Homeobox-leucine zipper protein ATHB-13 [Source:UniProtKB/Swiss-Prot;Acc:Q8LC03]	HALZ
AT1G80840	28775	102	859	8	0.003489	0.04629	WRKY40	1	30383561	30385499	+	1325	protein_coding	Probable WRKY transcription factor 40 [Source:UniProtKB/Swiss-Prot;Acc:Q9SAH7]	WRKY
AT3G20770	28775	11	859	2	0.003656	0.04693	EIN3	3	7260429	7263384	-	2448	protein_coding	Protein ETHYLENE INSENSITIVE 3 [Source:UniProtKB/Swiss-Prot;Acc:O24606]	EIN3
AT2G45420	28775	51	859	5	0.003991	0.04964	LBD18	2	18718348	18720729	+	1326	protein_coding	LBD18 [Source:UniProtKB/TrEMBL;Acc:A0A178VVX7]	-

## Sheet: shoot_30m
TF	Background_all	Background_bind	Query_all	Query_bind	p_value	q_value	gene_name	gene_chr	gene_start	gene_end	gene_strand	gene_length	gene_biotype	gene_description	tf_family
AT3G11020	28775	123	88	4	3.88e-05	0.003491	DREB2B	3	3455355	3457342	+	1562	protein_coding	Dehydration-responsive element-binding protein 2B [Source:UniProtKB/Swiss-Prot;Acc:O82133]	AP2
AT5G09410	28775	133	88	4	5.635e-05	0.003491	EICBP.B	5	2920827	2927480	+	3687	protein_coding	Ethylene induced calmodulin binding protein [Source:UniProtKB/TrEMBL;Acc:F4KCL4]	CG-1
AT4G04450	28775	73	88	3	7.566e-05	0.003491	WRKY42	4	2218042	2221260	+	2408	protein_coding	WRKY transcription factor 42 [Source:UniProtKB/Swiss-Prot;Acc:Q9XEC3]	WRKY
AT2G02820	28775	144	88	4	8.214e-05	0.003491	MYB88	2	803656	807895	-	3435	protein_coding	Transcription factor MYB88 [Source:UniProtKB/Swiss-Prot;Acc:F4IRB4]	-
AT5G26170	28775	82	88	3	0.0001191	0.004048	WRKY50	5	9146879	9148391	-	1082	protein_coding	Probable WRKY transcription factor 50 [Source:UniProtKB/Swiss-Prot;Acc:Q8VWQ5]	WRKY
AT2G46130	28775	94	88	3	0.0002019	0.00572	WRKY43	2	18957212	18957925	+	628	protein_coding	Probable WRKY transcription factor 43 [Source:UniProtKB/Swiss-Prot;Acc:Q8GY11]	WRKY
AT1G22810	28775	414	88	6	0.000283	0.006222	ERF019	1	8074231	8075037	-	807	protein_coding	Ethylene-responsive transcription factor ERF019 [Source:UniProtKB/Swiss-Prot;Acc:O80542]	AP2
AT1G77640	28775	194	88	4	0.0003294	0.006222	ERF013	1	29178705	29179877	+	1173	protein_coding	Ethylene-responsive transcription factor ERF013 [Source:UniProtKB/Swiss-Prot;Acc:Q9CAP4]	AP2
AT4G18170	28775	122	88	3	0.0005448	0.008277	WRKY28	4	10061214	10062893	+	1453	protein_coding	WRKY transcription factor [Source:UniProtKB/TrEMBL;Acc:A0A178V3M3]	WRKY
AT4G31060	28775	220	88	4	0.0005842	0.008277	ERF015	4	15116148	15117756	+	1372	protein_coding	Ethylene-responsive transcription factor ERF015 [Source:UniProtKB/Swiss-Prot;Acc:Q6NLD5]	AP2
AT1G01250	28775	131	88	3	0.0007118	0.008643	ERF023	1	104440	105330	-	891	protein_coding	Ethylene-responsive transcription factor ERF023 [Source:UniProtKB/Swiss-Prot;Acc:Q1ECI2]	AP2
AT5G66300	28775	62	88	2	0.0009175	0.01019	NAC105	5	26479766	26481528	-	1399	protein_coding	NAC domain-containing protein 105 [Source:UniProtKB/Swiss-Prot;Acc:Q9FH59]	NAM
AT2G36010	28775	65	88	2	0.001053	0.01019	E2F3	2	15119516	15123184	+	2113	protein_coding	E2F transcription factor 3 [Source:UniProtKB/TrEMBL;Acc:F4ILT1]	E2F_TDP
AT2G22750	28775	268	88	4	0.00141	0.01128	-	2	9671673	9673928	+	1404	protein_coding	basic helix-loop-helix (bHLH) DNA-binding superfamily protein [Source:TAIR;Acc:AT2G22750]	HLH
AT2G03340	28775	75	88	2	0.001592	0.01128	WRKY3	2	1014350	1017222	-	2202	protein_coding	Putative WRKY DNA-binding protein [Source:UniProtKB/TrEMBL;Acc:Q0WPM8]	WRKY
AT2G38470	28775	75	88	2	0.001592	0.01128	WRKY33	2	16108235	16110766	+	2028	protein_coding	WRKY33 [Source:UniProtKB/TrEMBL;Acc:A0A384L4W4]	WRKY
AT3G01970	28775	75	88	2	0.001592	0.01128	WRKY45	3	325952	327412	-	1359	protein_coding	Probable WRKY transcription factor 45 [Source:UniProtKB/Swiss-Prot;Acc:Q9S763]	WRKY
AT2G21900	28775	79	88	2	0.001848	0.0125	WRKY59	2	9333844	9336278	-	970	protein_coding	At2g21900 [Source:UniProtKB/TrEMBL;Acc:Q1LYW5]	WRKY
AT5G52830	28775	80	88	2	0.001916	0.0125	WRKY27	5	21410769	21412526	+	1582	protein_coding	Probable WRKY transcription factor 27 [Source:UniProtKB/Swiss-Prot;Acc:Q9FLX8]	WRKY
AT2G38340	28775	81	88	2	0.001985	0.0125	DREB2E	2	16067396	16068615	-	1131	protein_coding	Dehydration-responsive element-binding protein 2E [Source:UniProtKB/Swiss-Prot;Acc:O80917]	AP2
AT3G50260	28775	303	88	4	0.002407	0.01432	ERF011	3	18634546	18635514	+	969	protein_coding	Ethylene-responsive transcription factor ERF011 [Source:UniProtKB/Swiss-Prot;Acc:Q9SNE1]	AP2
AT1G36060	28775	187	88	3	0.002633	0.01444	ERF055	1	13454496	13456336	-	1841	protein_coding	Ethylene-responsive transcription factor ERF055 [Source:UniProtKB/Swiss-Prot;Acc:Q9SKW5]	AP2
AT1G46768	28775	187	88	3	0.002633	0.01444	RAP2-1	1	17265586	17266824	-	1239	protein_coding	Ethylene-responsive transcription factor RAP2-1 [Source:UniProtKB/Swiss-Prot;Acc:Q8LC30]	AP2
AT4G24240	28775	93	88	2	0.002941	0.01475	WRKY7	4	12571538	12573783	+	2144	protein_coding	Probable WRKY transcription factor 7 [Source:UniProtKB/Swiss-Prot;Acc:Q9STX0]	WRKY
AT4G24470	28775	318	88	4	0.002962	0.01475	ZIM	4	12645542	12647985	+	1448	protein_coding	GATA-type zinc finger protein with TIFY domain-containing protein [Source:UniProtKB/TrEMBL;Acc:F4JQX4]	CCT
AT2G24570	28775	94	88	2	0.003031	0.01475	WRKY17	2	10437353	10439469	-	1536	protein_coding	WRKY transcription factor 17 [Source:UniProtKB/TrEMBL;Acc:Q0WTF3]	WRKY
AT4G01250	28775	95	88	2	0.003123	0.01475	WRKY22	4	522530	524249	-	1326	protein_coding	WRKY transcription factor 22 [Source:UniProtKB/Swiss-Prot;Acc:O04609]	WRKY
AT4G28140	28775	322	88	4	0.003124	0.01475	ERF054	4	13974493	13975919	-	1427	protein_coding	Ethylene-responsive transcription factor ERF054 [Source:UniProtKB/Swiss-Prot;Acc:Q9M0J3]	AP2
AT5G02320	28775	96	88	2	0.003217	0.01478	MYB3R5	5	482793	486473	-	2451	protein_coding	Transcription factor MYB3R-5 [Source:UniProtKB/Swiss-Prot;Acc:Q6R032]	Myb_DNA-binding
AT4G31550	28775	100	88	2	0.003608	0.01573	WRKY11	4	15289788	15291934	-	1818	protein_coding	Probable WRKY transcription factor 11 [Source:UniProtKB/Swiss-Prot;Acc:Q9SV15]	WRKY
AT1G80840	28775	102	88	2	0.003815	0.01582	WRKY40	1	30383561	30385499	+	1325	protein_coding	Probable WRKY transcription factor 40 [Source:UniProtKB/Swiss-Prot;Acc:Q9SAH7]	WRKY
AT5G13080	28775	109	88	2	0.004593	0.01857	WRKY75	5	4149738	4151201	-	810	protein_coding	WRKY75 [Source:UniProtKB/TrEMBL;Acc:A0A178UJF4]	WRKY
AT1G21910	28775	220	88	3	0.004698	0.01857	ERF012	1	7696427	7697831	+	1405	protein_coding	DREB26 [Source:UniProtKB/TrEMBL;Acc:A0A178W3Q9]	AP2
AT2G40340	28775	516	88	5	0.005071	0.01959	DREB2C	2	16848160	16850494	-	2335	protein_coding	Integrase-type DNA-binding superfamily protein [Source:TAIR;Acc:AT2G40340]	AP2
AT1G44830	28775	371	88	4	0.005672	0.02143	ERF014	1	16933699	16934568	+	870	protein_coding	Ethylene-responsive transcription factor ERF014 [Source:UniProtKB/Swiss-Prot;Acc:Q9LPE8]	AP2
AT5G67190	28775	242	88	3	0.006555	0.02274	ERF010	5	26808876	26810116	-	1241	protein_coding	Ethylene-responsive transcription factor ERF010 [Source:UniProtKB/Swiss-Prot;Acc:Q9FH94]	AP2
AT4G15090	28775	253	88	3	0.007644	0.02499	FAR1	4	8614060	8618173	+	3533	protein_coding	Protein FAR-RED IMPAIRED RESPONSE 1 [Source:UniProtKB/Swiss-Prot;Acc:Q9SWG3]	FAR1
AT1G78700	28775	148	88	2	0.01064	0.03288	BEH4	1	29599349	29601682	+	1626	protein_coding	BES1/BZR1 homolog protein 4 [Source:UniProtKB/Swiss-Prot;Acc:Q9ZV88]	-
AT2G35700	28775	164	88	2	0.01401	0.0378	ERF038	2	15005064	15006034	+	971	protein_coding	ERF38 [Source:UniProtKB/TrEMBL;Acc:A0A178VWJ3]	AP2
AT3G22170	28775	176	88	2	0.01689	0.04184	FHY3	3	7821997	7826196	-	3340	protein_coding	FHY3 [Source:UniProtKB/TrEMBL;Acc:A0A178VJL5]	FAR1
AT4G36930	28775	181	88	2	0.01818	0.04264	SPT	4	17414083	17416386	+	1647	protein_coding	SPT [Source:UniProtKB/TrEMBL;Acc:A0A178UVX7]	HLH
AT1G03800	28775	497	88	4	0.01831	0.04264	ERF10	1	957104	958383	-	1280	protein_coding	At1g03800 [Source:UniProtKB/TrEMBL;Acc:Q08A59]	AP2
AT5G61600	28775	526	88	4	0.02274	0.04888	ERF104	5	24766344	24767732	-	1389	protein_coding	Ethylene-responsive transcription factor ERF104 [Source:UniProtKB/Swiss-Prot;Acc:Q9FKG1]	AP2
AT1G53910	28775	352	88	3	0.023	0.04888	RAP2-12	1	20134844	20137013	+	1907	protein_coding	Ethylene-responsive transcription factor RAP2-12 [Source:UniProtKB/Swiss-Prot;Acc:Q9SSA8]	AP2

## Sheet: shoot_2h
TF	Background_all	Background_bind	Query_all	Query_bind	p_value	q_value	gene_name	gene_chr	gene_start	gene_end	gene_strand	gene_length	gene_biotype	gene_description	tf_family
AT1G73730	28775	11	447	4	3.784e-07	0.0001355	EIL3	1	27730031	27732683	-	2507	protein_coding	SLIM1 [Source:UniProtKB/TrEMBL;Acc:A0A178VZZ3]	EIN3
AT5G43840	28775	52	447	7	1.318e-06	0.0002116	HSFA6A	5	17625353	17626487	-	1056	protein_coding	Heat stress transcription factor A-6a [Source:UniProtKB/Swiss-Prot;Acc:Q1PDN3]	HSF_DNA-bind
AT4G11660	28775	54	447	7	1.773e-06	0.0002116	HSFB2B	4	7042354	7044708	+	2267	protein_coding	Heat stress transcription factor B-2b [Source:UniProtKB/Swiss-Prot;Acc:Q9T0D3]	HSF_DNA-bind
AT3G22830	28775	60	447	7	4.019e-06	0.0003597	HSFA6B	3	8078789	8081059	+	1577	protein_coding	Heat stress transcription factor A-6b [Source:UniProtKB/Swiss-Prot;Acc:Q9LUH8]	HSF_DNA-bind
AT2G36010	28775	65	447	7	7.409e-06	0.0005305	E2F3	2	15119516	15123184	+	2113	protein_coding	E2F transcription factor 3 [Source:UniProtKB/TrEMBL;Acc:F4ILT1]	E2F_TDP
AT1G46264	28775	49	447	6	1.019e-05	0.0006079	HSFB4	1	17224720	17226541	+	1589	protein_coding	Heat stress transcription factor B-4 [Source:UniProtKB/Swiss-Prot;Acc:Q9C635]	HSF_DNA-bind
AT2G23320	28775	76	447	7	2.385e-05	0.00122	WRKY15	2	9924886	9926372	+	1284	protein_coding	Probable WRKY transcription factor 15 [Source:UniProtKB/Swiss-Prot;Acc:O22176]	WRKY
AT3G09735	28775	59	447	6	3.54e-05	0.001511	S1FA3	3	2986398	2987990	-	770	protein_coding	DNA-binding protein S1FA3 [Source:UniProtKB/Swiss-Prot;Acc:Q93VI0]	-
AT5G16820	28775	41	447	5	3.855e-05	0.001511	HSFA1B	5	5530195	5532889	+	2008	protein_coding	Heat stress transcription factor A-1b [Source:UniProtKB/Swiss-Prot;Acc:O81821]	HSF_DNA-bind
AT5G46350	28775	106	447	8	4.221e-05	0.001511	WRKY8	5	18801164	18804056	-	1375	protein_coding	WRKY transcription factor 8 [Source:UniProtKB/Swiss-Prot;Acc:Q9FL26]	WRKY
AT1G19790	28775	15	447	3	6.847e-05	0.002071	SRS7	1	6838120	6840313	-	1800	protein_coding	Protein SHI RELATED SEQUENCE 7 [Source:UniProtKB/Swiss-Prot;Acc:Q9FXH7]	-
AT2G30590	28775	66	447	6	7.362e-05	0.002071	WRKY21	2	13033418	13035797	+	2110	protein_coding	Probable WRKY transcription factor 21 [Source:UniProtKB/Swiss-Prot;Acc:O04336]	WRKY
AT3G02990	28775	46	447	5	7.522e-05	0.002071	HSFA1E	3	673428	676428	+	1933	protein_coding	Heat stress transcription factor A-1e [Source:UniProtKB/Swiss-Prot;Acc:Q9SCW5]	HSF_DNA-bind
AT1G71930	28775	16	447	3	9.017e-05	0.002152	NAC030	1	27074702	27077991	+	1663	protein_coding	NAC domain-containing protein 30 [Source:UniProtKB/Swiss-Prot;Acc:Q9C8W9]	NAM
AT2G22300	28775	16	447	3	9.017e-05	0.002152	CAMTA3	2	9471219	9476646	+	4103	protein_coding	Calmodulin-binding transcription activator 3 [Source:UniProtKB/Swiss-Prot;Acc:Q8GSA7]	CG-1
AT4G24240	28775	93	447	7	0.0001024	0.002242	WRKY7	4	12571538	12573783	+	2144	protein_coding	Probable WRKY transcription factor 7 [Source:UniProtKB/Swiss-Prot;Acc:Q9STX0]	WRKY
AT1G78700	28775	148	447	9	0.0001121	0.002242	BEH4	1	29599349	29601682	+	1626	protein_coding	BES1/BZR1 homolog protein 4 [Source:UniProtKB/Swiss-Prot;Acc:Q9ZV88]	-
AT4G23550	28775	71	447	6	0.0001176	0.002242	WRKY29	4	12291632	12293367	+	1393	protein_coding	WRKY29 [Source:UniProtKB/TrEMBL;Acc:A0A178V2E9]	WRKY
AT4G01250	28775	95	447	7	0.000119	0.002242	WRKY22	4	522530	524249	-	1326	protein_coding	WRKY transcription factor 22 [Source:UniProtKB/Swiss-Prot;Acc:O04609]	WRKY
AT4G18170	28775	122	447	8	0.0001261	0.002257	WRKY28	4	10061214	10062893	+	1453	protein_coding	WRKY transcription factor [Source:UniProtKB/TrEMBL;Acc:A0A178V3M3]	WRKY
AT2G03340	28775	75	447	6	0.0001665	0.002709	WRKY3	2	1014350	1017222	-	2202	protein_coding	Putative WRKY DNA-binding protein [Source:UniProtKB/TrEMBL;Acc:Q0WPM8]	WRKY
AT2G38470	28775	75	447	6	0.0001665	0.002709	WRKY33	2	16108235	16110766	+	2028	protein_coding	WRKY33 [Source:UniProtKB/TrEMBL;Acc:A0A384L4W4]	WRKY
AT1G80840	28775	102	447	7	0.0001954	0.003041	WRKY40	1	30383561	30385499	+	1325	protein_coding	Probable WRKY transcription factor 40 [Source:UniProtKB/Swiss-Prot;Acc:Q9SAH7]	WRKY
AT4G36780	28775	133	447	8	0.0002423	0.003433	BEH2	4	17332269	17334355	-	1661	protein_coding	BES1/BZR1 homolog 2 [Source:TAIR;Acc:AT4G36780]	-
AT5G09410	28775	133	447	8	0.0002423	0.003433	EICBP.B	5	2920827	2927480	+	3687	protein_coding	Ethylene induced calmodulin binding protein [Source:UniProtKB/TrEMBL;Acc:F4KCL4]	CG-1
AT5G52830	28775	80	447	6	0.0002493	0.003433	WRKY27	5	21410769	21412526	+	1582	protein_coding	Probable WRKY transcription factor 27 [Source:UniProtKB/Swiss-Prot;Acc:Q9FLX8]	WRKY
AT5G13080	28775	109	447	7	0.0003081	0.004085	WRKY75	5	4149738	4151201	-	810	protein_coding	WRKY75 [Source:UniProtKB/TrEMBL;Acc:A0A178UJF4]	WRKY
AT3G24520	28775	23	447	3	0.0004025	0.005147	HSFC1	3	8941066	8942874	+	1725	protein_coding	Heat stress transcription factor C-1 [Source:UniProtKB/Swiss-Prot;Acc:Q9LV52]	HSF_DNA-bind
AT5G01380	28775	277	447	12	0.0004355	0.005376	GT-3A	5	155610	157601	-	1296	protein_coding	Trihelix transcription factor GT-3a [Source:UniProtKB/Swiss-Prot;Acc:Q9SDW0]	-
AT5G61270	28775	518	447	18	0.0005431	0.006466	BHLH72	5	24638491	24640765	-	1953	protein_coding	Transcription factor PIF7 [Source:UniProtKB/Swiss-Prot;Acc:Q570R7]	HLH
AT3G20770	28775	11	447	2	0.0005599	0.006466	EIN3	3	7260429	7263384	-	2448	protein_coding	Protein ETHYLENE INSENSITIVE 3 [Source:UniProtKB/Swiss-Prot;Acc:O24606]	EIN3
AT2G46130	28775	94	447	6	0.0006673	0.007466	WRKY43	2	18957212	18957925	+	628	protein_coding	Probable WRKY transcription factor 43 [Source:UniProtKB/Swiss-Prot;Acc:Q8GY11]	WRKY
AT3G11020	28775	123	447	7	0.0006922	0.007509	DREB2B	3	3455355	3457342	+	1562	protein_coding	Dehydration-responsive element-binding protein 2B [Source:UniProtKB/Swiss-Prot;Acc:O82133]	AP2
AT1G68320	28775	12	447	2	0.000738	0.007549	MYB62	1	25603676	25605181	+	1324	protein_coding	Transcription factor MYB62 [Source:UniProtKB/Swiss-Prot;Acc:Q9C9G7]	Myb_DNA-binding
AT4G21040	28775	12	447	2	0.000738	0.007549	DOF4.3	4	11234807	11235505	-	699	protein_coding	Dof zinc finger protein DOF4.3 [Source:UniProtKB/Swiss-Prot;Acc:Q9SUB0]	zf-Dof
AT2G45680	28775	126	447	7	0.0008108	0.008063	TCP9	2	18820242	18821889	-	1648	protein_coding	Transcription factor TCP9 [Source:UniProtKB/Swiss-Prot;Acc:O64647]	TCP
AT1G29860	28775	72	447	5	0.0008939	0.008649	WRKY71	1	10454433	10455874	+	1120	protein_coding	WRKY transcription factor 71 [Source:UniProtKB/Swiss-Prot;Acc:Q93WV4]	WRKY
AT4G04450	28775	73	447	5	0.0009614	0.008849	WRKY42	4	2218042	2221260	+	2408	protein_coding	WRKY transcription factor 42 [Source:UniProtKB/Swiss-Prot;Acc:Q9XEC3]	WRKY
AT4G31550	28775	100	447	6	0.000964	0.008849	WRKY11	4	15289788	15291934	-	1818	protein_coding	Probable WRKY transcription factor 11 [Source:UniProtKB/Swiss-Prot;Acc:Q9SV15]	WRKY
AT5G41570	28775	101	447	6	0.001022	0.009149	WRKY24	5	16624157	16625977	+	891	protein_coding	Probable WRKY transcription factor 24 [Source:UniProtKB/Swiss-Prot;Acc:Q9FFS3]	WRKY
AT3G56400	28775	76	447	5	0.001188	0.01037	WRKY70	3	20908711	20910623	-	1470	protein_coding	Probable WRKY transcription factor 70 [Source:UniProtKB/Swiss-Prot;Acc:Q9LY00]	WRKY
AT1G08320	28775	32	447	3	0.001464	0.01196	TGA9	1	2621860	2628594	-	2856	protein_coding	Transcription factor TGA9 [Source:UniProtKB/Swiss-Prot;Acc:Q93XM6]	bZIP_1
AT2G44840	28775	241	447	10	0.00147	0.01196	ERF13	2	18495215	18496327	+	1113	protein_coding	Ethylene-responsive transcription factor 13 [Source:UniProtKB/Swiss-Prot;Acc:Q8L9K1]	AP2
AT1G30650	28775	80	447	5	0.00155	0.01233	WRKY14	1	10868218	10871297	+	2011	protein_coding	Probable WRKY transcription factor 14 [Source:UniProtKB/Swiss-Prot;Acc:Q9SA80]	WRKY
AT5G26170	28775	82	447	5	0.00176	0.01366	WRKY50	5	9146879	9148391	-	1082	protein_coding	Probable WRKY transcription factor 50 [Source:UniProtKB/Swiss-Prot;Acc:Q8VWQ5]	WRKY
AT1G70000	28775	16	447	2	0.001794	0.01366	-	1	26362979	26364878	-	1724	protein_coding	At1g70000 [Source:UniProtKB/TrEMBL;Acc:O04544]	Myb_DNA-binding
AT2G43010	28775	144	447	7	0.00191	0.01424	PIF4	2	17886101	17889087	+	2597	protein_coding	phytochrome interacting factor 4 [Source:TAIR;Acc:AT2G43010]	HLH
AT5G08130	28775	288	447	11	0.001969	0.01439	BIM1	5	2606002	2610250	-	2934	protein_coding	basic helix-loop-helix (bHLH) DNA-binding superfamily protein [Source:TAIR;Acc:AT5G08130]	HLH
AT5G15830	28775	410	447	14	0.002071	0.01483	AtbZIP3	5	5168194	5169365	+	1172	protein_coding	At5g15830 [Source:UniProtKB/TrEMBL;Acc:Q9LFU3]	bZIP_1
AT4G18880	28775	36	447	3	0.002284	0.0158	HSFA4A	4	10347479	10349902	-	2347	protein_coding	HSF A4A [Source:UniProtKB/TrEMBL;Acc:A0A178UUP9]	HSF_DNA-bind
AT4G18890	28775	218	447	9	0.002295	0.0158	BEH3	4	10352386	10355555	+	2045	protein_coding	BES1/BZR1 homolog protein 3 [Source:UniProtKB/Swiss-Prot;Acc:O49404]	-
AT5G07100	28775	88	447	5	0.00252	0.01702	WRKY26	5	2204206	2205965	+	1576	protein_coding	Probable WRKY transcription factor 26 [Source:UniProtKB/Swiss-Prot;Acc:Q9C5T3]	WRKY
AT2G22750	28775	268	447	10	0.003348	0.02197	-	2	9671673	9673928	+	1404	protein_coding	basic helix-loop-helix (bHLH) DNA-binding superfamily protein [Source:TAIR;Acc:AT2G22750]	HLH
AT3G10030	28775	40	447	3	0.003375	0.02197	-	3	3092016	3095025	-	2359	protein_coding	AT3g10030/T22K18_15 [Source:UniProtKB/TrEMBL;Acc:Q94JR1]	AA_kinase
AT1G01250	28775	131	447	6	0.00447	0.02858	ERF023	1	104440	105330	-	891	protein_coding	Ethylene-responsive transcription factor ERF023 [Source:UniProtKB/Swiss-Prot;Acc:Q1ECI2]	AP2
AT5G60130	28775	22	447	2	0.004604	0.02892	-	5	24211789	24213386	-	1464	protein_coding	B3 domain-containing protein At5g60130 [Source:UniProtKB/Swiss-Prot;Acc:Q9LVG1]	B3
AT1G78080	28775	74	447	4	0.005924	0.03657	RAP2-4	1	29364072	29366207	+	2136	protein_coding	Ethylene-responsive transcription factor RAP2-4 [Source:UniProtKB/Swiss-Prot;Acc:Q8H1E4]	AP2
AT3G01970	28775	75	447	4	0.006268	0.03781	WRKY45	3	325952	327412	-	1359	protein_coding	Probable WRKY transcription factor 45 [Source:UniProtKB/Swiss-Prot;Acc:Q9S763]	WRKY
AT2G18300	28775	142	447	6	0.006894	0.04046	-	2	7952404	7954785	-	1971	protein_coding	Basic helix-loop-helix (BHLH) DNA-binding superfamily protein [Source:UniProtKB/TrEMBL;Acc:F4IQH8]	HLH
AT4G36930	28775	181	447	7	0.007582	0.04313	SPT	4	17414083	17416386	+	1647	protein_coding	SPT [Source:UniProtKB/TrEMBL;Acc:A0A178UVX7]	HLH
AT1G29280	28775	79	447	4	0.007785	0.04313	WRKY65	1	10236337	10237990	+	1555	protein_coding	At1g29280 [Source:UniProtKB/TrEMBL;Acc:Q0V866]	WRKY
AT2G21900	28775	79	447	4	0.007785	0.04313	WRKY59	2	9333844	9336278	-	970	protein_coding	At2g21900 [Source:UniProtKB/TrEMBL;Acc:Q1LYW5]	WRKY
AT2G24260	28775	111	447	5	0.00783	0.04313	BHLH66	2	10319213	10322423	-	1768	protein_coding	Transcription factor bHLH66 [Source:UniProtKB/Swiss-Prot;Acc:Q9ZUG9]	HLH
AT3G15500	28775	27	447	2	0.008258	0.04412	NAC055	3	5234457	5236196	+	1542	protein_coding	NAC3 [Source:UniProtKB/TrEMBL;Acc:A0A178VLD3]	NAM
AT1G06180	28775	113	447	5	0.008516	0.04484	ATMYB13	1	1889362	1891276	+	1076	protein_coding	Transcription factor MYB13 [Source:UniProtKB/Swiss-Prot;Acc:Q9LNC9]	Myb_DNA-binding
AT1G22070	28775	52	447	3	0.008644	0.04485	TGA3	1	7789133	7792139	+	1991	protein_coding	At1g22070 [Source:UniProtKB/TrEMBL;Acc:Q147Q9]	-
AT1G19350	28775	350	447	11	0.009113	0.04596	BES1	1	6688463	6691216	+	2437	protein_coding	Brassinosteroid signaling positive regulator (BZR1) family protein [Source:UniProtKB/TrEMBL;Acc:F4HP45]	-
AT5G60850	28775	28	447	2	0.009144	0.04596	DOF5.4	5	24480291	24482163	+	1873	protein_coding	OBP4 [Source:UniProtKB/TrEMBL;Acc:A0A178UF84]	zf-Dof
AT5G43410	28775	115	447	5	0.009244	0.04596	ERF096	5	17435010	17435405	-	396	protein_coding	Ethylene-responsive transcription factor ERF096 [Source:UniProtKB/Swiss-Prot;Acc:Q9LSX0]	AP2
AT4G30980	28775	310	447	10	0.009652	0.04628	LRL2	4	15078731	15081775	-	1860	protein_coding	LJRHL1-like 2 [Source:TAIR;Acc:AT4G30980]	HLH
AT2G41690	28775	29	447	2	0.01008	0.04628	HSFB3	2	17381647	17382851	+	1085	protein_coding	Heat stress transcription factor B-3 [Source:UniProtKB/Swiss-Prot;Acc:O22230]	HSF_DNA-bind
AT5G24110	28775	55	447	3	0.0105	0.04645	WRKY30	5	8153115	8154710	-	1290	protein_coding	Probable WRKY transcription factor 30 [Source:UniProtKB/Swiss-Prot;Acc:Q9FL62]	WRKY
AT5G65210	28775	55	447	3	0.0105	0.04645	TGA1	5	26057533	26061157	+	2955	protein_coding	Transcription factor TGA1 [Source:UniProtKB/Swiss-Prot;Acc:Q39237]	bZIP_1
AT5G14960	28775	85	447	4	0.01051	0.04645	E2FD	5	4843855	4846664	+	1504	protein_coding	E2F transcription factor-like E2FD [Source:UniProtKB/Swiss-Prot;Acc:Q9LFQ9]	E2F_TDP
AT5G45300	28775	315	447	10	0.01079	0.04665	BMY2	5	18353525	18356888	+	2373	protein_coding	beta-amylase 2 [Source:TAIR;Acc:AT5G45300]	-
AT1G51140	28775	30	447	2	0.01108	0.04665	BHLH122	1	18943447	18945812	-	1694	protein_coding	Transcription factor bHLH122 [Source:UniProtKB/Swiss-Prot;Acc:Q9C690]	HLH
AT5G01900	28775	30	447	2	0.01108	0.04665	WRKY62	5	350925	352095	-	1085	protein_coding	Uncharacterized protein At5g01900 (Fragment) [Source:UniProtKB/TrEMBL;Acc:C0SVM7]	WRKY
AT5G45580	28775	30	447	2	0.01108	0.04665	PHL11	5	18480809	18483044	-	1617	protein_coding	Myb family transcription factor PHL11 [Source:UniProtKB/Swiss-Prot;Acc:C0SVS4]	Myb_DNA-binding
AT5G08330	28775	195	447	7	0.01157	0.04816	TCP21	5	2680401	2681993	+	1593	protein_coding	Transcription factor TCP21 [Source:UniProtKB/Swiss-Prot;Acc:Q9FTA2]	TCP
AT1G77920	28775	57	447	3	0.01187	0.04855	TGA7	1	29298243	29300945	+	1908	protein_coding	Transcription factor TGA7 [Source:UniProtKB/Swiss-Prot;Acc:Q93ZE2]	bZIP_1

## Sheet: shoot_5h
TF	Background_all	Background_bind	Query_all	Query_bind	p_value	q_value	gene_name	gene_chr	gene_start	gene_end	gene_strand	gene_length	gene_biotype	gene_description	tf_family
AT2G36010	28775	65	1764	26	2.247e-16	1.103e-13	E2F3	2	15119516	15123184	+	2113	protein_coding	E2F transcription factor 3 [Source:UniProtKB/TrEMBL;Acc:F4ILT1]	E2F_TDP
AT3G48160	28775	106	1764	32	2.671e-15	6.556e-13	E2FE	3	17783331	17786160	+	1899	protein_coding	E2F transcription factor-like E2FE [Source:UniProtKB/Swiss-Prot;Acc:Q8LSZ4]	E2F_TDP
AT5G14960	28775	85	1764	25	3.69e-12	6.04e-10	E2FD	5	4843855	4846664	+	1504	protein_coding	E2F transcription factor-like E2FD [Source:UniProtKB/Swiss-Prot;Acc:Q9LFQ9]	E2F_TDP
AT4G32730	28775	94	1764	20	1.924e-07	2.362e-05	PC-MYB1	4	15790133	15796114	+	3874	protein_coding	Homeodomain-like protein [Source:UniProtKB/TrEMBL;Acc:F4JV48]	Myb_DNA-binding
AT5G02320	28775	96	1764	20	2.81e-07	2.532e-05	MYB3R5	5	482793	486473	-	2451	protein_coding	Transcription factor MYB3R-5 [Source:UniProtKB/Swiss-Prot;Acc:Q6R032]	Myb_DNA-binding
AT5G11510	28775	113	1764	22	3.095e-07	2.532e-05	MYB3R4	5	3679748	3684884	+	3711	protein_coding	Transcription factor MYB3R-4 [Source:UniProtKB/Swiss-Prot;Acc:Q94FL9]	Myb_DNA-binding
AT4G14770	28775	38	1764	10	1.147e-05	0.0008046	TCX2	4	8480634	8484976	-	3534	protein_coding	Protein tesmin/TSO1-like CXC 2 [Source:UniProtKB/Swiss-Prot;Acc:F4JIF5]	-
AT4G33280	28775	32	1764	9	1.355e-05	0.0008318	-	4	16047134	16049390	-	1909	protein_coding	AP2/B3-like transcriptional factor family protein [Source:TAIR;Acc:AT4G33280]	B3
AT5G22220	28775	17	1764	6	3.621e-05	0.001976	E2FB	5	7360535	7364505	+	2009	protein_coding	Transcription factor E2FB [Source:UniProtKB/Swiss-Prot;Acc:Q9FV71]	E2F_TDP
AT3G09230	28775	13	1764	5	6.208e-05	0.003048	MYB1	3	2833346	2835390	+	1552	protein_coding	Transcription factor MYB1 [Source:UniProtKB/Swiss-Prot;Acc:Q42575]	Myb_DNA-binding
AT1G06180	28775	113	1764	17	0.0001752	0.00782	ATMYB13	1	1889362	1891276	+	1076	protein_coding	Transcription factor MYB13 [Source:UniProtKB/Swiss-Prot;Acc:Q9LNC9]	Myb_DNA-binding
AT2G24260	28775	111	1764	16	0.0004218	0.0164	BHLH66	2	10319213	10322423	-	1768	protein_coding	Transcription factor bHLH66 [Source:UniProtKB/Swiss-Prot;Acc:Q9ZUG9]	HLH
AT3G51080	28775	31	1764	7	0.0004343	0.0164	GATA6	3	18973126	18974892	+	1384	protein_coding	GATA transcription factor [Source:UniProtKB/TrEMBL;Acc:A0A178VKT0]	GATA
AT3G10113	28775	40	1764	8	0.000579	0.01858	RVE7L	3	3117896	3119391	-	1158	protein_coding	Protein REVEILLE 7-like [Source:UniProtKB/Swiss-Prot;Acc:F4J2J6]	Myb_DNA-binding
AT5G17300	28775	40	1764	8	0.000579	0.01858	RVE1	5	5690225	5692992	-	2017	protein_coding	Protein REVEILLE 1 [Source:UniProtKB/Swiss-Prot;Acc:F4KGY6]	Myb_DNA-binding
AT4G24470	28775	318	1764	34	0.0006055	0.01858	ZIM	4	12645542	12647985	+	1448	protein_coding	GATA-type zinc finger protein with TIFY domain-containing protein [Source:UniProtKB/TrEMBL;Acc:F4JQX4]	CCT
AT2G23320	28775	76	1764	12	0.0006722	0.01864	WRKY15	2	9924886	9926372	+	1284	protein_coding	Probable WRKY transcription factor 15 [Source:UniProtKB/Swiss-Prot;Acc:O22176]	WRKY
AT2G45680	28775	126	1764	17	0.0006833	0.01864	TCP9	2	18820242	18821889	-	1648	protein_coding	Transcription factor TCP9 [Source:UniProtKB/Swiss-Prot;Acc:O64647]	TCP
AT2G33810	28775	8	1764	3	0.0008068	0.02085	SPL3	2	14305001	14306072	+	981	protein_coding	Squamosa promoter-binding-like protein 3 [Source:UniProtKB/Swiss-Prot;Acc:P93015]	SBP
AT5G56110	28775	20	1764	5	0.0009666	0.02373	MYB80	5	22719191	22720664	+	963	protein_coding	MYB80 [Source:UniProtKB/TrEMBL;Acc:A0A178UM75]	Myb_DNA-binding
AT1G22070	28775	52	1764	9	0.001083	0.02427	TGA3	1	7789133	7792139	+	1991	protein_coding	At1g22070 [Source:UniProtKB/TrEMBL;Acc:Q147Q9]	-
AT3G45150	28775	61	1764	10	0.001087	0.02427	TCP16	3	16531179	16531676	+	498	protein_coding	Transcription factor TCP16 [Source:UniProtKB/Swiss-Prot;Acc:Q9M1U4]	TCP
AT5G52660	28775	28	1764	6	0.001215	0.02595	RVE6	5	21359001	21362273	-	1654	protein_coding	Protein REVEILLE 6 [Source:UniProtKB/Swiss-Prot;Acc:Q8H0W3]	Myb_DNA-binding
AT4G36780	28775	133	1764	17	0.001294	0.02648	BEH2	4	17332269	17334355	-	1661	protein_coding	BES1/BZR1 homolog 2 [Source:TAIR;Acc:AT4G36780]	-
AT3G22780	28775	29	1764	6	0.001518	0.02941	TSO1	3	8048802	8052504	+	2659	protein_coding	CRC domain-containing protein TSO1 [Source:UniProtKB/Swiss-Prot;Acc:Q9LUI3]	-
AT4G24240	28775	93	1764	13	0.001557	0.02941	WRKY7	4	12571538	12573783	+	2144	protein_coding	Probable WRKY transcription factor 7 [Source:UniProtKB/Swiss-Prot;Acc:Q9STX0]	WRKY
AT5G65210	28775	55	1764	9	0.001695	0.03076	TGA1	5	26057533	26061157	+	2955	protein_coding	Transcription factor TGA1 [Source:UniProtKB/Swiss-Prot;Acc:Q39237]	bZIP_1
AT5G43410	28775	115	1764	15	0.001754	0.03076	ERF096	5	17435010	17435405	-	396	protein_coding	Ethylene-responsive transcription factor ERF096 [Source:UniProtKB/Swiss-Prot;Acc:Q9LSX0]	AP2
AT3G27785	28775	39	1764	7	0.002188	0.03705	MYB118	3	10288603	10290934	-	1700	protein_coding	Transcription factor MYB118 [Source:UniProtKB/Swiss-Prot;Acc:Q9LVW4]	-
AT4G14410	28775	67	1764	10	0.002388	0.03909	BHLH104	4	8299397	8301667	+	2019	protein_coding	Transcription factor bHLH104 [Source:UniProtKB/Swiss-Prot;Acc:Q8L467]	HLH
AT3G12250	28775	58	1764	9	0.00256	0.03952	TGA6	3	3905423	3908983	+	2367	protein_coding	TGACG motif-binding factor 6 [Source:UniProtKB/TrEMBL;Acc:F4J8P7]	bZIP_1
AT3G10030	28775	40	1764	7	0.002591	0.03952	-	3	3092016	3095025	-	2359	protein_coding	AT3g10030/T22K18_15 [Source:UniProtKB/TrEMBL;Acc:Q94JR1]	AA_kinase
AT2G18300	28775	142	1764	17	0.00271	0.03952	-	2	7952404	7954785	-	1971	protein_coding	Basic helix-loop-helix (BHLH) DNA-binding superfamily protein [Source:UniProtKB/TrEMBL;Acc:F4IQH8]	HLH
AT1G01250	28775	131	1764	16	0.002737	0.03952	ERF023	1	104440	105330	-	891	protein_coding	Ethylene-responsive transcription factor ERF023 [Source:UniProtKB/Swiss-Prot;Acc:Q1ECI2]	AP2
AT1G72740	28775	546	1764	49	0.003133	0.04106	-	1	27380260	27382924	-	1340	protein_coding	Telomere repeat-binding factor 5 [Source:UniProtKB/Swiss-Prot;Acc:F4IEY4]	Myb_DNA-binding
AT1G19350	28775	350	1764	34	0.003136	0.04106	BES1	1	6688463	6691216	+	2437	protein_coding	Brassinosteroid signaling positive regulator (BZR1) family protein [Source:UniProtKB/TrEMBL;Acc:F4HP45]	-
AT4G17490	28775	402	1764	38	0.003225	0.04106	ERF6	4	9752824	9754161	-	1338	protein_coding	Ethylene-responsive transcription factor 6 [Source:UniProtKB/Swiss-Prot;Acc:Q8VZ91]	AP2
AT5G02840	28775	11	1764	3	0.003277	0.04106	RVE4	5	648648	651979	+	2107	protein_coding	LCL1 [Source:UniProtKB/TrEMBL;Acc:A0A178U8Z5]	Myb_DNA-binding
AT5G52830	28775	80	1764	11	0.003376	0.04106	WRKY27	5	21410769	21412526	+	1582	protein_coding	Probable WRKY transcription factor 27 [Source:UniProtKB/Swiss-Prot;Acc:Q9FLX8]	WRKY
AT1G69560	28775	25	1764	5	0.003393	0.04106	MYB105	1	26157702	26159094	+	1234	protein_coding	myb domain protein 105 [Source:TAIR;Acc:AT1G69560]	Myb_DNA-binding
AT5G01380	28775	277	1764	28	0.003545	0.04106	GT-3A	5	155610	157601	-	1296	protein_coding	Trihelix transcription factor GT-3a [Source:UniProtKB/Swiss-Prot;Acc:Q9SDW0]	-
AT2G31220	28775	102	1764	13	0.003744	0.04106	BHLH10	2	13302666	13304869	+	1755	protein_coding	Transcription factor bHLH10 [Source:UniProtKB/Swiss-Prot;Acc:Q84TK1]	HLH
AT3G23250	28775	81	1764	11	0.003747	0.04106	MYB15	3	8309209	8310910	+	1506	protein_coding	Transcription factor MYB15 [Source:UniProtKB/Swiss-Prot;Acc:Q9LTC4]	Myb_DNA-binding
AT5G63260	28775	18	1764	4	0.003763	0.04106	-	5	25361713	25364882	+	1972	protein_coding	Zinc finger C-x8-C-x5-C-x3-H type family protein [Source:UniProtKB/TrEMBL;Acc:F4K9A6]	zf-CCCH
AT3G06490	28775	34	1764	6	0.004003	0.04198	MYB108	3	2003393	2006727	+	1867	protein_coding	Transcription factor MYB108 [Source:UniProtKB/Swiss-Prot;Acc:Q9LDE1]	Myb_DNA-binding
AT3G23690	28775	267	1764	27	0.004018	0.04198	BHLH77	3	8528609	8531358	-	2143	protein_coding	Transcription factor bHLH77 [Source:UniProtKB/Swiss-Prot;Acc:Q9LK48]	HLH
AT1G78700	28775	148	1764	17	0.004239	0.04277	BEH4	1	29599349	29601682	+	1626	protein_coding	BES1/BZR1 homolog protein 4 [Source:UniProtKB/Swiss-Prot;Acc:Q9ZV88]	-
AT3G23240	28775	219	1764	23	0.004268	0.04277	ERF1B	3	8295617	8296604	+	988	protein_coding	Ethylene-responsive transcription factor 1B [Source:UniProtKB/Swiss-Prot;Acc:Q8LDC8]	AP2
AT5G06960	28775	53	1764	8	0.004587	0.04418	TGA5	5	2154746	2157719	+	1704	protein_coding	TGA5 [Source:UniProtKB/TrEMBL;Acc:A0A178UIF0]	bZIP_1
AT4G16110	28775	12	1764	3	0.004679	0.04418	ARR2	4	9112686	9116164	+	2666	nontranslating_CDS	response regulator 2 [Source:TAIR;Acc:AT4G16110]	Response_reg
AT4G36740	28775	12	1764	3	0.004679	0.04418	HB-5	4	17314453	17316441	-	977	protein_coding	homeobox protein 40 [Source:TAIR;Acc:AT4G36740]	Homeobox
AT4G23750	28775	84	1764	11	0.00506	0.04643	CRF2	4	12376122	12378032	+	1911	protein_coding	Ethylene-responsive transcription factor CRF2 [Source:UniProtKB/Swiss-Prot;Acc:Q9SUQ2]	AP2
AT1G47870	28775	27	1764	5	0.005106	0.04643	E2FC	1	17634697	17637809	+	1683	protein_coding	E2FC [Source:UniProtKB/TrEMBL;Acc:A0A178WB46]	E2F_TDP
AT1G78080	28775	74	1764	10	0.005258	0.04694	RAP2-4	1	29364072	29366207	+	2136	protein_coding	Ethylene-responsive transcription factor RAP2-4 [Source:UniProtKB/Swiss-Prot;Acc:Q8H1E4]	AP2

## Sheet: shoot_11d
TF	Background_all	Background_bind	Query_all	Query_bind	p_value	q_value	gene_name	gene_chr	gene_start	gene_end	gene_strand	gene_length	gene_biotype	gene_description	tf_family
AT2G36010	28775	65	1495	23	6.338e-15	2.966e-12	E2F3	2	15119516	15123184	+	2113	protein_coding	E2F transcription factor 3 [Source:UniProtKB/TrEMBL;Acc:F4ILT1]	E2F_TDP
AT5G14960	28775	85	1495	25	8.456e-14	1.979e-11	E2FD	5	4843855	4846664	+	1504	protein_coding	E2F transcription factor-like E2FD [Source:UniProtKB/Swiss-Prot;Acc:Q9LFQ9]	E2F_TDP
AT3G48160	28775	106	1495	23	7.924e-10	1.236e-07	E2FE	3	17783331	17786160	+	1899	protein_coding	E2F transcription factor-like E2FE [Source:UniProtKB/Swiss-Prot;Acc:Q8LSZ4]	E2F_TDP
AT1G72740	28775	546	1495	58	9.595e-08	1.123e-05	-	1	27380260	27382924	-	1340	protein_coding	Telomere repeat-binding factor 5 [Source:UniProtKB/Swiss-Prot;Acc:F4IEY4]	Myb_DNA-binding
AT4G14770	28775	38	1495	10	2.352e-06	0.0002202	TCX2	4	8480634	8484976	-	3534	protein_coding	Protein tesmin/TSO1-like CXC 2 [Source:UniProtKB/Swiss-Prot;Acc:F4JIF5]	-
AT4G33280	28775	32	1495	9	3.135e-06	0.0002445	-	4	16047134	16049390	-	1909	protein_coding	AP2/B3-like transcriptional factor family protein [Source:TAIR;Acc:AT4G33280]	B3
AT4G01280	28775	22	1495	6	8.616e-05	0.005761	RVE5	4	535198	538098	+	2246	protein_coding	Protein REVEILLE 5 [Source:UniProtKB/Swiss-Prot;Acc:C0SVG5]	Myb_DNA-binding
AT5G43410	28775	115	1495	15	0.0003009	0.01609	ERF096	5	17435010	17435405	-	396	protein_coding	Ethylene-responsive transcription factor ERF096 [Source:UniProtKB/Swiss-Prot;Acc:Q9LSX0]	AP2
AT4G24240	28775	93	1495	13	0.0003094	0.01609	WRKY7	4	12571538	12573783	+	2144	protein_coding	Probable WRKY transcription factor 7 [Source:UniProtKB/Swiss-Prot;Acc:Q9STX0]	WRKY
AT1G47870	28775	27	1495	6	0.000357	0.01671	E2FC	1	17634697	17637809	+	1683	protein_coding	E2FC [Source:UniProtKB/TrEMBL;Acc:A0A178WB46]	E2F_TDP
AT5G52660	28775	28	1495	6	0.0004548	0.01935	RVE6	5	21359001	21362273	-	1654	protein_coding	Protein REVEILLE 6 [Source:UniProtKB/Swiss-Prot;Acc:Q8H0W3]	Myb_DNA-binding
AT4G17490	28775	402	1495	36	0.0005852	0.02282	ERF6	4	9752824	9754161	-	1338	protein_coding	Ethylene-responsive transcription factor 6 [Source:UniProtKB/Swiss-Prot;Acc:Q8VZ91]	AP2
AT1G19790	28775	15	1495	4	0.0007286	0.02368	SRS7	1	6838120	6840313	-	1800	protein_coding	Protein SHI RELATED SEQUENCE 7 [Source:UniProtKB/Swiss-Prot;Acc:Q9FXH7]	-
AT2G40260	28775	15	1495	4	0.0007286	0.02368	-	2	16816530	16818730	-	1902	protein_coding	Homeodomain-like superfamily protein [Source:UniProtKB/TrEMBL;Acc:Q9SIZ5]	Myb_DNA-binding
AT5G11510	28775	113	1495	14	0.000759	0.02368	MYB3R4	5	3679748	3684884	+	3711	protein_coding	Transcription factor MYB3R-4 [Source:UniProtKB/Swiss-Prot;Acc:Q94FL9]	Myb_DNA-binding
AT3G23240	28775	219	1495	22	0.001102	0.03125	ERF1B	3	8295617	8296604	+	988	protein_coding	Ethylene-responsive transcription factor 1B [Source:UniProtKB/Swiss-Prot;Acc:Q8LDC8]	AP2
AT4G32730	28775	94	1495	12	0.001135	0.03125	PC-MYB1	4	15790133	15796114	+	3874	protein_coding	Homeodomain-like protein [Source:UniProtKB/TrEMBL;Acc:F4JV48]	Myb_DNA-binding
AT5G22220	28775	17	1495	4	0.001376	0.03405	E2FB	5	7360535	7364505	+	2009	protein_coding	Transcription factor E2FB [Source:UniProtKB/Swiss-Prot;Acc:Q9FV71]	E2F_TDP
AT5G02320	28775	96	1495	12	0.001382	0.03405	MYB3R5	5	482793	486473	-	2451	protein_coding	Transcription factor MYB3R-5 [Source:UniProtKB/Swiss-Prot;Acc:Q6R032]	Myb_DNA-binding
AT5G02840	28775	11	1495	3	0.001784	0.04017	RVE4	5	648648	651979	+	2107	protein_coding	LCL1 [Source:UniProtKB/TrEMBL;Acc:A0A178U8Z5]	Myb_DNA-binding
AT2G44840	28775	241	1495	23	0.001802	0.04017	ERF13	2	18495215	18496327	+	1113	protein_coding	Ethylene-responsive transcription factor 13 [Source:UniProtKB/Swiss-Prot;Acc:Q8L9K1]	AP2
AT4G31550	28775	100	1495	12	0.002012	0.0428	WRKY11	4	15289788	15291934	-	1818	protein_coding	Probable WRKY transcription factor 11 [Source:UniProtKB/Swiss-Prot;Acc:Q9SV15]	WRKY
AT1G80840	28775	102	1495	12	0.002406	0.04486	WRKY40	1	30383561	30385499	+	1325	protein_coding	Probable WRKY transcription factor 40 [Source:UniProtKB/Swiss-Prot;Acc:Q9SAH7]	WRKY
AT4G16110	28775	12	1495	3	0.002566	0.04486	ARR2	4	9112686	9116164	+	2666	nontranslating_CDS	response regulator 2 [Source:TAIR;Acc:AT4G16110]	Response_reg
AT5G67450	28775	37	1495	6	0.002629	0.04486	AZF1	5	26918765	26920179	-	1415	protein_coding	ZF1 [Source:UniProtKB/TrEMBL;Acc:A0A178UTI6]	-
AT5G60850	28775	28	1495	5	0.002734	0.04486	DOF5.4	5	24480291	24482163	+	1873	protein_coding	OBP4 [Source:UniProtKB/TrEMBL;Acc:A0A178UF84]	zf-Dof
AT5G52830	28775	80	1495	10	0.00278	0.04486	WRKY27	5	21410769	21412526	+	1582	protein_coding	Probable WRKY transcription factor 27 [Source:UniProtKB/Swiss-Prot;Acc:Q9FLX8]	WRKY
AT1G18330	28775	38	1495	6	0.003081	0.04651	RVE7	1	6305814	6308243	-	2026	protein_coding	Protein REVEILLE 7 [Source:UniProtKB/Swiss-Prot;Acc:B3H5A8]	Myb_DNA-binding
AT2G33550	28775	38	1495	6	0.003081	0.04651	ASR3	2	14209982	14211693	-	1349	protein_coding	Trihelix transcription factor ASR3 [Source:UniProtKB/Swiss-Prot;Acc:Q8VZ20]	-

## Sheet: WT_root
TF	Background_all	Background_bind	Query_all	Query_bind	p_value	q_value	gene_name	gene_chr	gene_start	gene_end	gene_strand	gene_length	gene_biotype	gene_description	tf_family

## Sheet: root_30m
TF	Background_all	Background_bind	Query_all	Query_bind	p_value	q_value	gene_name	gene_chr	gene_start	gene_end	gene_strand	gene_length	gene_biotype	gene_description	tf_family
AT2G03340	28775	75	179	5	7.517e-06	0.0008719	WRKY3	2	1014350	1017222	-	2202	protein_coding	Putative WRKY DNA-binding protein [Source:UniProtKB/TrEMBL;Acc:Q0WPM8]	WRKY
AT2G38470	28775	75	179	5	7.517e-06	0.0008719	WRKY33	2	16108235	16110766	+	2028	protein_coding	WRKY33 [Source:UniProtKB/TrEMBL;Acc:A0A384L4W4]	WRKY
AT5G26170	28775	82	179	5	1.261e-05	0.0009751	WRKY50	5	9146879	9148391	-	1082	protein_coding	Probable WRKY transcription factor 50 [Source:UniProtKB/Swiss-Prot;Acc:Q8VWQ5]	WRKY
AT5G09410	28775	133	179	6	2.063e-05	0.001196	EICBP.B	5	2920827	2927480	+	3687	protein_coding	Ethylene induced calmodulin binding protein [Source:UniProtKB/TrEMBL;Acc:F4KCL4]	CG-1
AT2G30590	28775	66	179	4	5.79e-05	0.002687	WRKY21	2	13033418	13035797	+	2110	protein_coding	Probable WRKY transcription factor 21 [Source:UniProtKB/Swiss-Prot;Acc:O04336]	WRKY
AT4G23550	28775	71	179	4	8.226e-05	0.002725	WRKY29	4	12291632	12293367	+	1393	protein_coding	WRKY29 [Source:UniProtKB/TrEMBL;Acc:A0A178V2E9]	WRKY
AT1G29860	28775	72	179	4	8.796e-05	0.002725	WRKY71	1	10454433	10455874	+	1120	protein_coding	WRKY transcription factor 71 [Source:UniProtKB/Swiss-Prot;Acc:Q93WV4]	WRKY
AT4G04450	28775	73	179	4	9.396e-05	0.002725	WRKY42	4	2218042	2221260	+	2408	protein_coding	WRKY transcription factor 42 [Source:UniProtKB/Swiss-Prot;Acc:Q9XEC3]	WRKY
AT2G23320	28775	76	179	4	0.0001138	0.002935	WRKY15	2	9924886	9926372	+	1284	protein_coding	Probable WRKY transcription factor 15 [Source:UniProtKB/Swiss-Prot;Acc:O22176]	WRKY
AT2G47260	28775	23	179	2	0.0003825	0.008874	WRKY23	2	19404802	19407098	-	1909	protein_coding	WRKY transcription factor 23 [Source:UniProtKB/Swiss-Prot;Acc:O22900]	WRKY
AT1G80840	28775	102	179	4	0.0004507	0.009505	WRKY40	1	30383561	30385499	+	1325	protein_coding	Probable WRKY transcription factor 40 [Source:UniProtKB/Swiss-Prot;Acc:Q9SAH7]	WRKY
AT5G13080	28775	109	179	4	0.0006104	0.0118	WRKY75	5	4149738	4151201	-	810	protein_coding	WRKY75 [Source:UniProtKB/TrEMBL;Acc:A0A178UJF4]	WRKY
AT4G18170	28775	122	179	4	0.001015	0.01682	WRKY28	4	10061214	10062893	+	1453	protein_coding	WRKY transcription factor [Source:UniProtKB/TrEMBL;Acc:A0A178V3M3]	WRKY
AT3G01970	28775	75	179	3	0.001248	0.01837	WRKY45	3	325952	327412	-	1359	protein_coding	Probable WRKY transcription factor 45 [Source:UniProtKB/Swiss-Prot;Acc:Q9S763]	WRKY
AT3G56400	28775	76	179	3	0.001311	0.01837	WRKY70	3	20908711	20910623	-	1470	protein_coding	Probable WRKY transcription factor 70 [Source:UniProtKB/Swiss-Prot;Acc:Q9LY00]	WRKY
AT5G52830	28775	80	179	3	0.001585	0.02014	WRKY27	5	21410769	21412526	+	1582	protein_coding	Probable WRKY transcription factor 27 [Source:UniProtKB/Swiss-Prot;Acc:Q9FLX8]	WRKY
AT4G01720	28775	82	179	3	0.001736	0.02014	WRKY47	4	744804	748554	+	1950	protein_coding	Probable WRKY transcription factor 47 [Source:UniProtKB/Swiss-Prot;Acc:Q9ZSI7]	WRKY
AT5G07100	28775	88	179	3	0.002248	0.02484	WRKY26	5	2204206	2205965	+	1576	protein_coding	Probable WRKY transcription factor 26 [Source:UniProtKB/Swiss-Prot;Acc:Q9C5T3]	WRKY
AT4G24240	28775	93	179	3	0.002749	0.02755	WRKY7	4	12571538	12573783	+	2144	protein_coding	Probable WRKY transcription factor 7 [Source:UniProtKB/Swiss-Prot;Acc:Q9STX0]	WRKY
AT2G46130	28775	94	179	3	0.002857	0.02755	WRKY43	2	18957212	18957925	+	628	protein_coding	Probable WRKY transcription factor 43 [Source:UniProtKB/Swiss-Prot;Acc:Q8GY11]	WRKY
AT4G01250	28775	95	179	3	0.002968	0.02755	WRKY22	4	522530	524249	-	1326	protein_coding	WRKY transcription factor 22 [Source:UniProtKB/Swiss-Prot;Acc:O04609]	WRKY
AT4G31550	28775	100	179	3	0.003569	0.02913	WRKY11	4	15289788	15291934	-	1818	protein_coding	Probable WRKY transcription factor 11 [Source:UniProtKB/Swiss-Prot;Acc:Q9SV15]	WRKY
AT5G41570	28775	101	179	3	0.003699	0.02913	WRKY24	5	16624157	16625977	+	891	protein_coding	Probable WRKY transcription factor 24 [Source:UniProtKB/Swiss-Prot;Acc:Q9FFS3]	WRKY
AT5G46350	28775	106	179	3	0.004394	0.02913	WRKY8	5	18801164	18804056	-	1375	protein_coding	WRKY transcription factor 8 [Source:UniProtKB/Swiss-Prot;Acc:Q9FL26]	WRKY
AT3G21175	28775	107	179	3	0.004543	0.02928	GATA24	3	7422026	7424989	+	1862	protein_coding	GATA transcription factor 24 [Source:UniProtKB/Swiss-Prot;Acc:Q8GXL7]	GATA
AT5G24110	28775	55	179	2	0.004898	0.02928	WRKY30	5	8153115	8154710	-	1290	protein_coding	Probable WRKY transcription factor 30 [Source:UniProtKB/Swiss-Prot;Acc:Q9FL62]	WRKY
AT3G45150	28775	61	179	2	0.00654	0.03612	TCP16	3	16531179	16531676	+	498	protein_coding	Transcription factor TCP16 [Source:UniProtKB/Swiss-Prot;Acc:Q9M1U4]	TCP
AT5G39610	28775	65	179	2	0.007795	0.04043	NAC92	5	15858398	15859911	-	1312	protein_coding	NAC domain-containing protein 92 [Source:UniProtKB/Swiss-Prot;Acc:Q9FKA0]	NAM
AT2G30250	28775	66	179	2	0.008129	0.04043	WRKY25	2	12903208	12905338	-	1776	protein_coding	Probable WRKY transcription factor 25 [Source:UniProtKB/Swiss-Prot;Acc:O22921]	WRKY
AT2G24430	28775	68	179	2	0.008823	0.04184	ANAC038	2	10383497	10386625	-	1093	protein_coding	NAC domain containing protein 38 [Source:UniProtKB/TrEMBL;Acc:Q9ZQ25]	NAM
AT2G40740	28775	69	179	2	0.009182	0.04184	WRKY55	2	16997078	16999499	+	1201	protein_coding	WRKY DNA-binding protein 55 [Source:TAIR;Acc:AT2G40740]	WRKY
AT1G01250	28775	131	179	3	0.009198	0.04184	ERF023	1	104440	105330	-	891	protein_coding	Ethylene-responsive transcription factor ERF023 [Source:UniProtKB/Swiss-Prot;Acc:Q1ECI2]	AP2

[truncated: 8 more sheets: root_2h, root_5h, root_11d, PSY_shoot, PSY_root, flg22, WCS417_shoot, WCS417_root]
