# Supplementary material for: Phytosulfokine downregulates defense‐related WRKY transcription factors and attenuates pathogen‐associated molecular pattern‐triggered immunity
Source: Plant J. 2024 Dec 11;120(6):2367–84. doi: 10.1111/tpj.17115 (PMC11658183; doi:10.1111/tpj.17115)
Supplement: Supplementary file 8 — Data S6. Overlap of DEGs with PSK and flg22 treatments. [file TPJ-120-2367-s014.xlsx]

## Sheet: PSK_flg22
					Figure 2
Differentially Expressed Genes					Table 2
flg22 ↑	flg22 ↓	PSK ↑	PSK ↓		flg22 ↑ PSK ↓	flg22 ↓ PSK ↓	flg22 - PSK ↓	flg22 ↓ PSK ↑	flg22 ↑ PSK ↑	flg22 - PSK ↑		flg22 ↑ PSK -	flg22 ↓ PSK -
AT1G14550	AT2G27420	AT5G47990	AT5G64120		AT1G26380	AT5G43290	AT5G43350	AT4G19170	AT3G49580	AT5G48000		AT1G14550	AT2G27420
AT1G14540	AT5G35480	AT5G48000	AT5G43350		AT2G30750	AT5G41761	AT4G12470	AT5G47450	AT2G16005	AT5G37990		AT1G14540	AT5G35480
AT1G26380	AT1G31173	AT5G37990	AT3G46280		AT1G21120	AT4G25750	AT1G49860	AT5G46900	AT4G05100	AT3G22830		AT4G10530	AT1G31173
AT4G10530	AT4G19170	AT2G23000	AT1G52200		AT5G24110		AT1G28010	AT2G22590	AT5G42590	AT5G48110		AT4G23280	AT2G15020
AT4G23280	AT2G15020	AT5G38020	AT5G64100		AT2G26560		AT1G08757	AT5G15180	AT5G47980	AT1G18870		AT1G59865	AT2G46880
AT1G59865	AT2G46880	AT5G07990	AT4G02330		AT5G57220		AT5G36220	AT2G25160	AT5G48850	AT5G42580		AT5G44990	AT3G02380
AT5G44990	AT3G02380	AT5G47450	AT1G51800		AT1G61560		AT5G44390	AT2G23000		AT3G59370		AT5G05300	AT1G73220
AT5G05300	AT1G73220	AT1G18100	AT4G12470		AT1G26420		AT2G43140	AT1G23160		AT5G65207		AT1G53625	AT1G60590
AT1G53625	AT1G60590	AT5G48010	AT1G51850		AT1G21110		AT4G18253	AT5G38020		AT1G64590		AT1G69920	AT5G18020
AT1G69920	AT5G18020	AT5G46900	AT2G28630		AT1G51890		AT3G20380	AT4G28040		AT1G05100		AT1G26410	AT1G68520
AT1G26410	AT1G68520	AT5G48850	AT5G50200		AT2G44370		AT5G36907	AT5G48010		AT4G02482		AT4G31970	AT2G29090
AT2G30750	AT2G29090	AT3G22830	AT1G49860		AT5G48430			AT2G14960		AT5G36790		AT1G22810	AT4G10910
AT4G31970	AT4G10910	AT2G25160	AT1G78000		AT2G17740			AT5G07990				AT4G16820	AT1G76210
AT1G21120	AT1G76210	AT4G28040	AT1G05700		AT5G39580			AT5G01880				AT5G64890	AT3G21670
AT1G22810	AT3G21670	AT5G47980	AT5G40780		AT2G42060			AT4G32480				AT4G31950	AT1G26790
AT4G16820	AT1G26790	AT5G48110	AT1G30110		AT2G39518			AT1G18100				AT2G23270	AT4G25780
AT5G64890	AT4G25780	AT3G49580	AT2G36690		AT2G39200			AT2G34610				AT1G79680	AT3G09450
AT4G31950	AT3G09450	AT2G34610	AT4G26200		AT5G59680			AT5G47990				AT2G29100	AT5G45650
AT2G23270	AT5G45650	AT1G18870	AT2G39200		AT4G23220							AT1G57630	AT3G03840
AT1G79680	AT3G03840	AT5G42580	AT1G28010		AT3G46280							AT3G19615	AT1G63600
AT2G29100	AT1G63600	AT2G16005	AT1G51790		AT1G13540							AT5G64905	AT1G24540
AT1G57630	AT1G24540	AT5G15180	AT2G39210		AT2G43620							AT3G60120	AT3G59250
AT3G19615	AT3G59250	AT1G23160	AT5G48430		AT5G40590							AT4G11170	AT4G38860
AT5G64905	AT4G38860	AT5G42590	AT5G40590		AT4G25350							AT1G47890	AT1G77870
AT3G60120	AT1G77870	AT3G59370	AT1G21110		AT3G07195							AT1G51913	AT2G29300
AT4G11170	AT2G29300	AT5G65207	AT3G54040		AT4G17660							AT1G71520	AT3G11110
AT1G47890	AT3G11110	AT4G19170	AT5G48540		AT4G18250							AT1G13520	AT2G03310
AT1G51913	AT2G03310	AT2G22590	AT1G08757		AT4G11890							AT5G65600	AT4G38880
AT1G71520	AT4G38880	AT2G14960	AT5G36220		AT1G65390							AT5G01550	AT4G39480
AT1G13520	AT4G39480	AT5G01880	AT1G65390		AT3G27950							AT1G26390	AT1G13650
AT5G65600	AT1G13650	AT1G64590	AT1G21120		AT2G32680							AT1G26240	AT3G19850
AT5G01550	AT3G19850	AT1G05100	AT2G25470		AT1G51820							AT5G37490	AT1G53130
AT1G26390	AT1G53130	AT4G05100	AT2G43620		AT1G52200							AT3G48630	AT2G40435
AT1G26240	AT2G40435	AT4G32480	AT2G26560		AT4G23190							AT2G31345	AT1G78450
AT5G24110	AT1G78450	AT4G02482	AT1G51830		AT2G36690							AT4G11070	AT4G35200
AT5G37490	AT4G35200	AT5G36790	AT2G44370		AT1G51800							AT4G03460	AT5G47610
AT3G48630	AT5G47610		AT5G57220		AT5G44910							AT1G51920	AT4G25250
AT2G31345	AT4G25250		AT5G44390		AT1G51850							AT5G48400	AT4G10270
AT4G11070	AT4G10270		AT1G51890		AT2G26820							AT1G66700	AT2G14060
AT4G03460	AT2G14060		AT1G08090		AT5G48540							AT1G57650	AT4G35210
AT1G51920	AT4G35210		AT5G44568		AT5G45070							AT4G28420	AT5G65730
AT5G48400	AT5G65730		AT2G46720		AT1G51790							AT4G11470	AT5G62140
AT2G26560	AT5G62140		AT3G26210		AT4G12500							AT2G43000	AT1G62410
AT1G66700	AT1G62410		AT2G44380		AT4G25110							AT1G67980	AT5G42760
AT1G57650	AT5G42760		AT4G23190		AT4G01250							AT3G49130	AT3G56080
AT4G28420	AT3G56080		AT1G33610		AT5G64120							AT1G07160	AT1G73325
AT4G11470	AT1G73325		AT2G28960		AT5G44568							AT5G22670	AT1G09350
AT5G57220	AT1G09350		AT3G59900		AT1G30720							AT5G36925	AT1G01250
AT2G43000	AT5G47450		AT1G30720		AT5G43520							AT4G22710	AT1G75460
AT1G67980	AT1G01250		AT5G46050		AT2G24850							AT2G19190	AT1G70260
AT1G61560	AT1G75460		AT1G65486		AT5G15130							AT5G56960	AT5G20670
AT3G49130	AT1G70260		AT4G18250		AT4G23140							AT3G21520	AT1G64780
AT1G07160	AT5G20670		AT5G52830		AT5G40780							AT3G23230	AT4G24700
AT5G22670	AT1G64780		AT5G24070		AT5G50200							AT4G04540	AT3G05936
AT5G36925	AT4G24700		AT3G22060		AT2G25470							AT5G64750	AT4G35783
AT4G22710	AT3G05936		AT4G01250		AT1G78000							AT1G36640	AT2G40610
AT2G19190	AT4G35783		AT3G29034		AT2G28960							AT3G14225	AT5G49360
AT1G26420	AT2G40610		AT1G26380		AT3G22060							AT1G56240	AT5G09930
AT5G56960	AT5G49360		AT1G51820		AT3G29034							AT5G36970	AT5G04120
AT3G21520	AT5G09930		AT4G23140		AT2G39210							AT5G57510	AT4G33666
AT3G23230	AT5G04120		AT2G43140		AT4G26200							AT1G56250	AT4G00165
AT4G04540	AT4G33666		AT5G59680		AT5G24230							AT1G66600	AT2G14070
AT1G21110	AT4G00165		AT2G26820		AT5G65980							AT3G18250	AT5G18010
AT5G64750	AT2G14070		AT5G39580		AT3G54040							AT2G26380	AT1G49130
AT1G36640	AT5G18010		AT1G51840		AT2G28970							AT2G37430	AT1G29450
AT3G14225	AT1G49130		AT5G44910		AT4G25310							AT5G11210	AT2G35075
AT1G56240	AT1G29450		AT3G07195		AT1G16110							AT3G15518	AT2G37030
AT5G36970	AT2G35075		AT5G49770		AT1G51830							AT3G54150	AT1G23205
AT5G57510	AT2G37030		AT5G15130		AT1G33610							AT1G30780	AT5G18030
AT1G56250	AT1G23205		AT4G25750		AT5G52830							AT4G22030	AT3G28270
AT1G66600	AT5G18030		AT5G24110		AT4G02330							AT1G05675	AT3G06145
AT3G18250	AT3G28270		AT1G11540		AT1G51840							AT2G35980	AT4G36540
AT2G26380	AT3G06145		AT5G41761		AT5G49770							AT5G45090	AT1G49640
AT2G37430	AT4G36540		AT2G24850		AT1G65486							AT1G68765	AT1G16515
AT5G11210	AT1G49640		AT2G42060		AT1G11540							AT1G11925	AT4G37700
AT3G15518	AT1G16515		AT1G07620		AT1G07620							AT3G23250	AT1G22160
AT3G54150	AT4G37700		AT4G18253		AT2G44380							AT4G18195	AT3G50570
AT1G30780	AT1G22160		AT4G25110		AT1G05700							AT3G02840	AT5G37800
AT4G22030	AT3G50570		AT2G20835		AT3G26210							AT3G43250	AT4G17920
AT1G05675	AT5G37800		AT4G25350		AT1G30110							AT1G49000	AT5G44680
AT2G35980	AT4G17920		AT3G27950		AT5G64100							AT1G13550	AT3G50270
AT5G45090	AT5G44680		AT1G26420		AT5G46050							AT1G16150	AT3G21760
AT1G68765	AT3G50270		AT4G12500		AT1G08090							AT2G30770	AT3G29410
AT1G11925	AT3G21760		AT2G17740		AT2G28630							AT3G12910	AT4G38700
AT3G23250	AT3G29410		AT4G23220		AT2G20835							AT4G14368	AT4G13564
AT4G18195	AT4G38700		AT5G45070		AT5G24070							AT1G51915	AT2G20670
AT3G02840	AT4G13564		AT2G32680		AT3G59900							AT4G28460	AT4G22200
AT1G51890	AT2G20670		AT4G17660		AT2G46720							AT5G37840	AT2G23430
AT3G43250	AT4G22200		AT5G43520									AT1G15520	AT1G26761
AT1G49000	AT2G23430		AT4G25310									AT2G02340	AT2G36750
AT1G13550	AT1G26761		AT1G16110									AT4G37370	AT1G26762
AT1G16150	AT2G36750		AT4G11890									AT5G11140	AT4G38825
AT2G30770	AT1G26762		AT5G43290									AT1G01560	AT4G34790
AT3G12910	AT4G38825		AT1G61560									AT4G40020	AT4G27670
AT4G14368	AT4G34790		AT1G13540									AT1G06135	AT1G67265
AT1G51915	AT4G27670		AT5G24230									AT5G05340	AT1G23052
AT4G28460	AT1G67265		AT2G30750									AT4G21840	AT1G62630
AT5G37840	AT1G23052		AT3G20380									AT2G39380	AT1G52342
AT1G15520	AT1G62630		AT5G65980									AT5G39100	AT1G01520
AT2G02340	AT1G52342		AT5G36907									AT1G30700	AT3G30460
AT4G37370	AT1G01520		AT2G39518									AT5G47850	AT1G10640
AT5G11140	AT3G30460		AT2G28970									AT1G69930	AT3G59400
AT1G01560	AT1G10640											AT2G29110	AT2G23130
AT4G40020	AT3G59400											AT1G02360	AT3G21460
AT1G06135	AT2G23130											AT5G25260	AT3G15570
AT5G05340	AT3G21460											AT3G63380	AT1G29460
AT2G44370	AT3G15570											AT5G66020	AT1G13610
AT4G21840	AT1G29460											AT3G48850	AT4G37925
AT2G39380	AT1G13610											AT1G65690	AT1G64500
AT5G39100	AT4G37925											AT1G56060	AT5G52780
AT1G30700	AT1G64500											AT5G25250	AT5G07690
AT5G47850	AT5G52780											AT4G11480	AT2G32530
AT1G69930	AT5G07690											AT4G21380	AT1G70270
AT5G48430	AT2G32530											AT5G61890	AT4G21445
AT2G17740	AT1G70270											AT1G30455	AT2G32540
AT2G29110	AT4G21445											AT1G29680	AT1G68570
AT1G02360	AT2G32540											AT4G37290	AT1G68190
AT5G25260	AT1G68570											AT1G66780	AT2G34620
AT3G63380	AT1G68190											AT1G74360	AT5G04950
AT5G66020	AT2G34620											AT1G32350	AT3G26320
AT3G48850	AT5G04950											AT1G66570	AT4G12310
AT1G65690	AT3G26320											AT5G39110	AT1G20470
AT1G56060	AT4G12310											AT5G52670	AT1G23050
AT5G25250	AT1G20470											AT5G39000	AT3G01660
AT4G11480	AT1G23050											AT2G31425	AT1G29660
AT5G39580	AT3G01660											AT4G15417	AT1G49200
AT4G21380	AT1G29660											AT3G55150	AT3G27025
AT5G61890	AT1G49200											AT3G02242	AT5G19190
AT1G30455	AT3G27025											AT3G48640	AT1G78230
AT1G29680	AT5G19190											AT2G02010	AT5G42800
AT4G37290	AT1G78230											AT4G37780	AT4G13260
AT1G66780	AT5G42800											AT5G38310	AT5G13730
AT1G74360	AT4G13260											AT3G44830	AT4G18220
AT1G32350	AT5G13730											AT1G64160	AT3G47430
AT1G66570	AT4G18220											AT4G23320	AT2G33350
AT5G39110	AT3G47430											AT1G49030	AT1G66130
AT5G52670	AT2G33350											AT5G60285	AT3G11920
AT5G39000	AT1G66130											AT2G25440	AT1G16410
AT2G31425	AT5G46900											AT5G28646	AT2G03750
AT4G15417	AT3G11920											AT2G02310	AT4G09350
AT3G55150	AT1G16410											AT2G27389	AT3G50750
AT3G02242	AT2G03750											AT5G22530	AT5G18080
AT3G48640	AT4G09350											AT4G39670	AT5G67430
AT2G02010	AT3G50750											AT3G24420	AT5G57785
AT4G37780	AT5G18080											AT2G29150	AT4G08300
AT5G38310	AT5G67430											AT5G01560	AT1G23110
AT3G44830	AT5G57785											AT3G26830	AT1G29420
AT1G64160	AT4G08300											AT2G31335	AT1G23965
AT4G23320	AT1G23110											AT1G67270	AT1G78995
AT1G49030	AT1G29420											AT2G40740	AT5G18050
AT2G42060	AT1G23965											AT1G80820	AT3G09162
AT5G60285	AT1G78995											AT1G80840	AT5G05420
AT2G25440	AT5G18050											AT3G13950	AT1G20190
AT5G28646	AT3G09162											AT2G33780	AT4G19430
AT2G02310	AT5G05420											AT3G16530	AT2G34010
AT2G27389	AT1G20190											AT3G61390	AT3G22360
AT5G22530	AT4G19430											AT1G68450	AT2G26690
AT4G39670	AT2G34010											AT4G14450	AT1G72645
AT3G24420	AT3G22360											AT1G66090	AT5G05430
AT2G29150	AT2G26690											AT4G37060	AT1G13448
AT5G01560	AT1G72645											AT1G02190	AT3G23930
AT3G26830	AT5G05430											AT4G23150	AT4G11460
AT2G31335	AT1G13448											AT3G13433	AT1G72430
AT1G67270	AT3G23930											AT1G65790	AT1G65890
AT2G40740	AT2G22590											AT1G19020	AT3G63088
AT1G80820	AT4G11460											AT2G22880	AT2G29320
AT1G80840	AT1G72430											AT4G21440	AT5G48490
AT3G13950	AT1G65890											AT1G61120	AT3G51420
AT2G33780	AT3G63088											AT5G01540	AT3G03830
AT3G16530	AT2G29320											AT1G61550	AT4G38840
AT3G61390	AT5G48490											AT4G21390	AT1G25240
AT1G68450	AT3G51420											AT5G40990	AT4G38870
AT4G14450	AT3G03830											AT5G26920	AT5G38100
AT1G66090	AT4G38840											AT3G01830	AT4G12690
AT4G37060	AT1G25240											AT5G22555	AT3G53250
AT1G02190	AT4G38870											AT5G57010	AT4G19420
AT4G23150	AT5G38100											AT5G55090	AT1G10550
AT3G13433	AT4G12690											AT3G09520	AT3G46650
AT1G65790	AT3G53250											AT5G48410	AT5G55740
AT1G19020	AT4G19420											AT1G24600	AT5G24150
AT2G22880	AT1G10550											AT1G01480	AT1G03440
AT4G21440	AT3G46650											AT4G20780	AT5G45820
AT1G61120	AT5G55740											AT3G52450	AT2G36790
AT2G39518	AT5G24150											AT4G37710	AT4G02630
AT5G01540	AT1G03440											AT1G02450	AT2G21210
AT1G61550	AT5G45820											AT1G53990	AT3G11385
AT4G21390	AT2G36790											AT5G01100	AT2G25150
AT5G40990	AT4G02630											AT5G39150	AT5G11420
AT5G26920	AT2G21210											AT5G45000	AT5G16530
AT3G01830	AT3G11385											AT5G64790	AT1G76240
AT5G22555	AT2G25150											AT5G19880	AT1G18810
AT5G57010	AT5G11420											AT4G14365	AT4G14540
AT5G55090	AT5G16530											AT1G53980	AT3G13672
AT3G09520	AT1G76240											AT5G40180	AT5G53190
AT5G48410	AT1G18810											AT1G02400	AT1G55800
AT1G24600	AT4G14540											AT1G14870	AT2G22200
AT1G01480	AT3G13672											AT1G78410	AT5G62100
AT4G20780	AT5G53190											AT3G29000	AT2G03550
AT3G52450	AT1G55800											AT4G19370	AT2G30220
AT4G37710	AT2G22200											AT2G13640	AT2G41312
AT1G02450	AT5G62100											AT1G30757	AT2G44740
AT2G39200	AT2G03550											AT2G37810	AT3G28070
AT1G53990	AT2G30220											AT4G11370	AT5G14340
AT5G01100	AT2G41312											AT3G03670	AT3G26310
AT5G39150	AT2G44740											AT1G72520	AT2G26211
AT5G45000	AT3G28070											AT1G16160	AT4G10250
AT5G64790	AT5G14340											AT4G01700	AT5G04190
AT5G19880	AT3G26310											AT1G02920	AT3G08860
AT4G14365	AT2G26211											AT5G52400	AT4G10150
AT1G53980	AT4G10250											AT2G46495	AT1G20520
AT5G40180	AT5G04190											AT3G09405	AT1G64900
AT1G02400	AT3G08860											AT1G17147	AT4G04750
AT1G14870	AT4G10150											AT2G20970	AT4G04840
AT1G78410	AT1G20520											AT5G41750	AT4G38850
AT3G29000	AT1G64900											AT1G08050	AT4G22880
AT4G19370	AT4G04750											AT1G06137	AT5G38700
AT2G13640	AT4G04840											AT3G13500	AT5G54060
AT1G30757	AT4G38850											AT3G57460	AT3G03820
AT2G37810	AT4G22880											AT4G21920	AT3G04140
AT4G11370	AT5G38700											AT5G61160	AT3G29590
AT3G03670	AT5G54060											AT5G26340	AT2G41250
AT1G72520	AT3G03820											AT4G31960	AT1G50280
AT1G16160	AT3G04140											AT5G22520	AT5G39860
AT4G01700	AT3G29590											AT4G35180	AT3G14810
AT1G02920	AT2G41250											AT1G59950	AT3G06770
AT5G59680	AT1G50280											AT5G67340	AT1G76110
AT5G52400	AT5G39860											AT5G42830	AT3G14530
AT2G46495	AT3G14810											AT5G02780	AT5G12020
AT3G09405	AT3G06770											AT4G37990	AT3G50440
AT1G17147	AT1G76110											AT5G25920	AT1G07490
AT2G20970	AT3G14530											AT3G55840	AT5G49740
AT5G41750	AT5G12020											AT3G47380	AT1G79529
AT1G08050	AT3G50440											AT3G57100	AT5G38980
AT1G06137	AT1G07490											AT3G56790	AT1G07050
AT3G13500	AT5G49740											AT1G13480	AT4G30250
AT3G57460	AT1G79529											AT5G35735	AT3G10150
AT4G21920	AT5G38980											AT1G76600	AT1G71890
AT5G61160	AT1G07050											AT2G29430	AT2G01870
AT5G26340	AT4G30250											AT2G03290	AT4G26466
AT4G31960	AT3G10150											AT4G20000	AT3G44990
AT5G22520	AT1G71890											AT1G06148	AT1G52750
AT4G35180	AT5G15180											AT3G25250	AT4G27030
AT1G59950	AT2G01870											AT5G22380	AT4G32460
AT5G67340	AT4G26466											AT3G11840	AT4G28780
AT5G42830	AT3G44990											AT4G08780	AT5G54250
AT5G02780	AT1G52750											AT1G30740	AT1G75960
AT4G37990	AT4G27030											AT4G23810	AT2G42690
AT5G25920	AT4G32460											AT2G38490	AT1G47580
AT3G55840	AT4G28780											AT1G16420	AT1G61050
AT3G47380	AT5G54250											AT4G18540	AT2G12190
AT3G57100	AT1G75960											AT5G28610	AT1G48670
AT3G56790	AT2G42690											AT5G01900	AT3G11090
AT1G13480	AT1G47580											AT2G15490	AT1G72180
AT5G35735	AT1G61050											AT5G38900	AT5G03230
AT1G76600	AT2G12190											AT4G18990	AT3G06520
AT4G23220	AT1G48670											AT3G23120	AT2G42380
AT2G29430	AT3G11090											AT1G67810	AT1G70985
AT2G03290	AT2G25160											AT1G36622	AT1G19960
AT4G20000	AT1G72180											AT3G46680	AT1G54120
AT1G06148	AT5G03230											AT2G04495	AT1G27140
AT3G25250	AT3G06520											AT1G51900	AT3G20820
AT5G22380	AT2G42380											AT4G23550	AT1G22550
AT3G11840	AT1G70985											AT4G34400	AT4G12970
AT4G08780	AT1G19960											AT5G25930	AT1G31950
AT1G30740	AT1G54120											AT2G35930	AT5G66520
AT4G23810	AT1G27140											AT2G18690	AT3G06880
AT2G38490	AT3G20820											AT3G23220	AT5G38010
AT1G16420	AT1G22550											AT2G39530	AT5G57420
AT4G18540	AT4G12970											AT5G13080	AT1G44446
AT5G28610	AT1G31950											AT3G60920	AT2G18300
AT5G01900	AT5G66520											AT4G17785	AT2G37460
AT2G15490	AT3G06880											AT1G18570	AT5G56850
AT5G38900	AT5G38010											AT3G49620	AT1G75770
AT4G18990	AT5G57420											AT2G47140	AT1G34060
AT3G23120	AT1G44446											AT5G48657	AT4G12980
AT1G67810	AT2G18300											AT1G73510	AT5G39080
AT3G46280	AT2G37460											AT1G33030	AT3G56290
AT1G36622	AT5G56850											AT4G34210	AT3G28040
AT3G46680	AT1G75770											AT3G61190	AT4G18830
AT2G04495	AT1G34060											AT5G12420	AT2G13570
AT1G51900	AT4G12980											AT5G42380	AT1G01430
AT4G23550	AT5G39080											AT5G22540	AT4G34770
AT4G34400	AT3G56290											AT5G64540	AT5G15850
AT5G25930	AT3G28040											AT5G67080	AT1G49990
AT2G35930	AT4G18830											AT5G12340	AT1G71866
AT2G18690	AT2G13570											AT4G28085	AT3G29780
AT1G13540	AT1G01430											AT5G24550	AT1G14280
AT3G23220	AT4G34770											AT4G39830	AT3G28740
AT2G39530	AT5G15850											AT1G73810	AT3G06460
AT5G13080	AT1G49990											AT1G05880	AT5G49730
AT2G43620	AT1G71866											AT1G55450	AT5G17810
AT3G60920	AT3G29780											AT1G30755	AT2G31920
AT4G17785	AT1G14280											AT1G51620	AT1G35310
AT1G18570	AT3G28740											AT3G51340	AT1G75100
AT3G49620	AT3G06460											AT4G14370	AT1G15290
AT2G47140	AT5G49730											AT2G45760	AT3G46230
AT5G48657	AT5G17810											AT3G53600	AT3G28080
AT1G73510	AT2G31920											AT2G36770	AT3G05180
AT1G33030	AT1G35310											AT1G28480	AT1G55960
AT4G34210	AT1G75100											AT2G40180	AT3G49700
AT3G61190	AT1G15290											AT1G67920	AT2G25625
AT5G12420	AT3G46230											AT5G62150	AT3G25880
AT5G42380	AT3G28080											AT2G47190	AT5G58570
AT5G22540	AT3G05180											AT3G46660	AT4G32980
AT5G64540	AT1G55960											AT4G37900	AT3G55710
AT5G67080	AT3G49700											AT5G24080	AT5G17600
AT5G12340	AT2G25625											AT4G23610	AT3G59940
AT4G28085	AT3G25880											AT2G02320	AT1G35290
AT5G24550	AT5G58570											AT2G24600	AT2G35960
AT4G39830	AT4G32980											AT1G44010	AT1G01320
AT1G73810	AT3G55710											AT4G35170	AT5G26200
AT1G05880	AT5G17600											AT1G07000	AT1G25440
AT1G55450	AT3G59940											AT3G02240	AT3G06070
AT1G30755	AT1G35290											AT1G70170	AT1G01420
AT1G51620	AT2G35960											AT2G29720	AT5G62730
AT3G51340	AT5G43290											AT4G36490	AT1G32900
AT4G14370	AT1G01320											AT1G07135	AT1G05562
AT2G45760	AT5G26200											AT3G28210	AT4G23870
AT3G53600	AT1G25440											AT2G45570	AT3G17130
AT2G36770	AT3G06070											AT2G14290	AT3G63095
AT1G28480	AT1G01420											AT2G27660	AT2G36050
AT2G40180	AT5G62730											AT4G20830	AT5G65390
AT1G67920	AT1G32900											AT3G26500	AT2G33230
AT5G62150	AT1G05562											AT1G35210	AT5G47900
AT2G47190	AT4G23870											AT5G39120	AT3G22100
AT3G46660	AT3G17130											AT4G04480	AT4G00870
AT4G37900	AT3G63095											AT2G32235	AT5G18840
AT5G24080	AT2G36050											AT1G02930	AT1G15260
AT4G23610	AT5G65390											AT1G07175	AT2G20180
AT2G02320	AT2G33230											AT4G22530	AT5G18670
AT2G24600	AT5G47900											AT3G60470	AT5G44410
AT1G44010	AT3G22100											AT1G17150	AT1G19900
AT4G35170	AT4G00870											AT4G33050	AT5G51810
AT1G07000	AT5G18840											AT3G11080	AT4G13810
AT3G02240	AT1G15260											AT2G44578	AT5G25130
AT5G40590	AT2G20180											AT5G52720	AT5G54630
AT1G70170	AT5G18670											AT1G09157	AT2G34490
AT2G29720	AT5G44410											AT1G21130	AT4G26288
AT4G36490	AT2G23000											AT4G22980	AT2G02950
AT1G07135	AT1G19900											AT3G02270	AT2G36792
AT3G28210	AT5G51810											AT5G38250	AT5G18060
AT2G45570	AT4G13810											AT3G53160	AT2G43880
AT2G14290	AT5G25130											AT1G32950	AT3G16360
AT2G27660	AT5G54630											AT4G11280	AT1G10790
AT4G20830	AT2G34490											AT4G23170	AT2G01755
AT4G25350	AT4G26288											AT2G15042	AT4G00050
AT3G26500	AT2G02950											AT4G14630	AT1G09240
AT3G07195	AT2G36792											AT3G18590	AT1G33670
AT1G35210	AT5G18060											AT5G12930	AT1G31920
AT5G39120	AT2G43880											AT1G14640	AT5G24105
AT4G04480	AT3G16360											AT4G23030	AT3G51238
AT2G32235	AT1G10790											AT3G15356	AT3G26280
AT1G02930	AT2G01755											AT1G18390	AT1G17710
AT1G07175	AT4G00050											AT1G09932	AT3G46130
AT4G22530	AT1G09240											AT4G03480	AT4G23890
AT3G60470	AT1G33670											AT5G28630	AT5G13930
AT1G17150	AT1G31920											AT5G23510	AT2G25095
AT4G33050	AT5G24105											AT5G22680	AT1G08115
AT3G11080	AT3G51238											AT5G39770	AT2G46950
AT2G44578	AT3G26280											AT2G25735	AT3G13061
AT5G52720	AT1G17710											AT1G61360	AT5G40890
AT1G09157	AT3G46130											AT2G02930	AT5G50240
AT1G21130	AT4G23890											AT1G53620	AT3G50560
AT4G22980	AT5G13930											AT4G35110	AT1G49010
AT3G02270	AT2G25095											AT5G20230	AT1G24580
AT5G38250	AT1G08115											AT4G28340	AT3G61880
AT3G53160	AT2G46950											AT2G31865	AT2G28200
AT1G32950	AT3G13061											AT5G57190	AT1G53540
AT4G11280	AT5G40890											AT2G33710	AT4G34760
AT4G23170	AT5G50240											AT5G66790	AT5G58770
AT2G15042	AT3G50560											AT5G27420	AT4G30420
AT4G14630	AT1G49010											AT3G52400	AT3G48280
AT3G18590	AT1G24580											AT2G46255	AT1G19350
AT5G12930	AT3G61880											AT1G20310	AT3G46090
AT1G14640	AT2G28200											AT1G67623	AT4G12320
AT4G23030	AT1G53540											AT2G38470	AT1G74290
AT3G15356	AT4G34760											AT1G14642	AT5G18220
AT1G18390	AT5G58770											AT1G29860	AT3G49190
AT1G09932	AT1G23160											AT1G68630	AT5G28030
AT4G17660	AT4G30420											AT3G50260	AT5G55370
AT4G03480	AT3G48280											AT2G42360	AT5G45850
AT5G28630	AT1G19350											AT3G13784	AT3G54600
AT5G23510	AT3G46090											AT2G15480	AT4G14860
AT5G22680	AT4G12320											AT1G10417	AT5G01015
AT5G39770	AT1G74290											AT5G11670	AT5G58780
AT2G25735	AT5G18220											AT4G15975	AT4G15660
AT1G61360	AT3G49190											AT1G74590	AT1G27480
AT2G02930	AT5G28030											AT4G19720	AT1G74070
AT1G53620	AT5G55370											AT3G25490	AT5G15410
AT4G35110	AT5G45850											AT1G13340	AT5G23920
AT3G49580	AT3G54600											AT1G21100	AT5G18430
AT5G20230	AT4G14860											AT1G24140	AT5G44005
AT4G28340	AT5G01015											AT3G07390	AT5G15720
AT2G31865	AT5G58780											AT3G45060	AT3G53420
AT5G57190	AT4G15660											AT4G36500	AT3G27170
AT2G33710	AT1G27480											AT5G48530	AT1G28660
AT4G18250	AT1G74070											AT4G28350	AT1G33240
AT5G66790	AT5G15410											AT1G68390	AT3G52070
AT5G27420	AT5G23920											AT1G61415	AT2G17080
AT3G52400	AT5G18430											AT2G38870	AT4G19820
AT2G46255	AT5G44005											AT4G23160	AT3G45070
AT1G20310	AT5G15720											AT3G49200	AT1G64860
AT1G67623	AT3G53420											AT3G09010	AT4G02170
AT2G38470	AT3G27170											AT5G05190	AT1G15830
AT1G14642	AT1G28660											AT1G05340	AT3G62550
AT1G29860	AT1G33240											AT3G49540	AT4G33660
AT1G68630	AT3G52070											AT1G04370	AT2G18560
AT4G11890	AT2G17080											AT5G60280	AT3G22090
AT3G50260	AT4G19820											AT5G46350	AT5G21100
AT2G42360	AT3G45070											AT3G54420	AT2G37380
AT3G13784	AT1G64860											AT1G58225	AT4G30610
AT2G15480	AT4G02170											AT3G21320	AT3G15115
AT1G10417	AT1G15830											AT4G33020	AT3G18485
AT5G11670	AT3G62550											AT1G28190	AT5G56100
AT4G15975	AT4G33660											AT2G27690	AT2G45350
AT1G74590	AT2G18560											AT3G03540	AT4G03150
AT4G19720	AT3G22090											AT3G48450	AT1G72030
AT3G25490	AT5G21100											AT5G46295	AT1G52100
AT1G65390	AT2G37380											AT2G32200	AT5G39210
AT1G13340	AT4G30610											AT5G60900	AT5G24155
AT1G21100	AT3G15115											AT1G09930	AT3G03480
AT1G24140	AT3G18485											AT5G23160	AT1G48700
AT3G07390	AT5G56100											AT3G56500	AT1G04240
AT3G45060	AT2G45350											AT1G11370	AT4G19160
AT4G36500	AT4G03150											AT4G17490	AT3G25930
AT5G48530	AT5G38020											AT3G05360	AT3G07310
AT4G28350	AT1G72030											AT3G19010	AT5G52420
AT1G68390	AT1G52100											AT4G03450	AT2G31750
AT1G61415	AT5G39210											AT4G31550	AT5G62210
AT2G38870	AT5G24155											AT2G29460	AT4G17340
AT4G23160	AT3G03480											AT5G42930	AT4G34220
AT3G49200	AT1G48700											AT1G12030	AT1G28670
AT3G09010	AT1G04240											AT5G49520	AT3G06750
AT5G05190	AT4G19160											AT1G66550	AT1G79770
AT1G05340	AT3G25930											AT5G52680	AT4G15680
AT3G49540	AT3G07310											AT1G58420	AT1G21460
AT1G04370	AT5G52420											AT3G04690	AT3G48720
AT5G60280	AT2G31750											AT4G09130	AT4G18650
AT3G27950	AT5G62210											AT2G23770	AT5G44770
AT5G46350	AT4G17340											AT1G14455	AT1G60000
AT3G54420	AT4G34220											AT1G35230	AT1G06330
AT1G58225	AT1G28670											AT3G09400	AT3G50770
AT3G21320	AT3G06750											AT2G25410	AT4G38690
AT4G33020	AT1G79770											AT5G25910	AT1G03940
AT2G32680	AT4G15680											AT3G27600	AT5G45830
AT1G28190	AT1G21460											AT4G18940	AT3G58120
AT1G51820	AT3G48720											AT1G17240	AT1G66840
AT2G27690	AT4G18650											AT1G71697	AT5G08030
AT3G03540	AT5G44770											AT5G09800	AT1G22380
AT3G48450	AT1G60000											AT1G76070	AT4G16980
AT5G46295	AT1G06330											AT3G28890	AT5G03120
AT2G32200	AT3G50770											AT4G11000	AT5G53250
AT5G60900	AT4G38690											AT2G45360	AT5G20935
AT1G09930	AT1G03940											AT1G32960	AT1G68238
AT5G23160	AT5G45830											AT3G27415	AT5G25120
AT3G56500	AT3G58120											AT1G20740	AT2G17300
AT1G11370	AT1G66840											AT5G48390	AT2G30790
AT4G17490	AT5G08030											AT2G33130	AT5G63180
AT3G05360	AT1G22380											AT4G18422	AT2G23630
AT3G19010	AT4G16980											AT3G02800	AT3G20160
AT4G03450	AT5G03120											AT5G52740	AT1G06980
AT4G31550	AT5G53250											AT2G15220	AT1G54820
AT2G29460	AT5G20935											AT1G51810	AT5G62850
AT5G42930	AT1G68238											AT2G36210	AT3G61220
AT1G12030	AT5G25120											AT1G74080	AT4G13770
AT5G49520	AT2G17300											AT4G04510	AT2G17890
AT1G52200	AT2G30790											AT2G28210	AT1G73870
AT1G66550	AT5G63180											AT1G72000	AT1G49470
AT5G52680	AT2G23630											AT4G21120	AT5G09820
AT1G58420	AT3G20160											AT3G50160	AT1G80130
AT3G04690	AT1G06980											AT2G35730	AT4G11780
AT4G09130	AT1G54820											AT1G18300	AT3G09160
AT2G23770	AT5G62850											AT5G39020	AT3G15354
AT1G14455	AT3G61220											AT3G21780	AT3G45680
AT1G35230	AT4G13770											AT3G51560	AT5G42750
AT3G09400	AT2G17890											AT5G48770	AT1G72910
AT2G25410	AT1G73870											AT2G47550	AT1G14345
AT5G25910	AT1G49470											AT2G38860	AT5G23870
AT3G27600	AT5G09820											AT1G57990	AT1G27940
AT4G23190	AT1G80130											AT1G03220	AT4G29310
AT4G18940	AT4G11780											AT1G43000	AT5G06790
AT1G17240	AT3G09160											AT5G27060	AT1G77120
AT1G71697	AT3G15354											AT3G50760	AT1G26220
AT5G09800	AT3G45680											AT1G70920	AT1G45201
AT1G76070	AT5G42750											AT1G66480	AT2G21185
AT3G28890	AT1G72910											AT1G71400	AT1G71970
AT4G11000	AT1G14345											AT5G67450	AT1G42560
AT2G45360	AT5G23870											AT5G42900	AT1G36675
AT1G32960	AT1G27940											AT5G44070	AT5G41050
AT3G27415	AT4G29310											AT1G27730	AT1G48100
AT1G20740	AT5G06790											AT4G33980	AT3G52720
AT5G48390	AT1G77120											AT1G21230	AT3G02500
AT2G33130	AT1G26220											AT5G64660	AT1G06320
AT4G18422	AT1G45201											AT1G61420	AT1G64640
AT3G02800	AT2G21185											AT2G03410	AT3G22560
AT5G52740	AT1G71970											AT3G46260	AT2G05160
AT2G15220	AT1G42560											AT3G08810	AT1G05140
AT1G51810	AT1G36675											AT1G13210	AT1G33055
AT2G36210	AT5G41050											AT3G44860	AT3G48200
AT1G74080	AT1G48100											AT2G32210	AT4G14140
AT4G04510	AT3G52720											AT1G53970	AT1G69530
AT2G28210	AT3G02500											AT5G44065	AT3G16520
AT1G72000	AT1G06320											AT1G72060	AT3G02850
AT4G21120	AT1G64640											AT1G51670	AT3G18870
AT3G50160	AT3G22560											AT2G20562	AT5G27360
AT2G35730	AT2G05160											AT3G54410	AT3G62950
AT1G18300	AT1G05140											AT4G08770	AT5G59130
AT5G39020	AT1G33055											AT4G03505	AT5G15290
AT3G21780	AT3G48200											AT2G22500	AT2G20700
AT3G51560	AT4G14140											AT1G74190	AT2G17972
AT5G48770	AT1G69530											AT3G49570	AT2G04790
AT2G47550	AT3G16520											AT3G19260	AT5G13770
AT2G38860	AT3G02850											AT4G39890	AT1G52290
AT1G57990	AT3G18870											AT2G39400	AT5G47000
AT1G03220	AT5G27360											AT4G04710	AT3G21870
AT1G43000	AT3G62950											AT4G29050	AT4G28080
AT2G36690	AT5G59130											AT3G04220	AT2G37640
AT5G27060	AT5G15290											AT1G02440	AT5G44190
AT3G50760	AT2G20700											AT2G25460	AT4G15430
AT1G70920	AT2G17972											AT1G66830	AT1G17100
AT1G66480	AT2G04790											AT4G04990	AT5G67385
AT1G71400	AT5G13770											AT5G37250	AT5G58784
AT5G67450	AT1G52290											AT2G30400	AT3G26290
AT5G42900	AT5G47000											AT1G50740	AT1G51440
AT5G44070	AT3G21870											AT2G45220	AT5G56300
AT1G27730	AT4G28080											AT1G21240	AT2G21320
AT4G33980	AT2G37640											AT5G06740	AT3G10525
AT1G51800	AT5G44190											AT5G23000	AT1G08440
AT1G21230	AT4G15430											AT5G37485	AT5G62280
AT5G64660	AT1G17100											AT1G19380	AT3G56220
AT1G61420	AT5G67385											AT2G23680	AT2G43480
AT2G03410	AT5G58784											AT3G53590	AT3G23880
AT3G46260	AT3G26290											AT2G40095	AT4G10350
AT3G08810	AT1G51440											AT4G39610	AT1G53160
AT1G13210	AT5G56300											AT3G21781	AT1G79520
AT3G44860	AT2G21320											AT1G30135	AT3G48240
AT5G44910	AT3G10525											AT5G15480	AT4G34650
AT2G32210	AT1G08440											AT1G14260	AT3G50120
AT1G53970	AT5G62280											AT5G61560	AT5G46890
AT5G44065	AT3G56220											AT3G14710	AT1G01840
AT1G72060	AT2G43480											AT3G59750	AT1G13090
AT1G51670	AT3G23880											AT3G51450	AT4G26320
AT2G20562	AT4G10350											AT3G53150	AT5G03552
AT3G54410	AT1G53160											AT3G55090	AT5G66580
AT4G08770	AT1G79520											AT4G01750	AT5G38430
AT4G03505	AT3G48240											AT4G22680	AT3G63210
AT2G22500	AT4G34650											AT4G18950	AT3G62930
AT1G74190	AT3G50120											AT1G28180	AT3G51240
AT3G49570	AT5G46890											AT1G05300	AT5G38820
AT3G19260	AT1G01840											AT5G38750	AT5G51490
AT4G39890	AT1G13090											AT2G40340	AT3G13750
AT2G39400	AT4G26320											AT4G23230	AT5G60660
AT4G04710	AT5G03552											AT2G26390	AT1G02340
AT4G29050	AT5G66580											AT1G23560	AT1G21410
AT3G04220	AT4G28040											AT4G20080	AT2G22240
AT1G02440	AT5G38430											AT4G35480	AT2G34060
AT2G25460	AT3G63210											AT2G22320	AT3G29370
AT1G66830	AT3G62930											AT1G78840	AT1G29430
AT4G04990	AT3G51240											AT4G15120	AT5G20110
AT5G37250	AT5G38820											AT1G68690	AT3G15370
AT2G30400	AT5G51490											AT4G24310	AT4G04630
AT1G50740	AT3G13750											AT2G40925	AT3G04760
AT2G45220	AT5G60660											AT2G31945	AT5G67370
AT1G21240	AT1G02340											AT4G26120	AT3G12610
AT1G51850	AT1G21410											AT1G17420	AT4G24810
AT5G06740	AT2G22240											AT1G30730	AT1G72620
AT5G23000	AT2G34060											AT5G55460	AT5G19730
AT5G37485	AT3G29370											AT5G22250	AT3G61890
AT1G19380	AT1G29430											AT1G25220	AT3G56400
AT2G23680	AT5G20110											AT5G52760	AT5G15310
AT3G53590	AT3G15370											AT5G25440	AT4G37080
AT2G40095	AT4G04630											AT1G61440	AT3G59580
AT4G39610	AT3G04760											AT1G66500	AT4G39770
AT3G21781	AT5G67370											AT1G15415	AT3G22150
AT1G30135	AT3G12610											AT3G26910	AT5G35790
AT5G15480	AT4G24810											AT5G55020	AT1G16730
AT1G14260	AT1G72620											AT4G39230	AT1G58037
AT5G61560	AT5G19730											AT1G59870	AT1G49750
AT3G14710	AT3G61890											AT4G39580	AT2G37450
AT3G59750	AT3G56400											AT2G23321	AT1G52560
AT3G51450	AT5G15310											AT2G30760	AT4G37800
AT3G53150	AT4G37080											AT4G18880	AT3G28130
AT2G26820	AT3G59580											AT2G32140	AT4G03070
AT3G55090	AT4G39770											AT2G34580	AT5G66590
AT4G01750	AT3G22150											AT3G59350	AT1G42550
AT4G22680	AT5G35790											AT4G22960	AT3G21755
AT4G18950	AT1G16730											AT1G03370	AT2G48080
AT1G28180	AT1G58037											AT3G08750	AT1G32740
AT1G05300	AT1G49750											AT4G08555	AT4G05380
AT5G38750	AT2G37450											AT1G69890	AT2G38460
AT2G40340	AT1G52560											AT5G41680	AT2G01610
AT4G23230	AT4G37800											AT4G04700	AT2G37170
AT2G26390	AT3G28130											AT4G04490	AT4G32990
AT1G23560	AT4G03070											AT2G17705	AT5G35926
AT4G20080	AT5G66590											AT5G07760	AT5G02330
AT4G35480	AT1G42550											AT5G22545	AT1G56720
AT2G22320	AT3G21755											AT3G57740	AT3G18050
AT1G78840	AT2G48080											AT5G38200	AT5G17300
AT4G15120	AT1G32740											AT2G31880	AT5G02180
AT1G68690	AT4G05380											AT3G28850	AT5G57030
AT4G24310	AT2G38460											AT5G48420	AT3G55580
AT2G40925	AT2G01610											AT2G29470	AT5G25240
AT2G31945	AT2G37170											AT1G05450	AT1G70940
AT4G26120	AT4G32990											AT1G12940	AT5G21222
AT1G17420	AT5G35926											AT3G48790	AT5G38780
AT1G30730	AT5G02330											AT1G44020	AT5G60850
AT5G55460	AT1G56720											AT2G46430	AT4G35640
AT5G48540	AT3G18050											AT5G65610	AT1G06120
AT5G22250	AT5G17300											AT1G76430	AT3G44450
AT1G25220	AT5G02180											AT5G01225	AT5G54585
AT5G52760	AT5G57030											AT1G53080	AT5G06530
AT5G25440	AT3G55580											AT4G20860	AT1G27045
AT1G61440	AT5G25240											AT5G27760	AT3G22210
AT1G66500	AT1G70940											AT4G13820	AT1G61300
AT1G15415	AT5G21222											AT2G36270	AT4G19530
AT3G26910	AT5G38780											AT1G65240	AT2G46455
AT5G55020	AT5G60850											AT3G51360	AT3G10570
AT4G39230	AT4G35640											AT1G72540	AT5G51850
AT1G59870	AT1G06120											AT3G59700	AT4G00950
AT4G39580	AT3G44450											AT2G20150	AT3G50840
AT2G23321	AT5G54585											AT5G46080	AT1G58520
AT2G30760	AT5G06530											AT2G41240	AT2G01850
AT4G18880	AT1G27045											AT1G19180	AT3G57190
AT2G32140	AT3G22210											AT5G60760	AT1G30280
AT2G34580	AT1G61300											AT2G43570	AT2G21730
AT3G59350	AT4G19530											AT1G61290	AT1G18265
AT4G22960	AT2G46455											AT5G01732	AT4G33790
AT1G03370	AT3G10570											AT3G09830	AT4G30845
AT3G08750	AT5G51850											AT1G67000	AT4G26850
AT4G08555	AT4G00950											AT2G13790	AT5G23480
AT1G69890	AT3G50840											AT1G15385	AT4G16880
AT5G41680	AT1G58520											AT1G70130	AT3G03850
AT4G04700	AT2G01850											AT1G53633	AT1G46768
AT4G04490	AT3G57190											AT1G66880	AT5G49330
AT2G17705	AT1G30280											AT3G51350	AT1G29440
AT5G07760	AT2G21730											AT3G27970	AT4G15290
AT5G22545	AT1G18265											AT1G65481	AT3G14510
AT3G57740	AT4G33790											AT1G09935	AT4G28530
AT5G38200	AT4G30845											AT1G73165	AT1G01070
AT2G31880	AT4G26850											AT3G21070	AT4G25200
AT3G28850	AT5G23480											AT1G33600	AT1G19720
AT5G48420	AT4G16880											AT4G04220	AT5G12030
AT2G29470	AT3G03850											AT3G46690	AT4G23680
AT1G05450	AT1G46768											AT5G66890	AT3G20680
AT1G12940	AT5G49330											AT5G53110	AT2G29290
AT3G48790	AT1G29440											AT5G01830	AT1G72890
AT1G44020	AT4G15290											AT5G67310	AT1G22630
AT2G46430	AT3G14510											AT1G33612	AT5G42200
AT5G65610	AT4G28530											AT1G52191	AT1G14700
AT1G76430	AT1G01070											AT1G68050	AT3G17040
AT5G01225	AT4G25200											AT2G24130	AT2G24820
AT1G53080	AT1G19720											AT3G13432	AT1G02570
AT4G20860	AT5G12030											AT1G67520	AT2G21970
AT5G27760	AT4G23680											AT1G24145	AT3G09640
AT4G13820	AT3G20680											AT2G20825	AT5G43870
AT2G36270	AT2G29290											AT5G39010	AT3G61840
AT1G65240	AT1G72890											AT4G18430	AT1G22370
AT3G51360	AT1G22630											AT4G23180	AT5G48910
AT1G72540	AT5G42200											AT5G16170	AT4G27700
AT3G59700	AT1G14700											AT1G02030	AT5G53380
AT2G20150	AT3G17040											AT1G62840	AT1G11700
AT5G46080	AT2G24820											AT5G13490	AT2G14210
AT2G41240	AT1G02570											AT1G25370	AT5G36120
AT1G19180	AT2G21970											AT3G10815	AT4G37160
AT5G45070	AT3G09640											AT5G57480	AT1G68870
AT5G60760	AT5G43870											AT2G32660	AT4G11210
AT2G43570	AT3G61840											AT5G65300	AT3G29635
AT1G61290	AT1G22370											AT5G52710	AT5G56860
AT5G01732	AT5G48910											AT1G25390	AT5G47560
AT3G09830	AT4G27700											AT3G28580	AT4G37225
AT1G67000	AT5G53380											AT1G70581	AT1G03300
AT2G13790	AT1G11700											AT1G07128	AT1G66390
AT1G15385	AT2G14210											AT3G25610	AT1G68600
AT1G70130	AT5G36120											AT3G20360	AT3G03290
AT1G53633	AT4G37160											AT5G05730	AT2G03420
AT1G66880	AT1G68870											AT5G39390	AT1G18460
AT3G51350	AT4G11210											AT4G25845	AT3G53010
AT3G27970	AT3G29635											AT3G51330	AT3G11670
AT1G65481	AT5G56860											AT1G62300	AT5G10970
AT1G09935	AT5G47560											AT2G32240	AT4G17098
AT1G73165	AT4G37225											AT3G23550	AT5G46600
AT3G21070	AT1G03300											AT5G48380	AT2G36540
AT1G33600	AT1G66390											AT2G38790	AT2G30520
AT4G04220	AT1G68600											AT1G12180	AT2G46680
AT3G46690	AT3G03290											AT4G39640	AT5G46270
AT1G51790	AT2G03420											AT4G27790	AT1G51400
AT5G66890	AT1G18460											AT3G57380	AT3G21380
AT5G53110	AT3G53010											AT1G15430	AT5G11070
AT5G01830	AT3G11670											AT1G56242	AT2G01918
AT5G67310	AT5G10970											AT2G20960	AT1G68740
AT1G33612	AT4G17098											AT2G43580	AT2G47930
AT1G52191	AT5G46600											AT5G05410	AT3G06868
AT1G68050	AT2G36540											AT2G35658	AT1G52190
AT4G12500	AT2G30520											AT4G30280	AT5G57780
AT2G24130	AT2G46680											AT4G38215	AT4G01080
AT3G13432	AT5G46270											AT4G38550	AT4G27570
AT1G67520	AT1G51400											AT1G61750	AT4G01060
AT1G24145	AT3G21380											AT3G18830	AT1G26920
AT2G20825	AT5G11070											AT5G47230	AT2G07140
AT5G39010	AT2G01918											AT2G41835	AT5G08640
AT4G18430	AT1G68740											AT2G15760	AT1G22880
AT4G23180	AT2G47930											AT1G76970	AT3G12710
AT5G16170	AT3G06868											AT1G72280	AT4G31910
AT1G02030	AT1G52190											AT1G27720	AT5G66740
AT1G62840	AT5G57780											AT4G19460	AT2G21830
AT5G13490	AT4G01080											AT1G15540	AT5G61290
AT1G25370	AT4G27570											AT1G80590	AT1G53090
AT3G10815	AT4G01060											AT4G15610	AT2G17070
AT5G57480	AT1G26920											AT1G70140	AT1G60190
AT2G32660	AT2G07140											AT1G22400	AT3G28100
AT5G65300	AT5G08640											AT4G37770	AT3G02830
AT5G52710	AT1G22880											AT2G24570	AT1G34580
AT1G25390	AT3G12710											AT1G07473	AT4G13575
AT3G28580	AT4G31910											AT5G10695	AT4G18960
AT1G70581	AT5G66740											AT5G39130	AT5G10430
AT1G07128	AT2G21830											AT4G15236	AT5G57180
AT3G25610	AT5G61290											AT5G58680	AT4G25420
AT3G20360	AT1G53090											AT2G37940	AT2G21200
AT5G05730	AT2G17070											AT1G53950	AT3G22886
AT5G39390	AT1G60190											AT5G06320	AT2G39510
AT4G25845	AT3G28100											AT1G18140	AT5G56700
AT3G51330	AT3G02830											AT1G76965	AT5G10230
AT1G62300	AT1G34580											AT5G15660	AT1G27040
AT2G32240	AT4G13575											AT1G07885	AT5G48730
AT3G23550	AT4G18960											AT5G43090	AT2G47450
AT5G48380	AT5G10430											AT5G16960	AT4G14690
AT2G38790	AT5G57180											AT1G08940	AT5G35490
AT1G12180	AT4G25420											AT4G01735	AT5G18661
AT4G39640	AT2G21200											AT3G21230	AT4G15710
AT4G27790	AT3G22886											AT1G56140	AT4G13620
AT3G57380	AT2G39510											AT5G04340	AT1G74670
AT1G15430	AT5G56700											AT3G21630	AT1G52000
AT1G56242	AT5G10230											AT1G05575	AT4G37810
AT2G20960	AT1G27040											AT4G12735	AT5G16350
AT4G25110	AT5G48730											AT3G50930	AT3G01960
AT2G43580	AT2G47450											AT2G40710	AT1G62440
AT5G05410	AT4G14690											AT5G10410	AT3G04550
AT4G01250	AT5G35490											AT1G23170	AT5G48880
AT2G35658	AT5G18661											AT1G69900	AT3G18490
AT4G30280	AT4G15710											AT5G48375	AT3G22840
AT4G38215	AT4G13620											AT3G60270	AT4G29020
AT4G38550	AT1G74670											AT4G39360	AT2G42975
AT1G61750	AT1G52000											AT2G04515	AT1G29510
AT3G18830	AT4G37810											AT3G03020	AT5G04530
AT5G47230	AT5G16350											AT2G29950	AT4G14380
AT2G41835	AT3G01960											AT3G25780	AT3G13130
AT2G15760	AT1G62440											AT3G62780	AT3G09650
AT1G76970	AT3G04550											AT3G57700	AT4G24660
AT1G72280	AT5G48880											AT2G40170	AT5G22460
AT1G27720	AT3G18490											AT1G14370	AT1G05530
AT4G19460	AT3G22840											AT1G30370	AT5G11060
AT1G15540	AT4G29020											AT5G42010	AT4G00700
AT1G80590	AT2G42975											AT1G57850	AT5G44670
AT4G15610	AT1G29510											AT1G65850	AT1G78510
AT1G70140	AT5G04530											AT5G24240	AT2G37180
AT1G22400	AT4G14380											AT4G30210	AT1G05690
AT4G37770	AT3G13130											AT5G52750	AT5G63530
AT2G24570	AT3G09650											AT2G23320	AT3G03280
AT1G07473	AT4G24660											AT4G19920	AT1G20650
AT5G10695	AT5G22460											AT1G25400	AT3G06640
AT5G39130	AT1G05530											AT1G33590	AT5G25630
AT4G15236	AT5G11060											AT1G21210	AT1G72200
AT5G58680	AT4G00700											AT3G22800	AT4G38400
AT5G64120	AT5G48010											AT1G17380	AT1G03310
AT2G37940	AT5G44670											AT3G23240	AT5G49170
AT1G53950	AT1G78510											AT4G34332	AT3G13240
AT5G06320	AT2G37180											AT1G63720	AT2G32290
AT1G18140	AT1G05690											AT2G44790	AT4G22217
AT1G76965	AT5G63530											AT2G31020	AT2G42870
AT5G15660	AT3G03280											AT2G18210	AT4G39510
AT1G07885	AT1G20650											AT5G03390	AT1G59720
AT5G44568	AT3G06640											AT1G47510	AT2G33855
AT5G43090	AT5G25630											AT5G54860	AT2G38210
AT5G16960	AT1G72200											AT1G64170	AT2G35130
AT1G08940	AT4G38400											AT3G17400	AT4G29905
AT4G01735	AT1G03310											AT4G22640	AT5G24120
AT1G30720	AT5G49170											AT1G51860	AT2G35260
AT3G21230	AT3G13240											AT4G21500	AT1G65870
AT5G43520	AT2G32290											AT5G54165	AT5G12950
AT1G56140	AT4G22217											AT5G07390	AT5G25840
AT5G04340	AT2G42870											AT1G11100	AT1G57590
AT3G21630	AT4G39510											AT1G22890	AT1G02610
AT1G05575	AT1G59720											AT3G10930	AT1G47960
AT4G12735	AT2G33855											AT1G64380	AT3G02020
AT3G50930	AT2G38210											AT5G20225	AT2G30150
AT2G40710	AT2G35130											AT3G47820	AT1G23400
AT5G10410	AT4G29905											AT1G70185	AT5G46220
AT1G23170	AT5G24120											AT5G43570	AT1G01060
AT1G69900	AT2G35260											AT5G05490	AT4G16410
AT5G48375	AT1G65870											AT3G56260	AT3G57157
AT3G60270	AT5G12950											AT2G41342	AT1G06475
AT4G39360	AT5G25840											AT4G12120	AT1G47620
AT2G04515	AT1G57590											AT2G39350	AT3G10230
AT3G03020	AT1G02610											AT1G30420	AT5G12110
AT2G29950	AT1G47960											AT1G56300	AT3G26300
AT3G25780	AT3G02020											AT5G18470	AT1G07450
AT3G62780	AT2G30150											AT1G30620	AT5G43300
AT3G57700	AT1G23400											AT5G54810	AT1G26560
AT2G24850	AT5G46220											AT1G69150	AT5G48900
AT2G40170	AT1G01060											AT5G44590	AT2G31070
AT1G14370	AT4G16410											AT5G40310	AT2G44230
AT1G30370	AT3G57157											AT4G37390	AT3G05327
AT5G42010	AT1G06475											AT3G05370	AT3G58850
AT1G57850	AT1G47620											AT3G05260	AT2G01890
AT1G65850	AT3G10230											AT5G54710	AT5G57540
AT5G24240	AT5G12110											AT1G32940	AT5G22920
AT4G30210	AT3G26300											AT1G63245	AT1G66180
AT5G52750	AT1G07450											AT4G11850	AT5G20700
AT2G23320	AT5G43300											AT3G15340	AT4G01330
AT4G19920	AT1G26560											AT5G28830	AT2G42955
AT1G25400	AT5G48900											AT5G17350	AT4G28740
AT1G33590	AT2G31070											AT3G09290	AT5G20630
AT1G21210	AT2G44230											AT5G41740	AT3G16000
AT3G22800	AT3G05327											AT4G06746	AT1G66330
AT1G17380	AT3G58850											AT5G24430	AT3G09580
AT3G23240	AT2G01890											AT5G12880	AT2G29370
AT4G34332	AT5G57540											AT2G44010	AT2G30230
AT1G63720	AT5G22920											AT4G23210	AT4G18760
AT2G44790	AT1G66180											AT1G51700	AT5G19580
AT2G31020	AT5G20700											AT3G25240	AT2G36830
AT2G18210	AT4G01330											AT4G25670	AT3G18200
AT5G03390	AT2G42955											AT4G22690	AT4G18570
AT1G47510	AT4G28740											AT5G51830	AT5G57790
AT5G54860	AT5G20630											AT4G25900	AT3G14650
AT1G64170	AT3G16000											AT1G26250	AT2G06002
AT3G17400	AT1G66330											AT4G08850	AT5G51520
AT4G22640	AT3G09580											AT1G52810	AT1G60010
AT1G51860	AT2G29370											AT1G19160	AT3G20100
AT4G21500	AT2G30230											AT4G23270	AT4G22730
AT5G54165	AT4G18760											AT2G41225	AT3G27690
AT5G07390	AT5G19580											AT1G74650	AT4G25433
AT1G11100	AT2G36830											AT4G30350	AT5G51500
AT1G22890	AT3G18200											AT4G25810	AT2G39330
AT3G10930	AT4G18570											AT4G11510	AT4G17680
AT1G64380	AT5G57790											AT3G26820	AT3G15720
AT5G20225	AT3G14650											AT1G76680	AT5G44260
AT3G47820	AT2G06002											AT1G13490	AT4G08910
AT1G70185	AT5G51520											AT5G46360	AT1G63710
AT5G43570	AT1G60010											AT2G26530	AT5G10150
AT5G05490	AT3G20100											AT2G02061	AT4G00150
AT3G56260	AT4G22730											AT4G17615	AT3G61750
AT2G41342	AT3G27690											AT2G41100	AT1G16320
AT4G12120	AT4G25433											AT3G26190	AT1G55370
AT2G39350	AT5G51500											AT2G46750	AT5G26790
AT1G30420	AT2G39330											AT2G34000	AT4G30110
AT1G56300	AT4G17680											AT1G18510	AT3G51410
AT5G18470	AT3G15720											AT5G48175	AT3G46890
AT1G30620	AT5G44260											AT5G59820	AT4G10060
AT5G54810	AT4G08910											AT3G05930	AT4G01580
AT1G69150	AT1G63710											AT1G64400	AT5G02830
AT5G44590	AT5G10150											AT5G66070	AT1G60550
AT5G40310	AT4G00150											AT5G47730	AT1G67590
AT4G37390	AT3G61750											AT1G63590	AT5G42840
AT3G05370	AT1G16320											AT1G80450	AT1G03130
AT3G05260	AT1G55370											AT5G59510	AT5G14690
AT5G54710	AT5G26790											AT1G20860	AT1G45191
AT1G32940	AT4G30110											AT1G10585	AT1G12240
AT1G63245	AT3G51410											AT5G39670	AT2G04270
AT4G11850	AT3G46890											AT3G04640	AT4G30180
AT5G15130	AT4G10060											AT3G10720	AT3G22121
AT3G15340	AT4G01580											AT3G44350	AT3G53700
AT5G28830	AT5G02830											AT1G76610	AT2G03890
AT5G17350	AT1G60550											AT2G42350	AT4G28280
AT3G09290	AT1G67590											AT3G20860	AT3G16570
AT5G41740	AT5G42840											AT4G36950	AT5G52190
AT4G06746	AT1G03130											AT4G13300	AT2G41940
AT5G24430	AT5G14690											AT1G22210	AT1G69160
AT5G12880	AT1G45191											AT1G53430	AT2G21220
AT2G44010	AT1G12240											AT5G45340	AT3G01180
AT4G23140	AT2G04270											AT1G13470	AT3G18773
AT4G23210	AT4G30180											AT4G23310	AT1G13700
AT1G51700	AT3G22121											AT3G09940	AT2G18120
AT3G25240	AT3G53700											AT1G59218	AT4G33000
AT4G25670	AT2G03890											AT1G09080	AT1G05540
AT4G22690	AT4G28280											AT3G21351	AT5G40150
AT5G51830	AT3G16570											AT2G41280	AT5G39530
AT4G25900	AT5G52190											AT1G11572	AT2G26130
AT1G26250	AT2G41940											AT3G54640	AT1G45230
AT4G08850	AT1G69160											AT3G50900	AT5G03555
AT1G52810	AT2G21220											AT2G44490	AT5G50940
AT1G19160	AT3G01180											AT4G39940	AT3G02170
AT4G23270	AT3G18773											AT2G42980	AT5G59750
AT2G41225	AT1G13700											AT5G19230	AT2G47440
AT1G74650	AT2G18120											AT5G06570	AT2G18940
AT4G30350	AT4G33000											AT5G24470	AT5G44490
AT4G25810	AT1G05540											AT5G64900	AT4G20820
AT4G11510	AT5G40150											AT3G12040	AT2G43870
AT3G26820	AT5G39530											AT3G51660	AT3G14330
AT1G76680	AT2G26130											AT3G52520	AT3G04450
AT1G13490	AT1G45230											AT3G11820	AT1G16850
AT5G46360	AT5G03555											AT3G28930	AT3G49220
AT2G26530	AT5G50940											AT2G41380	AT3G26450
AT2G02061	AT3G02170											AT4G37640	AT1G33750
AT4G17615	AT5G59750											AT5G61210	AT2G24762
AT2G41100	AT2G47440											AT5G22690	AT3G46490
AT3G26190	AT2G18940											AT2G35710	AT3G46550
AT2G46750	AT5G44490											AT3G49110	AT2G05100
AT5G40780	AT4G20820											AT4G39270	AT2G14920
AT2G34000	AT2G43870											AT4G10720	AT4G14890
AT1G18510	AT3G14330											AT3G50190	AT4G36230
AT5G48175	AT2G14960											AT3G12900	AT5G16590
AT5G59820	AT3G04450											AT5G08790	AT2G33735
AT3G05930	AT1G16850											AT1G29690	AT1G70000
AT1G64400	AT3G49220											AT4G40065	AT5G44020
AT5G66070	AT3G26450											AT3G18690	AT3G02885
AT5G47730	AT1G33750											AT2G20320	AT4G26530
AT1G63590	AT2G24762											AT1G22280	AT4G34610
AT1G80450	AT3G46490											AT5G52050	AT3G45230
AT5G59510	AT3G46550											AT1G15125	AT4G16620
AT1G20860	AT2G05100											AT2G33110	AT4G13410
AT1G10585	AT2G14920											AT2G28570	AT4G31320
AT5G39670	AT4G14890											AT1G61430	AT1G03320
AT3G04640	AT4G36230											AT1G74330	AT2G02070
AT5G50200	AT5G16590											AT3G46110	AT2G34170
AT3G10720	AT2G33735											AT2G02220	AT5G25460
AT3G44350	AT1G70000											AT4G13420	AT4G14760
AT1G76610	AT5G44020											AT4G29780	AT4G39210
AT2G42350	AT3G02885											AT3G19660	AT5G07240
AT3G20860	AT4G26530											AT5G43620	AT1G11545
AT4G36950	AT4G34610											AT3G22961	AT1G28610
AT4G13300	AT3G45230											AT4G01360	AT4G10120
AT1G22210	AT4G16620											AT1G19320	AT5G42680
AT1G53430	AT4G13410											AT1G64065	AT4G17770
AT5G45340	AT4G31320											AT4G28140	AT2G42190
AT1G13470	AT1G03320											AT5G20050	AT3G59140
AT4G23310	AT2G02070											AT1G63350	AT2G24280
AT3G09940	AT2G34170											AT5G10520	AT2G45800
AT1G59218	AT5G25460											AT5G26220	AT1G32450
AT1G09080	AT4G14760											AT5G60630	AT4G12510
AT3G21351	AT4G39210											AT3G07600	AT2G37700
AT2G41280	AT5G07240											AT1G01340	AT2G45180
AT1G11572	AT1G11545											AT2G28710	AT1G22570
AT3G54640	AT1G28610											AT4G34410	AT1G62560
AT3G50900	AT4G10120											AT1G13530	AT2G23600
AT2G44490	AT5G42680											AT4G30430	AT1G73830
AT4G39940	AT4G17770											AT2G16595	AT4G35290
AT2G25470	AT2G42190											AT2G37710	AT2G40460
AT2G42980	AT3G59140											AT3G55470	AT1G76878
AT5G19230	AT2G24280											AT3G49630	AT5G54980
AT5G06570	AT2G45800											AT4G01533	AT1G16390
AT5G24470	AT1G32450											AT1G16130	AT5G01790
AT5G64900	AT4G12510											AT1G28380	AT2G18890
AT3G12040	AT2G37700											AT1G61370	AT4G32950
AT3G51660	AT2G45180											AT2G37720	AT2G38170
AT3G52520	AT1G22570											AT2G27320	AT5G17230
AT3G11820	AT1G62560											AT2G40750	AT4G14510
AT3G28930	AT2G23600											AT3G16030	AT5G13140
AT2G41380	AT1G73830											AT3G09020	AT2G33380
AT4G37640	AT4G35290											AT4G24570	AT2G25780
AT5G61210	AT2G40460											AT5G24640	AT5G02170
AT5G22690	AT1G76878											AT3G10780	AT2G16230
AT2G35710	AT5G54980											AT5G19240	AT5G42310
AT3G49110	AT1G16390											AT3G13437	AT1G69480
AT4G39270	AT5G01790											AT3G26680	AT1G70370
AT4G10720	AT2G18890											AT5G39090	AT3G05900
AT3G50190	AT4G32950											AT1G29290	AT5G01330
AT3G12900	AT2G38170											AT3G16510	AT5G25190
AT5G08790	AT5G17230											AT3G50480	AT4G12917
AT1G29690	AT4G14510											AT5G08240	AT4G16390
AT4G40065	AT5G13140											AT4G17500	AT1G65450
AT3G18690	AT2G33380											AT5G06860	AT5G06280
AT2G20320	AT2G25780											AT4G36030	AT5G55720
AT1G22280	AT5G02170											AT1G20925	AT2G24540
AT5G52050	AT2G16230											AT1G09940	AT2G35800
AT1G15125	AT5G42310											AT1G70420	AT1G24148
AT2G33110	AT1G69480											AT4G15070	AT1G22220
AT2G28570	AT5G41761											AT4G31500	AT2G29500
AT1G61430	AT1G70370											AT3G59740	AT3G11660
AT1G74330	AT3G05900											AT2G46150	AT1G23080
AT3G46110	AT5G01330											AT2G42480	AT1G44000
AT2G02220	AT5G25190											AT5G67350	AT1G76800
AT4G13420	AT4G12917											AT4G21680	AT4G00390
AT4G29780	AT4G16390											AT1G59590	AT5G16340
AT3G19660	AT1G65450											AT5G15870	AT5G66460
AT5G43620	AT5G06280											AT2G47895	AT4G36240
AT3G22961	AT5G55720											AT2G27310	AT2G34210
AT4G01360	AT2G24540											AT4G23010	AT4G36870
AT1G19320	AT2G35800											AT5G40170	AT3G13065
AT1G64065	AT1G24148											AT4G02380	AT3G11370
AT4G28140	AT1G22220											AT1G11362	AT2G45960
AT5G20050	AT2G29500											AT5G20480	AT4G01600
AT1G63350	AT3G11660											AT1G61475	AT1G78180
AT5G10520	AT1G23080											AT3G09032	AT3G51750
AT5G26220	AT1G44000											AT4G21903	AT1G50290
AT5G60630	AT1G76800											AT1G24150	AT1G02820
AT3G07600	AT4G00390											AT2G28890	AT2G24150
AT1G01340	AT5G16340											AT3G52748	AT4G15670
AT2G28710	AT5G66460											AT5G55560	AT2G25090
AT4G34410	AT4G36240											AT1G14420	AT5G50335
AT1G13530	AT2G34210											AT2G32030	AT1G19150
AT4G30430	AT4G36870											AT3G19020	AT5G53730
AT2G16595	AT3G13065											AT5G46520	AT3G15250
AT2G37710	AT3G11370											AT4G28170	AT5G61420
AT3G55470	AT2G45960											AT2G32800	AT5G04490
AT3G49630	AT4G01600											AT5G11970	AT2G36000
AT4G01533	AT1G78180											AT3G13790	AT4G08920
AT1G16130	AT3G51750											AT5G25450	AT2G46640
AT1G28380	AT1G50290											AT5G54720	AT2G23670
AT1G61370	AT1G02820											AT2G04400	AT5G02760
AT1G78000	AT2G24150											AT2G32190	AT4G17470
AT2G37720	AT4G15670											AT3G13910	AT1G12860
AT2G27320	AT2G25090											AT1G77500	AT5G50915
AT2G40750	AT5G50335											AT3G57210	AT1G02350
AT3G16030	AT1G19150											AT4G18170	AT5G65010
AT3G09020	AT5G53730											AT2G32250	AT1G74875
AT4G24570	AT3G15250											AT4G01010	AT2G32480
AT5G24640	AT5G61420											AT1G02405	AT5G67390
AT3G10780	AT5G04490											AT1G18382	AT3G61430
AT5G19240	AT2G36000											AT1G13110	AT3G01350
AT3G13437	AT4G08920											AT2G36325	AT3G05345
AT3G26680	AT2G46640											AT5G59530	AT5G07190
AT5G39090	AT2G23670											AT5G22270	AT5G63100
AT1G29290	AT5G02760											AT3G50470	AT5G49215
AT3G16510	AT4G17470											AT5G13220	AT5G09990
AT3G50480	AT1G12860											AT4G26560	AT1G33102
AT5G08240	AT5G50915											AT2G01180	AT5G42100
AT4G17500	AT1G02350											AT3G56710	AT4G10600
AT5G06860	AT5G65010											AT2G34390	AT5G47640
AT4G36030	AT1G74875											AT5G43650	AT3G25690
AT1G20925	AT2G32480											AT5G43420	AT3G61780
AT1G09940	AT5G67390											AT2G18660	AT2G20080
AT1G70420	AT3G61430											AT2G18970	AT1G51100
AT4G15070	AT3G01350											AT1G44090	AT3G57500
AT4G31500	AT3G05345											AT2G15390	AT3G53920
AT3G59740	AT5G07190											AT2G28400	AT4G15690
AT2G46150	AT5G63100											AT3G18930	AT1G66890
AT2G42480	AT5G49215											AT5G41100	AT1G50840
AT5G67350	AT5G09990											AT4G01780	AT5G64380
AT4G21680	AT1G33102											AT4G33310	AT4G37310
AT1G59590	AT5G42100											AT2G19050	AT1G74370
AT5G15870	AT4G10600											AT1G17330	AT1G78290
AT2G47895	AT5G47640											AT2G04070	AT1G30520
AT2G27310	AT3G25690											AT1G66930	AT2G31380
AT4G23010	AT3G61780											AT4G01895	AT1G80340
AT5G40170	AT2G20080											AT3G10300	AT3G62410
AT4G02380	AT1G51100											AT1G68620	AT4G37470
AT1G11362	AT3G57500											AT3G25900	AT2G47220
AT5G20480	AT3G53920											AT4G37030	AT3G24518
AT1G61475	AT4G15690											AT4G19520	AT5G40320
AT3G09032	AT1G66890											AT5G13320	AT1G65060
AT4G21903	AT1G50840											AT5G64310	AT2G29310
AT1G24150	AT5G64380											AT3G49370	AT5G54030
AT2G28890	AT4G37310											AT1G55440	AT1G54050
AT3G52748	AT1G74370											AT2G27270	AT5G07900
AT5G55560	AT1G78290											AT1G70530	AT1G76190
AT1G14420	AT1G30520											AT2G32670	AT4G37895
AT2G32030	AT2G31380											AT3G47090	AT1G67040
AT3G19020	AT1G80340											AT5G44570	AT3G63470
AT5G46520	AT3G62410											AT4G39030	AT3G01140
AT4G28170	AT4G37470											AT4G34180	AT5G56550
AT2G32800	AT2G47220											AT3G51680	AT3G54790
AT5G11970	AT3G24518											AT4G36430	AT4G34320
AT3G13790	AT5G40320											AT3G50140	AT4G14750
AT5G25450	AT1G65060											AT1G10340	AT1G64260
AT5G54720	AT2G29310											AT3G57480	AT2G45560
AT2G04400	AT5G54030											AT4G04610	AT4G05110
AT2G32190	AT1G54050											AT5G60350	AT5G59350
AT3G13910	AT5G07900											AT1G03740	AT4G14605
AT1G77500	AT1G76190											AT2G16900	AT1G51080
AT3G57210	AT4G37895											AT1G66690	AT1G09440
AT4G18170	AT1G67040											AT4G30530	AT3G28050
AT2G32250	AT3G63470											AT4G33430	AT1G78970
AT4G01010	AT3G01140											AT5G01490	AT5G04230
AT1G02405	AT5G56550											AT4G21990	AT1G43800
AT1G18382	AT3G54790											AT4G34390	AT5G05270
AT1G13110	AT4G34320											AT1G68340	AT2G22920
AT2G36325	AT4G14750											AT3G17700	AT2G35860
AT5G59530	AT1G64260											AT1G53060	AT5G17040
AT5G22270	AT2G45560											AT3G44798	AT5G25020
AT3G50470	AT4G05110											AT2G44460	AT1G30570
AT5G13220	AT5G59350											AT1G19310	AT4G03965
AT4G26560	AT4G14605											AT3G15534	AT5G38000
AT2G01180	AT1G51080											AT3G46930	AT4G33280
AT3G56710	AT1G09440											AT1G73080	AT3G03470
AT2G34390	AT3G28050											AT5G51420	AT3G56630
AT5G43650	AT1G78970											AT3G59880	AT1G28130
AT5G43420	AT5G04230											AT5G37050	AT5G10770
AT2G18660	AT1G43800											AT3G20520	AT2G21080
AT2G18970	AT5G05270											AT3G22260	AT1G68890
AT1G44090	AT2G22920											AT4G38560	AT4G15810
AT2G15390	AT2G35860											AT1G34750	AT2G15580
AT2G28400	AT5G17040											AT3G47550	AT5G55580
AT3G18930	AT5G25020											AT3G26980	AT5G45950
AT5G41100	AT1G30570											AT1G10710	AT3G58820
AT4G01780	AT4G03965											AT4G33985	AT1G08730
AT4G33310	AT5G38000											AT5G14470	AT1G74850
AT2G19050	AT4G33280											AT5G25050	AT5G57340
AT1G17330	AT3G03470											AT3G61760	AT5G26310
AT2G04070	AT3G56630											AT3G15500	AT2G24300
AT1G66930	AT1G28130											AT4G22470	AT1G20990
AT4G01895	AT5G10770											AT1G28390	AT5G60490
AT3G10300	AT2G21080											AT3G13610	AT4G24260
AT1G68620	AT1G68890											AT1G34420	AT2G31560
AT3G25900	AT4G15810											AT2G36780	AT3G59040
AT4G37030	AT2G15580											AT3G45330	AT3G06530
AT4G19520	AT5G55580											AT5G44585	AT4G35440
AT5G13320	AT5G45950											AT4G00305	AT3G44610
AT5G64310	AT3G58820											AT2G38250	AT1G49380
AT3G49370	AT1G08730											AT3G50460	AT2G24400
AT1G55440	AT1G74850											AT5G53710	AT1G72240
AT2G27270	AT5G57340											AT5G14700	AT1G69970
AT1G70530	AT5G26310											AT5G04250	AT5G48590
AT2G32670	AT2G24300											AT4G25070	AT3G59060
AT2G28960	AT1G20990											AT3G57450	AT5G51470
AT3G47090	AT5G60490											AT5G51160	AT5G59240
AT5G44570	AT4G24260											AT1G48060	AT4G26830
AT3G22060	AT2G31560											AT3G53770	AT5G52310
AT4G39030	AT3G59040											AT4G04960	AT3G55290
AT4G34180	AT3G06530											AT5G59490	AT2G44130
AT3G51680	AT4G35440											AT3G02880	AT1G16635
AT4G36430	AT3G44610											AT1G74350	AT3G44020
AT3G50140	AT1G49380											AT5G59270	AT5G44130
AT1G10340	AT2G24400											AT1G66160	AT2G41260
AT3G57480	AT1G72240											AT5G15250	AT5G58140
AT4G04610	AT1G69970											AT1G28050	AT1G15550
AT5G60350	AT5G48590											AT4G13330	AT5G22390
AT1G03740	AT3G59060											AT4G27580	AT3G26570
AT2G16900	AT5G51470											AT5G64510	AT1G51140
AT1G66690	AT5G59240											AT1G34260	AT2G36800
AT4G30530	AT4G26830											AT3G60540	AT1G08590
AT4G33430	AT5G52310											AT2G44195	AT5G03285
AT5G01490	AT3G55290											AT5G18290	AT1G06645
AT4G21990	AT2G44130											AT2G20142	AT4G30020
AT4G34390	AT1G16635											AT1G03230	AT1G06360
AT1G68340	AT3G44020											AT3G24540	AT3G08010
AT3G17700	AT5G44130											AT2G37040	AT1G56170
AT1G53060	AT2G41260											AT2G40116	AT2G05070
AT3G44798	AT5G58140											AT1G21850	AT3G14540
AT2G44460	AT1G15550											AT1G65845	AT5G60520
AT1G19310	AT5G22390											AT3G19663	AT2G45400
AT3G15534	AT3G26570											AT1G15190	AT1G14120
AT3G46930	AT1G51140											AT5G01950	AT3G54830
AT1G73080	AT2G36800											AT2G44480	AT1G09900
AT5G51420	AT1G08590											AT1G42990	AT2G33750
AT3G59880	AT5G03285											AT2G35000	AT2G46970
AT5G37050	AT1G06645											AT4G28550	AT1G10380
AT3G29034	AT4G30020											AT5G58180	AT5G03350
AT3G20520	AT1G06360											AT1G67481	AT1G15510
AT3G22260	AT3G08010											AT4G12350	AT4G12730
AT4G38560	AT1G56170											AT2G11270	AT5G52900
AT1G34750	AT2G05070											AT5G58940	AT4G23600
AT3G47550	AT3G14540											AT1G06540	AT1G75380
AT3G26980	AT5G60520											AT2G36440	AT4G26255
AT1G10710	AT2G45400											AT4G21534	AT4G38770
AT4G33985	AT1G14120											AT1G63530	AT2G41550
AT5G14470	AT3G54830											AT2G30250	AT3G22550
AT5G25050	AT1G09900											AT5G24270	AT3G60160
AT3G61760	AT2G33750											AT5G24090	AT1G26945
AT3G15500	AT2G46970											AT1G33615	AT1G18620
AT4G22470	AT1G10380											AT5G09720	AT4G15700
AT1G28390	AT5G03350											AT4G17980	AT4G34900
AT3G13610	AT1G15510											AT5G44820	AT3G09050
AT1G34420	AT4G12730											AT3G49780	AT4G40010
AT2G36780	AT5G52900											AT1G56540	AT2G27402
AT3G45330	AT4G23600											AT3G01990	AT2G24580
AT5G44585	AT1G75380											AT3G09340	AT4G24972
AT4G00305	AT4G26255											AT5G54490	AT2G18800
AT2G38250	AT4G38770											AT2G02350	AT5G16410
AT3G50460	AT2G41550											AT1G11200	AT1G12020
AT5G53710	AT3G22550											AT1G78860	AT3G44790
AT5G14700	AT3G60160											AT1G21010	AT2G19920
AT5G04250	AT1G26945											AT5G38710	AT3G07350
AT4G25070	AT1G18620											AT2G40711	AT3G54400
AT3G57450	AT4G15700											AT4G15480	AT1G73340
AT5G51160	AT4G34900											AT4G37022	AT4G08290
AT2G39210	AT3G09050											AT2G39420	AT5G41460
AT1G48060	AT4G40010											AT3G04200	AT5G38060
AT3G53770	AT2G27402											AT3G07580	AT2G22870
AT4G04960	AT2G24580											AT1G15530	AT4G27820
AT5G59490	AT4G24972											AT4G00970	AT1G27670
AT3G02880	AT2G18800											AT5G44460	AT1G31690
AT1G74350	AT5G16410											AT1G74100	AT5G64850
AT5G59270	AT1G12020											AT5G63790	AT5G17220
AT1G66160	AT3G44790											AT4G20460	AT1G03120
AT5G15250	AT2G19920											AT1G14040	AT2G46830
AT1G28050	AT3G07350											AT3G05580	AT5G61660
AT4G13330	AT3G54400											AT4G21410	AT1G33811
AT4G27580	AT1G73340											AT4G09649	AT1G21920
AT5G64510	AT4G08290											AT1G08930	AT5G10990
AT1G34260	AT5G41460											AT1G23710	AT5G10946
AT3G60540	AT5G38060											AT3G57760	AT3G28007
AT2G44195	AT2G22870											AT3G53180	AT4G03140
AT5G18290	AT4G27820											AT5G39050	AT3G11750
AT2G20142	AT1G27670											AT1G63750	AT3G60530
AT1G03230	AT1G31690											AT1G56130	AT5G53048
AT3G24540	AT5G64850											AT1G30190	AT5G24210
AT2G37040	AT5G17220											AT4G28930	AT3G55630
AT2G40116	AT1G03120											AT4G34440	AT2G43100
AT1G21850	AT2G46830											AT4G38540	AT4G31850
AT1G65845	AT5G61660											AT3G57280	AT5G45920
AT3G19663	AT1G33811											AT3G60966	AT3G08940
AT1G15190	AT1G21920											AT2G45580	AT5G52300
AT5G01950	AT5G10990											AT5G54500	AT1G07010
AT2G44480	AT5G10946											AT2G46620	AT4G12900
AT1G42990	AT3G28007											AT4G31940	AT2G21860
AT4G26200	AT4G03140											AT3G59660	AT4G15765
AT2G35000	AT3G11750											AT4G24160	AT4G00430
AT4G28550	AT3G60530											AT3G55950	AT5G65990
AT5G58180	AT5G53048											AT5G05320	AT3G26490
AT1G67481	AT5G24210											AT5G48980	AT3G29240
AT4G12350	AT3G55630											AT4G40080	AT4G26520
AT2G11270	AT2G43100											AT5G42440	AT1G24130
AT5G58940	AT4G31850											AT5G03700	AT5G57567
AT1G06540	AT5G45920											AT3G05660	AT3G08660
AT2G36440	AT3G08940											AT1G15890	AT5G14120
AT4G21534	AT5G52300											AT1G67856	AT1G12570
AT1G63530	AT1G07010											AT4G24110	AT4G01500
AT2G30250	AT4G12900											AT3G62320	AT1G64970
AT5G24270	AT2G21860											AT3G29400	AT5G06980
AT5G24090	AT4G15765											AT3G50950	AT1G70280
AT1G33615	AT4G00430											AT1G44130	AT1G03055
AT5G09720	AT5G65990											AT1G05800	AT1G09540
AT4G17980	AT3G26490											AT4G22305	AT1G59700
AT5G44820	AT3G29240											AT1G61400	AT5G15853
AT3G49780	AT4G26520											AT5G39630	AT2G47370
AT1G56540	AT1G24130											AT3G04010	AT1G69780
AT3G01990	AT5G57567											AT4G16355	AT1G26540
AT3G09340	AT3G08660											AT1G23550	AT1G54095
AT5G54490	AT5G14120											AT4G34150	AT4G34250
AT2G02350	AT1G12570											AT3G55450	AT4G32190
AT1G11200	AT4G01500											AT1G59910	AT3G11640
AT1G78860	AT1G64970											AT5G49780	AT1G68560
AT1G21010	AT5G06980											AT2G38290	AT4G01130
AT5G38710	AT1G70280											AT5G46330	AT5G18850
AT2G40711	AT1G03055											AT5G07430	AT2G46870
AT4G15480	AT1G09540											AT2G28755	AT4G21320
AT4G37022	AT1G59700											AT1G60750	AT1G12330
AT2G39420	AT5G15853											AT1G04100	AT4G33590
AT3G04200	AT2G47370											AT1G18890	AT4G39960
AT3G07580	AT1G69780											AT4G17215	AT3G16390
AT1G15530	AT1G26540											AT3G47540	AT5G07000
AT4G00970	AT1G54095											AT5G54650	AT1G31820
AT5G44460	AT4G34250											AT2G40080	AT2G14660
AT1G74100	AT4G32190											AT2G04440	AT3G12110
AT5G63790	AT3G11640											AT5G04630	AT1G53800
AT4G20460	AT1G68560											AT3G49845	AT5G07550
AT1G14040	AT4G01130											AT1G16670	AT2G23672
AT5G24230	AT5G18850											AT1G17744	AT3G13062
AT3G05580	AT2G46870											AT1G67220	AT4G37682
AT4G21410	AT4G21320											AT4G11330	AT4G13190
AT4G09649	AT1G12330											AT1G64610	AT2G46710
AT1G08930	AT4G33590											AT2G24180	AT4G12390
AT1G23710	AT4G39960											AT4G36150	AT1G12064
AT3G57760	AT3G16390											AT2G26190	AT1G49740
AT3G53180	AT5G07000											AT3G60680	AT3G13040
AT5G39050	AT1G31820											AT2G40140	AT2G28105
AT5G65980	AT2G14660											AT1G07240	AT3G09190
AT1G63750	AT3G12110											AT5G46500	AT3G18320
AT1G56130	AT1G53800											AT3G08710	AT3G44380
AT1G30190	AT5G07550											AT2G30550	AT2G41190
AT4G28930	AT2G23672											AT4G30090	AT1G67750
AT4G34440	AT3G13062											AT1G55365	AT2G19900
AT4G38540	AT4G37682											AT4G02950	AT2G31790
AT3G57280	AT4G13190											AT3G52510	AT2G20750
AT3G60966	AT2G46710											AT1G70520	AT3G21750
AT2G45580	AT4G12390											AT4G02650	AT3G51870
AT5G54500	AT1G12064											AT1G51645	AT4G17090
AT2G46620	AT1G49740											AT5G66210	AT1G65310
AT4G31940	AT3G13040											AT2G44070	AT1G49660
AT3G59660	AT2G28105											AT5G37740	AT4G29070
AT3G54040	AT3G09190											AT4G21865	AT1G23030
AT4G24160	AT3G18320											AT3G56970	AT4G01915
AT3G55950	AT3G44380											AT3G08870	AT5G07860
AT5G05320	AT2G41190											AT3G13680	AT2G36990
AT5G48980	AT1G67750											AT5G39785	AT5G41080
AT4G40080	AT2G19900											AT5G60270	AT1G49210
AT5G42440	AT2G31790											AT5G18490	AT3G48970
AT5G03700	AT2G20750											AT2G21900	AT3G19000
AT3G05660	AT3G21750											AT3G10985	AT1G72610
AT1G15890	AT3G51870											AT2G19450	AT1G78930
AT1G67856	AT4G17090											AT5G07650	AT4G30825
AT4G24110	AT1G65310											AT3G06500	AT3G23730
AT3G62320	AT1G49660											AT1G02430	AT5G27300
AT3G29400	AT4G29070											AT2G38465	AT3G06510
AT2G28970	AT1G23030											AT5G12300	AT3G24190
AT3G50950	AT4G01915											AT1G33870	AT4G34740
AT1G44130	AT5G07860											AT3G01513	AT1G03790
AT1G05800	AT2G36990											AT4G14400	AT3G06120
AT4G22305	AT5G41080											AT1G31930	AT2G39800
AT1G61400	AT1G49210											AT1G74010	AT2G40670
AT5G39630	AT3G48970											AT1G79960	AT5G08150
AT3G04010	AT3G19000											AT3G13430	AT4G10310
AT4G16355	AT1G72610											AT5G57123	AT2G45470
AT1G23550	AT1G78930											AT3G53280	AT2G35660
AT4G34150	AT4G30825											AT4G09300	AT3G61420
AT3G55450	AT3G23730											AT5G18480	AT5G52010
AT1G59910	AT5G27300											AT4G13510	AT1G09421
AT5G49780	AT3G06510											AT5G10820	AT2G15970
AT2G38290	AT3G24190											AT4G35655	AT4G09500
AT5G46330	AT4G34740											AT1G64940	AT3G04530
AT5G07430	AT1G03790											AT1G61810	AT5G43860
AT2G28755	AT3G06120											AT5G09876	AT1G31420
AT1G60750	AT2G39800											AT1G79450	AT5G45960
AT1G04100	AT2G40670											AT5G53990	AT1G73570
AT1G18890	AT5G08150											AT3G05390	AT3G45080
AT4G17215	AT4G10310											AT3G20510	AT5G57930
AT3G47540	AT2G45470											AT5G49480	AT3G14067
AT5G54650	AT2G35660											AT5G37600	AT2G33330
AT2G40080	AT3G61420											AT2G17120	AT2G45160
AT2G04440	AT5G52010											AT5G50210	AT4G13210
AT5G04630	AT1G09421											AT3G44700	AT3G21890
AT4G25310	AT2G15970											AT3G51920	AT3G01142
AT3G49845	AT4G09500											AT3G55980	AT4G35090
AT1G16670	AT3G04530											AT1G60730	AT5G64940
AT1G17744	AT5G43860											AT5G66670	AT2G21770
AT1G67220	AT1G31420											AT5G01380	AT4G21760
AT4G11330	AT5G45960											AT1G63500	AT2G33530
AT1G64610	AT5G07990											AT2G21620	AT1G02300
AT2G24180	AT1G73570											AT3G44870	AT3G61210
AT4G36150	AT3G45080											AT2G19130	AT5G46580
AT2G26190	AT5G57930											AT5G24600	AT2G05920
AT3G60680	AT3G14067											AT5G01760	AT1G63650
AT2G40140	AT2G33330											AT2G31210	AT1G09390
AT1G07240	AT2G45160											AT5G07150	AT5G15240
AT5G46500	AT4G13210											AT1G75860	AT2G47270
AT3G08710	AT3G21890											AT1G64561	AT1G61840
AT2G30550	AT3G01142											AT2G02860	AT2G41950
AT4G30090	AT4G35090											AT1G11310	AT3G25670
AT1G55365	AT5G64940											AT5G22300	AT1G22990
AT4G02950	AT2G21770											AT3G27416	AT2G43820
AT3G52510	AT4G21760											AT5G12480	AT2G47480
AT1G70520	AT2G33530											AT2G41730	AT1G09750
AT4G02650	AT1G02300											AT1G47990	AT3G52630
AT1G51645	AT3G61210											AT3G22235	AT5G28500
AT5G66210	AT5G46580											AT5G04020	AT4G31330
AT2G44070	AT2G05920											AT3G51890	AT1G07280
AT5G37740	AT1G63650											AT3G19920	AT3G14210
AT4G21865	AT1G09390											AT2G40113	AT3G22104
AT3G56970	AT5G15240											AT3G26200	AT5G59080
AT3G08870	AT2G47270											AT1G10990	AT5G14940
AT3G13680	AT1G61840											AT3G46640	AT4G30410
AT5G39785	AT2G41950											AT4G04450	AT3G18110
AT1G16110	AT3G25670											AT1G14170	AT1G74940
AT5G60270	AT1G22990											AT4G15280	AT3G23340
AT5G18490	AT2G43820											AT2G41430	AT5G04790
AT2G21900	AT2G47480											AT5G60310	AT5G59310
AT3G10985	AT1G09750											AT2G48150	AT1G14890
AT2G19450	AT3G52630											AT5G62865	AT2G01760
AT5G07650	AT5G28500											AT1G78850	AT4G25910
AT3G06500	AT4G31330											AT5G65500	AT3G24520
AT2G16005	AT1G07280											AT2G41690	AT1G58290
AT1G02430	AT3G14210											AT1G11920	AT2G27010
AT2G38465	AT3G22104											AT5G03030	AT1G10657
AT5G12300	AT5G59080											AT5G18510	AT3G62390
AT1G33870	AT5G14940											AT2G30490	AT1G66150
AT3G01513	AT4G30410											AT1G23700	AT1G03870
AT4G14400	AT3G18110											AT5G42965	AT5G63160
AT1G31930	AT1G74940											AT5G55120	AT3G57040
AT1G74010	AT3G23340											AT2G40000	AT5G57760
AT1G79960	AT5G04790											AT3G08970	AT1G15460
AT3G13430	AT5G59310											AT5G47910	AT3G58200
AT5G57123	AT1G14890											AT2G43120	AT3G54390
AT3G53280	AT2G01760											AT5G62070	AT2G22190
AT4G09300	AT4G25910											AT5G43190	AT1G22330
AT5G18480	AT3G24520											AT4G12720	AT4G29910
AT4G13510	AT1G58290											AT4G39950	AT4G28270
AT5G10820	AT2G27010											AT4G01740	AT4G26540
AT4G35655	AT1G10657											AT2G15780	AT4G03210
AT1G64940	AT3G62390											AT2G32020	AT4G11175
AT1G61810	AT1G66150											AT4G35190	AT4G02920
AT5G09876	AT1G03870											AT2G13800	AT2G29940
AT1G79450	AT5G63160											AT3G22240	AT4G09900
AT5G53990	AT3G57040											AT3G45040	AT5G03760
AT3G05390	AT5G57760											AT2G32460	AT5G64840
AT3G20510	AT1G15460											AT4G29740	AT2G33810
AT5G49480	AT3G58200											AT5G05850	AT4G16563
AT5G37600	AT3G54390											AT1G27890	AT3G29639
AT2G17120	AT2G22190											AT2G31590	AT4G26880
AT5G50210	AT1G22330											AT5G59790	AT1G65900
AT3G44700	AT4G29910											AT1G62305	AT4G10370
AT3G51920	AT4G28270											AT5G14930	AT5G48485
AT3G55980	AT4G26540											AT4G12070	AT4G21510
AT1G51830	AT4G03210											AT4G15400	AT1G10000
AT1G60730	AT4G11175											AT4G15270	AT3G16560
AT5G66670	AT4G02920											AT3G22370	AT2G01530
AT5G01380	AT2G29940											AT1G67800	AT3G17170
AT1G63500	AT4G09900											AT1G61800	AT4G23770
AT2G21620	AT5G03760											AT5G49850	AT2G23690
AT3G44870	AT5G64840											AT1G05670	AT5G43040
AT2G19130	AT2G33810											AT4G39570	AT4G22010
AT5G24600	AT4G16563											AT4G12040	AT3G02060
AT5G01760	AT3G29639											AT2G34930	AT4G18670
AT2G31210	AT4G26880											AT4G23070	AT5G47130
AT5G07150	AT1G65900											AT3G11402	AT5G64570
AT1G75860	AT4G10370											AT3G57630	AT1G30260
AT1G64561	AT5G48485											AT5G04010	AT4G28250
AT2G02860	AT4G21510											AT1G26730	AT2G20875
AT1G11310	AT1G10000											AT2G19890	AT3G10840
AT5G22300	AT3G16560											AT1G67460	AT1G56650
AT3G27416	AT2G01530											AT5G03630	AT2G24560
AT5G12480	AT3G17170											AT5G57035	AT4G22460
AT2G41730	AT4G23770											AT3G24510	AT4G37560
AT1G47990	AT2G23690											AT1G67470	AT2G22930
AT3G22235	AT5G43040											AT3G57640	AT5G35750
AT5G04020	AT4G22010											AT2G30660	AT1G78020
AT1G33610	AT3G02060											AT5G52870	AT1G49510
AT3G51890	AT4G18670											AT1G30320	AT2G30390
AT3G19920	AT5G47130											AT5G54140	AT1G60160
AT2G40113	AT5G64570											AT1G29965	AT3G53210
AT3G26200	AT1G30260											AT3G01080	AT3G12685
AT1G10990	AT4G28250											AT5G26170	AT3G23470
AT3G46640	AT2G20875											AT1G76700	AT5G20790
AT4G04450	AT3G10840											AT3G59080	AT1G72970
AT1G14170	AT1G56650											AT2G30720	AT1G17050
AT4G15280	AT2G24560											AT4G02410	AT1G76880
AT2G41430	AT4G22460											AT1G05330	AT1G01860
AT5G60310	AT4G37560											AT5G40000	AT1G52770
AT2G48150	AT2G22930											AT3G56880	AT1G08990
AT5G62865	AT5G35750											AT1G35910	AT5G52280
AT1G78850	AT1G78020											AT2G03505	AT3G21390
AT5G65500	AT1G49510											AT2G31990	AT1G50830
AT2G41690	AT2G30390											AT2G33020	AT3G49970
AT1G11920	AT1G60160											AT3G18950	AT1G30515
AT5G52830	AT3G53210											AT5G01180	AT5G35220
AT5G03030	AT3G12685											AT5G25180	AT5G64620
AT5G18510	AT3G23470											AT5G27520	AT5G44530
AT2G30490	AT5G20790											AT5G62520	AT5G08600
AT1G23700	AT1G72970											AT5G66630	AT1G01970
AT5G42965	AT1G17050											AT2G33580	AT4G13540
AT5G55120	AT1G76880											AT1G55230	AT3G44120
AT2G40000	AT1G01860											AT3G26020	AT1G53450
AT3G08970	AT1G52770											AT1G59850	AT3G53530
AT5G47910	AT1G08990											AT1G58320	AT2G42395
AT2G43120	AT5G52280											AT1G55390	AT5G62130
AT5G62070	AT3G21390											AT5G46370	AT3G25700
AT5G43190	AT1G50830											AT1G19550	AT2G24350
AT4G12720	AT3G49970											AT5G26749	AT3G28960
AT4G39950	AT1G30515											AT5G18400	AT5G41400
AT4G01740	AT5G35220											AT3G57120	AT2G32620
AT2G15780	AT5G64620											AT2G34500	AT5G01740
AT2G32020	AT5G44530											AT4G21850	AT3G05932
AT4G35190	AT5G08600											AT3G44400	AT1G55330
AT2G13800	AT1G01970											AT2G14560	AT2G28050
AT3G22240	AT4G13540											AT1G28370	AT4G21190
AT3G45040	AT3G44120											AT4G32630	AT5G06510
AT2G32460	AT1G53450											AT4G34460	AT2G28950
AT4G29740	AT3G53530											AT4G23250	AT2G18050
AT5G05850	AT2G42395											AT3G52870	AT3G51150
AT1G27890	AT5G62130											AT2G13810	AT3G17330
AT2G31590	AT3G25700											AT4G24920	AT3G18630
AT5G59790	AT2G24350											AT3G24900	AT2G02780
AT1G62305	AT3G28960											AT3G14460	AT5G25830
AT5G14930	AT5G41400											AT5G52330	AT5G43630
AT4G12070	AT2G32620											AT5G66390	AT5G43140
AT4G15400	AT5G01880											AT2G33100	AT4G35420
AT4G15270	AT5G01740											AT4G02520	AT2G01620
AT3G22370	AT3G05932											AT2G29420	AT5G09320
AT1G67800	AT1G55330											AT5G32460	AT5G65410
AT1G61800	AT2G28050											AT5G18475	AT5G45095
AT5G49850	AT4G21190											AT5G45180	AT4G27430
AT4G02330	AT5G06510											AT4G02235	AT2G21330
AT1G05670	AT2G28950											AT4G28703	AT3G48260
AT4G39570	AT2G18050											AT3G17410	AT1G79720
AT4G12040	AT3G51150											AT1G23840	AT3G22540
AT2G34930	AT3G17330											AT4G27970	AT2G35760
AT4G23070	AT3G18630											AT5G24220	AT4G35270
AT3G11402	AT2G02780											AT4G30340	AT5G39520
AT3G57630	AT5G25830											AT4G37530	AT1G49500
AT5G04010	AT5G43630											AT5G41830	AT1G04520
AT1G26730	AT5G43140											AT1G20510	AT2G34080
AT2G19890	AT4G35420											AT4G35985	AT3G26445
AT1G67460	AT2G01620											AT2G46140	AT2G27430
AT5G03630	AT5G09320											AT3G10500	AT1G67840
AT5G57035	AT5G65410											AT2G39490	AT3G59550
AT3G24510	AT5G45095											AT5G03380	AT1G02640
AT1G67470	AT4G27430											AT1G61340	AT1G38131
AT3G57640	AT2G21330											AT1G51680	AT3G14370
AT2G30660	AT3G48260											AT3G49120	AT1G75780
AT5G52870	AT1G79720											AT3G26670	AT3G14760
AT1G30320	AT3G22540											AT5G47960	AT1G34040
AT5G54140	AT2G35760											AT4G15233	AT1G62540
AT1G29965	AT4G35270											AT1G18860	AT4G25620
AT3G01080	AT5G39520											AT1G16640	AT2G03710
AT5G26170	AT1G49500											AT3G12740	AT3G25790
AT1G76700	AT1G04520											AT3G60690	AT2G26580
AT3G59080	AT2G34080											AT3G53260	AT3G51080
AT2G30720	AT3G26445											AT3G14050	AT1G68130
AT4G02410	AT2G27430											AT5G63130	AT4G00750
AT1G05330	AT1G67840											AT1G13500	AT5G08330
AT5G40000	AT3G59550											AT3G16565	AT1G65590
AT3G56880	AT1G02640											AT4G22780	AT2G25900
AT1G35910	AT1G38131											AT2G37980	AT5G15450
AT2G03505	AT3G14370											AT1G55920	AT1G29530
AT2G31990	AT1G75780											AT4G39980	AT5G26820
AT2G33020	AT3G14760											AT3G11020	AT3G26960
AT3G18950	AT1G34040											AT3G23260	AT3G50640
AT5G01180	AT1G62540											AT5G57710	AT3G14395
AT5G25180	AT4G25620											AT2G41440	AT5G62230
AT5G27520	AT2G03710											AT3G21700	AT1G53708
AT5G62520	AT3G25790											AT5G15730	AT5G62170
AT5G66630	AT2G26580											AT2G29990	AT4G15210
AT2G33580	AT3G51080											AT3G42180	AT5G42130
AT1G55230	AT1G68130											AT1G79180	AT3G61490
AT3G26020	AT4G00750											AT2G46940	AT3G26240
AT1G51840	AT5G08330											AT1G47560	AT2G25680
AT1G59850	AT1G65590											AT2G17040	AT1G72790
AT1G58320	AT2G25900											AT5G41300	AT1G50732
AT1G55390	AT5G15450											AT5G04930	AT5G57240
AT5G46370	AT1G29530											AT5G24040	AT3G04030
AT1G19550	AT5G26820											AT3G63060	AT2G46600
AT5G26749	AT3G26960											AT3G04300	AT2G38920
AT5G18400	AT3G50640											AT4G08040	AT2G17650
AT3G57120	AT3G14395											AT5G39030	AT4G38430
AT2G34500	AT5G62230											AT3G62150	AT5G65320
AT4G21850	AT1G53708											AT3G13380	AT3G04184
AT3G44400	AT5G62170											AT2G20010	AT2G33860
AT2G14560	AT4G15210											AT1G24270	AT4G13495
AT1G28370	AT5G42130											AT5G66600	AT3G23080
AT4G32630	AT3G61490											AT4G13180	AT3G17640
AT4G34460	AT3G26240											AT3G28450	AT3G57180
AT4G23250	AT2G25680											AT5G64810	AT3G47400
AT3G52870	AT1G72790											AT4G19880	AT3G25410
AT2G13810	AT1G50732											AT4G32300	AT3G53380
AT4G24920	AT5G57240											AT1G67060	AT1G07985
AT3G24900	AT3G04030											AT3G08720	AT2G43340
AT3G14460	AT2G46600											AT4G23700	AT1G15410
AT5G52330	AT2G38920											AT2G29480	AT4G09650
AT5G66390	AT2G17650											AT1G32970	AT1G19740
AT2G33100	AT4G38430											AT1G02170	AT4G24120
AT4G02520	AT5G65320											AT5G06560	AT2G26870
AT2G29420	AT3G04184											AT1G74400	AT4G31248
AT5G32460	AT2G33860											AT1G76980	AT4G18270
AT5G18475	AT4G13495											AT2G06050	AT3G61410
AT5G45180	AT3G23080											AT5G16330	AT5G04810
AT4G02235	AT3G17640											AT4G22070	AT4G29720
AT4G28703	AT3G57180											AT5G44290	AT1G33760
AT3G17410	AT3G47400											AT4G11521	AT5G11610
AT1G23840	AT3G25410											AT1G09794	AT1G31580
AT4G27970	AT3G53380											AT2G17760	AT5G37680
AT5G24220	AT1G07985											AT3G47480	AT4G20940
AT4G30340	AT2G43340											AT5G65140	AT5G55730
AT4G37530	AT1G15410											AT3G17320	AT5G08070
AT5G41830	AT4G09650											AT4G14220	AT4G27595
AT1G20510	AT1G19740											AT3G57530	AT5G59780
AT4G35985	AT4G24120											AT4G00240	AT4G01840
AT2G46140	AT2G26870											AT2G13650	AT2G42530
AT3G10500	AT4G31248											AT1G65250	AT4G12830
AT2G39490	AT4G18270											AT5G37750	AT4G08950
AT5G03380	AT3G61410											AT1G35625	AT1G48460
AT1G61340	AT5G04810											AT3G54530	AT5G01090
AT1G51680	AT4G29720											AT1G76705	AT5G13170
AT3G49120	AT1G33760											AT3G48020	AT2G47910
AT3G26670	AT5G11610											AT3G55430	AT5G19740
AT5G47960	AT1G31580											AT4G19970	AT4G15550
AT4G15233	AT5G37680											AT4G15350	AT4G38300
AT1G18860	AT4G20940											AT3G15440	AT1G57790
AT1G16640	AT5G55730											AT2G03250	AT1G73620
AT3G12740	AT5G08070											AT1G52890	AT4G31730
AT3G60690	AT4G27595											AT3G03030	AT1G79330
AT3G53260	AT5G59780											AT2G31955	AT2G02080
AT3G14050	AT4G01840											AT3G49210	AT4G12520
AT5G63130	AT2G42530											AT4G32445	AT4G36360
AT1G13500	AT4G12830											AT1G11185	AT1G33930
AT3G16565	AT4G08950											AT2G25850	AT3G44970
AT4G22780	AT1G48460											AT1G18210	AT4G01270
AT2G37980	AT5G01090											AT5G63880	AT2G29360
AT1G55920	AT5G13170											AT2G39650	AT2G27840
AT4G39980	AT2G47910											AT5G38540	AT1G29170
AT5G49770	AT5G19740											AT5G45080	AT1G77200
AT3G11020	AT4G15550											AT1G06970	AT2G32560
AT3G23260	AT4G38300											AT1G17290	AT2G25130
AT5G57710	AT1G57790											AT4G25720	AT5G63630
AT2G41440	AT4G32480											AT1G09970	AT5G58550
AT1G65486	AT1G73620											AT5G38210	AT2G04795
AT3G21700	AT4G31730											AT4G24380	AT5G25280
AT5G15730	AT1G79330											AT3G22275	AT2G26710
AT2G29990	AT2G02080											AT3G17660	AT2G42320
AT3G42180	AT4G12520											AT5G46910	AT5G51670
AT1G79180	AT4G36360											AT1G62620	AT4G24090
AT2G46940	AT1G33930											AT1G25275	AT1G03270
AT1G47560	AT3G44970											AT1G65610	AT1G54500
AT2G17040	AT4G01270											AT4G16162	AT3G60280
AT5G41300	AT2G29360											AT1G22180	AT4G15390
AT5G04930	AT2G27840											AT4G33920	AT1G63680
AT5G24040	AT1G29170											AT3G59510	AT4G19100
AT3G63060	AT1G77200											AT5G11920	AT3G49930
AT3G04300	AT2G32560											AT5G03210	AT4G34750
AT4G08040	AT2G25130											AT1G67970	AT3G23410
AT5G39030	AT5G63630											AT5G35200	AT1G19715
AT3G62150	AT5G58550											AT2G31230	AT1G79510
AT3G13380	AT2G04795											AT4G17230	AT5G57960
AT2G20010	AT5G25280											AT4G32870	AT1G71480
AT1G24270	AT2G26710											AT3G20410	AT2G43010
AT5G66600	AT2G42320											AT5G02630	AT5G46690
AT4G13180	AT5G51670											AT4G34470	AT5G59360
AT3G28450	AT4G24090											AT4G27980	AT1G53163
AT5G64810	AT1G03270											AT1G23450	AT1G01580
AT4G19880	AT1G54500											AT3G51440	AT4G37550
AT4G32300	AT3G60280											AT5G54850	AT4G15560
AT1G67060	AT4G15390											AT5G13860	AT4G13750
AT3G08720	AT1G63680											AT2G03810	AT5G61610
AT4G23700	AT4G19100											AT2G17840	AT3G55200
AT2G29480	AT3G49930											AT4G04695	AT1G04640
AT1G32970	AT4G34750											AT5G17000	AT4G14100
AT1G02170	AT3G23410											AT1G17170	AT3G15850
AT5G06560	AT1G19715											AT4G31760	AT3G06980
AT1G74400	AT1G79510											AT1G76040	AT1G19835
AT1G76980	AT5G57960											AT5G16080	AT5G36100
AT2G06050	AT1G71480											AT3G46730	AT5G52340
AT5G16330	AT2G43010											AT5G48780	AT1G61740
AT4G22070	AT5G46690											AT1G35710	AT3G63110
AT5G44290	AT5G59360											AT4G11393	AT5G03180
AT4G11521	AT1G53163											AT1G66040	AT2G02990
AT1G09794	AT1G01580											AT2G02370	AT1G65320
AT2G17760	AT4G37550											AT4G36140	AT5G43990
AT3G47480	AT4G15560											AT5G24030	AT1G49975
AT5G65140	AT4G13750											AT5G47070	AT1G05590
AT3G17320	AT5G61610											AT1G32920	AT1G18400
AT4G14220	AT3G55200											AT4G23470	AT2G17880
AT3G57530	AT1G04640											AT1G63830	AT3G57010
AT4G00240	AT4G14100											AT3G21330	AT2G35950
AT2G13650	AT3G15850											AT4G26060	AT1G48660
AT1G65250	AT3G06980											AT3G21080	AT1G05600
AT5G37750	AT1G19835											AT1G18835	AT5G44510
AT1G35625	AT5G36100											AT1G17860	AT4G23400
AT3G54530	AT5G52340											AT5G18150	AT1G62750
AT1G76705	AT1G61740											AT1G79670	AT5G20220
AT3G48020	AT3G63110											AT4G02660	AT5G22050
AT3G55430	AT5G03180											AT2G30870	AT1G32060
AT4G19970	AT2G02990											AT1G60783	AT4G13830
AT4G15350	AT1G65320											AT3G22942	AT1G79250
AT3G15440	AT5G43990											AT4G19870	AT1G16030
AT2G03250	AT1G49975											AT2G16870	AT1G18320
AT1G52890	AT1G05590											AT4G17486	AT2G23610
AT3G03030	AT1G18400											AT3G22160	AT3G18750
AT2G31955	AT2G17880											AT4G39650	AT4G25990
AT3G49210	AT3G57010											AT1G36370	AT1G60800
AT4G32445	AT2G35950											AT5G42050	AT3G10470
AT1G11185	AT1G48660											AT4G08250	AT1G48570
AT2G25850	AT1G05600											AT2G28940	AT5G49390
AT1G18210	AT5G44510											AT2G17220	AT3G26550
AT5G63880	AT4G23400											AT2G31751	AT3G23805
AT2G39650	AT1G62750											AT1G60130	AT4G00480
AT5G38540	AT5G20220											AT4G16840	AT4G23720
AT5G45080	AT5G22050											AT2G31081	AT1G14840
AT1G06970	AT1G32060											AT5G05350	AT5G19170
AT1G17290	AT4G13830											AT5G45250	AT1G79270
AT4G25720	AT1G79250											AT2G22470	AT3G03770
AT1G09970	AT1G16030											AT4G25030	AT5G23730
AT5G38210	AT1G18320											AT1G64710	AT3G52170
AT4G24380	AT2G23610											AT4G30390	AT3G20370
AT3G22275	AT3G18750											AT1G34315	AT4G33960
AT3G17660	AT4G25990											AT4G30240	AT5G06930
AT5G46910	AT1G60800											AT3G16040	AT4G12420
AT1G62620	AT3G10470											AT3G04360	AT1G70230
AT1G25275	AT1G48570											AT2G36950	AT1G61600
AT1G65610	AT5G49390											AT1G58190	AT3G10405
AT4G16162	AT3G26550											AT3G25010	AT1G68660
AT1G22180	AT3G23805											AT5G44480	AT5G26742
AT4G33920	AT4G00480											AT2G13960	AT5G27150
AT3G59510	AT4G23720											AT1G49900	AT4G00895
AT5G11920	AT1G14840											AT1G48640	AT3G09310
AT5G03210	AT5G19170											AT4G33910	AT4G20240
AT1G67970	AT1G79270											AT5G65690	AT5G54130
AT5G35200	AT3G03770											AT1G58590	AT3G21950
AT2G31230	AT5G23730											AT5G03490	AT1G72660
AT4G17230	AT3G52170											AT1G61250	AT1G80640
AT4G32870	AT3G20370											AT1G18200	AT5G57400
AT3G20410	AT4G33960											AT3G15540	AT2G28605
AT5G02630	AT5G06930											AT2G47130	AT5G19970
AT4G34470	AT4G12420											AT3G08760	AT4G01190
AT4G27980	AT1G70230											AT3G54950	AT4G14930
AT1G23450	AT1G61600											AT3G01970	AT2G23410
AT3G51440	AT3G10405											AT5G54780	AT5G06940
AT5G54850	AT1G68660											AT4G16600	AT5G57530
AT5G13860	AT5G26742											AT3G57550	AT5G14090
AT2G03810	AT1G18100											AT2G30395	AT2G01290
AT2G17840	AT5G27150											AT2G41110	AT1G12244
AT4G04695	AT4G00895											AT4G27850	AT4G03935
AT5G17000	AT3G09310											AT3G07273	AT3G56040
AT1G17170	AT4G20240											AT1G61610	AT1G26210
AT4G31760	AT5G54130											AT4G30600	AT3G05100
AT1G76040	AT3G21950											AT5G11290	AT5G66690
AT5G16080	AT1G72660											AT5G04870	AT4G26790
AT3G46730	AT1G80640											AT3G28340	AT1G75900
AT5G48780	AT5G57400											AT1G13510	AT1G23340
AT1G35710	AT2G28605											AT3G09490	AT3G12915
AT4G11393	AT5G19970											AT2G46160	AT3G05480
AT1G11540	AT4G01190											AT1G09630	AT4G21323
AT1G66040	AT4G14930											AT2G42330	AT2G45310
AT2G02370	AT2G23410											AT1G69050	AT4G01460
AT4G36140	AT5G06940											AT3G16860	AT4G19380
AT5G24030	AT5G57530											AT4G31980	AT1G74470
AT5G47070	AT5G14090											AT1G68410	AT5G54530
AT1G32920	AT4G25750											AT5G65130	AT3G61900
AT4G23470	AT2G01290											AT1G51760	AT2G24645
AT1G63830	AT1G12244											AT3G50850	AT1G72810
AT3G21330	AT4G03935											AT2G47060	AT4G21820
AT4G26060	AT3G56040											AT3G25180	AT4G13250
AT3G21080	AT1G26210											AT2G41010	AT3G07340
AT1G18835	AT3G05100											AT5G07440	AT2G41290
AT1G17860	AT5G66690											AT1G17750	AT1G18090
AT5G18150	AT4G26790											AT3G18560	AT2G35060
AT1G79670	AT1G75900											AT4G24290	AT1G69870
AT4G02660	AT1G23340											AT4G00330	AT1G04550
AT2G30870	AT3G12915											AT4G26910	AT5G63780
AT1G60783	AT3G05480											AT5G12890	AT2G23360
AT3G22942	AT4G21323											AT5G58120	AT3G08040
AT4G19870	AT2G45310											AT2G27500	AT1G10530
AT2G16870	AT4G01460											AT2G07180	AT4G22790
AT4G17486	AT4G19380											AT5G19600	AT1G08810
AT3G22160	AT1G74470											AT3G19930	AT1G20570
AT4G39650	AT5G54530											AT5G52320	AT4G04940
AT1G36370	AT3G61900											AT1G74000	AT5G26230
AT5G42050	AT2G24645											AT1G07630	AT2G30424
AT4G08250	AT1G72810											AT3G25070	AT2G17550
AT2G28940	AT4G21820											AT1G18970	AT1G62960
AT2G17220	AT4G13250											AT4G40070	AT4G39010
AT2G31751	AT3G07340											AT4G19230	AT3G51860
AT1G60130	AT2G41290											AT5G66640	AT3G16850
AT4G16840	AT1G18090											AT1G67850	AT3G11964
AT2G31081	AT2G35060											AT5G61010	AT3G20270
AT5G05350	AT1G69870											AT1G74440	AT5G42500
AT5G45250	AT1G04550											AT4G13920	AT3G19680
AT2G22470	AT5G63780											AT1G53920	AT3G21720
AT4G25030	AT2G23360											AT4G05120	AT5G10470
AT1G64710	AT3G08040											AT2G22860	AT1G08610
AT4G30390	AT1G10530											AT3G07040	AT3G05140
AT1G34315	AT4G22790											AT1G34370	AT2G35585
AT4G30240	AT1G08810											AT3G46880	AT3G26180
AT3G16040	AT1G20570											AT3G50150	AT1G19000
AT3G04360	AT4G04940											AT4G25560	AT2G33250
AT2G36950	AT5G26230											AT3G59570	AT3G19480
AT1G58190	AT2G30424											AT1G76390	AT3G20940
AT3G25010	AT2G17550											AT2G23300	AT3G59670
AT5G44480	AT1G62960											AT5G47670	AT2G24800
AT2G13960	AT4G39010											AT5G13200	AT3G16260
AT1G49900	AT3G51860											AT4G20235	AT4G17550
AT1G48640	AT3G16850											AT2G39660	AT4G04850
AT4G33910	AT3G11964											AT4G24340	AT5G53902
AT5G65690	AT3G20270											AT1G12360	AT1G26500
AT1G58590	AT5G42500											AT3G48890	AT2G38760
AT5G03490	AT3G19680											AT1G06830	AT5G01520
AT1G61250	AT3G21720											AT1G69520	AT5G58390
AT1G18200	AT5G10470											AT3G25882	AT1G10540
AT3G15540	AT1G08610											AT4G01870	AT1G24160
AT2G47130	AT3G05140											AT5G10760	AT1G13250
AT3G08760	AT2G35585											AT3G11850	AT2G45850
AT3G54950	AT3G26180											AT5G06730	AT3G43110
AT3G01970	AT1G19000											AT2G21780	AT2G23390
AT5G54780	AT2G33250											AT1G63370	AT4G36105
AT4G16600	AT3G19480											AT1G08860	AT1G01830
AT3G57550	AT3G20940											AT2G30360	AT3G52840
AT2G30395	AT3G59670											AT1G64280	AT4G15440
AT2G41110	AT2G24800											AT1G06800	AT3G27510
AT4G27850	AT3G16260											AT5G52790	AT4G24670
AT3G07273	AT4G17550											AT1G24100	AT5G21326
AT1G61610	AT4G04850											AT3G63010	AT4G25290
AT4G30600	AT5G53902											AT3G09000	AT4G14090
AT5G11290	AT1G26500											AT2G44600	AT1G66980
AT5G04870	AT2G38760											AT3G58490	AT2G26840
AT3G28340	AT5G01520											AT2G37110	AT5G18140
AT1G13510	AT5G58390											AT1G31885	AT1G28570
AT3G09490	AT1G10540											AT4G13110	AT5G47440
AT2G46160	AT1G24160											AT1G09400	AT3G48740
AT1G09630	AT1G13250											AT5G41280	AT1G19920
AT2G42330	AT2G45850											AT3G60140	AT1G22500
AT1G69050	AT3G43110											AT5G26030	AT1G33440
AT3G16860	AT2G23390											AT4G26740	AT5G05630
AT4G31980	AT4G36105											AT2G15340	AT5G10020
AT1G68410	AT1G01830											AT2G13660	AT4G38960
AT5G65130	AT3G52840											AT1G75000	AT1G11130
AT1G51760	AT4G15440											AT2G01650	AT5G47630
AT3G50850	AT3G27510											AT2G24681	AT2G42600
AT2G47060	AT4G24670											AT1G64820	AT5G26670
AT3G25180	AT5G21326											AT2G16700	AT3G58070
AT2G41010	AT4G25290											AT2G27390	AT3G27620
AT5G07440	AT4G14090											AT1G19270	AT2G39250
AT1G17750	AT1G66980											AT3G52710	AT3G25290
AT3G18560	AT2G26840											AT2G23170	AT5G42690
AT4G05100	AT5G18140											AT1G69840	AT2G01590
AT4G24290	AT1G28570											AT4G25380	AT2G37300
AT4G00330	AT5G47440											AT2G30990	AT3G22760
AT4G26910	AT3G48740											AT2G18150	AT5G56040
AT5G12890	AT1G19920											AT1G04645	AT2G20980
AT5G58120	AT1G22500											AT2G45290	AT4G26600
AT2G27500	AT1G33440											AT3G48780	AT4G09970
AT2G07180	AT5G05630											AT1G62422	AT2G25510
AT5G19600	AT5G10020											AT2G32930	AT3G07010
AT3G19930	AT4G38960											AT4G14746	AT1G72820
AT5G52320	AT1G11130											AT2G13665	AT5G20810
AT1G74000	AT5G47630											AT1G58410	AT5G56795
AT1G07630	AT2G42600											AT4G00960	AT1G62770
AT3G25070	AT5G26670											AT1G61380	AT3G57920
AT1G18970	AT3G58070											AT1G78955	AT5G03800
AT1G07620	AT3G27620											AT3G05200	AT5G41920
AT4G40070	AT2G39250											AT1G52110	AT5G23280
AT4G19230	AT3G25290											AT4G38830	AT5G38030
AT5G66640	AT5G42690											AT5G51060	AT4G22990
AT1G67850	AT2G01590											AT5G44870	AT3G61770
AT5G61010	AT2G37300											AT1G22650	AT1G60690
AT1G74440	AT3G22760											AT1G34300	AT5G53170
AT4G13920	AT5G56040											AT3G07150	AT5G35732
AT1G53920	AT2G20980											AT5G13190	AT2G19990
AT4G05120	AT4G26600											AT3G21240	AT2G21790
AT2G22860	AT4G09970											AT1G52120	AT2G28150
AT3G07040	AT2G25510											AT4G15300	AT5G17165
AT1G34370	AT3G07010											AT5G50430	AT5G24100
AT2G44380	AT1G72820											AT5G41610	AT1G28260
AT3G46880	AT5G20810											AT1G17180	AT1G69320
AT3G50150	AT5G56795											AT1G47400	AT2G17695
AT4G25560	AT1G62770											AT4G26070	AT3G57520
AT3G59570	AT3G57920											AT1G09370	AT5G01220
AT1G76390	AT5G03800											AT1G14330	AT2G45340
AT2G23300	AT5G41920											AT5G18636	AT5G55780
AT5G47670	AT5G23280											AT4G31860	AT1G75360
AT5G13200	AT5G38030											AT4G10500	AT3G27820
AT4G20235	AT4G22990											AT5G15120	AT2G46570
AT2G39660	AT3G61770											AT1G78210	AT1G20720
AT4G24340	AT1G60690											AT4G09570	AT3G05790
AT1G12360	AT5G53170											AT3G57750	AT2G26480
AT3G48890	AT5G35732											AT2G02180	AT3G16175
AT1G06830	AT2G19990											AT3G55740	AT1G73310
AT1G69520	AT2G21790											AT5G01750	AT2G36870
AT3G25882	AT2G28150											AT5G59550	AT3G56000
AT4G01870	AT5G17165											AT1G74750	AT2G32740
AT5G10760	AT5G24100											AT1G10700	AT3G60320
AT3G11850	AT1G28260											AT1G61820	AT3G19370
AT5G06730	AT1G69320											AT2G20370	AT2G30100
AT2G21780	AT2G17695											AT1G10040	AT3G52920
AT1G63370	AT3G57520											AT5G37480	AT4G39400
AT1G08860	AT5G01220											AT1G47603	AT2G42850
AT2G30360	AT2G45340											AT3G02070	AT3G21540
AT1G64280	AT5G55780											AT1G73805	AT3G59110
AT1G06800	AT1G75360											AT3G57110	AT4G38100
AT5G52790	AT3G27820											AT3G24810	AT4G08150
AT1G24100	AT2G46570											AT1G74740	AT5G64330
AT3G63010	AT1G20720											AT2G28840	AT5G13870
AT3G09000	AT3G05790											AT5G18310	AT3G58100
AT2G44600	AT2G26480											AT2G35910	AT1G67440
AT3G58490	AT3G16175											AT1G17250	AT3G43600
AT2G37110	AT1G73310											AT3G56470	AT3G20395
AT1G31885	AT2G36870											AT5G66780	AT5G36180
AT4G13110	AT3G56000											AT1G62262	AT1G25230
AT1G09400	AT2G32740											AT2G15880	AT1G70020
AT5G41280	AT3G60320											AT3G04110	AT5G27950
AT3G60140	AT3G19370											AT4G11360	AT4G28850
AT5G26030	AT2G30100											AT2G30440	AT5G58370
AT4G26740	AT3G52920											AT1G49100	AT1G55260
AT2G15340	AT4G39400											AT1G72120	AT1G26230
AT2G13660	AT2G42850											AT5G44370	AT4G18501
AT1G75000	AT3G21540											AT5G09730	AT2G32010
AT2G01650	AT3G59110											AT2G41170	AT4G09760
AT2G24681	AT4G38100											AT1G29670	AT1G66540
AT1G64820	AT4G08150											AT1G80320	AT3G02690
AT2G16700	AT5G64330											AT1G64563	AT1G18330
AT2G27390	AT5G13870											AT5G41290	AT1G18830
AT1G19270	AT3G58100											AT1G63580	AT4G02060
AT3G52710	AT1G67440											AT2G30362	AT5G52220
AT2G23170	AT3G43600											AT1G74790	AT3G55240
AT1G69840	AT3G20395											AT5G09780	AT5G19530
AT4G25380	AT5G36180											AT3G21650	AT1G29500
AT2G30990	AT1G25230											AT1G68470	AT5G59200
AT2G18150	AT1G70020											AT4G19810	AT2G31830
AT1G04645	AT5G27950											AT5G04310	AT5G67030
AT2G45290	AT4G28850											AT5G57060	AT3G07500
AT3G48780	AT5G58370											AT5G65240	AT5G03250
AT1G62422	AT1G55260											AT1G31350	AT4G33150
AT2G32930	AT1G26230											AT3G59480	AT2G38180
AT4G14746	AT4G18501											AT3G50910	AT2G39920
AT2G13665	AT2G32010											AT3G03000	AT4G22570
AT1G58410	AT4G09760											AT5G18350	AT3G19270
AT4G00960	AT1G66540											AT5G35370	AT4G32770
AT1G61380	AT3G02690											AT4G32650	AT1G75590
AT1G78955	AT1G18330											AT1G02880	AT1G19450
AT3G05200	AT1G18830											AT3G25600	AT1G70100
AT1G52110	AT4G02060											AT2G47730	AT3G09910
AT4G38830	AT5G52220											AT1G11300	AT4G39700
AT5G51060	AT3G55240											AT5G49690	AT1G14390
AT5G44870	AT5G19530											AT5G45280	AT2G47360
AT1G22650	AT1G29500											AT2G29410	AT4G39620
AT1G34300	AT5G59200											AT1G10410	AT3G30775
AT3G07150	AT2G31830											AT1G03905	AT2G17230
AT5G13190	AT5G67030											AT4G05010	AT2G16800
AT3G21240	AT3G07500											AT3G44720	AT3G45140
AT1G52120	AT5G03250											AT1G08450	AT5G43270
AT4G15300	AT4G33150											AT1G16540	AT4G34830
AT5G50430	AT2G38180											AT2G47890	AT4G35100
AT5G41610	AT2G39920											AT5G13750	AT2G26080
AT1G17180	AT4G22570											AT1G53390	AT2G21440
AT1G47400	AT3G19270											AT1G76650	AT1G72230
AT4G26070	AT4G32770											AT3G27010	AT1G62580
AT1G09370	AT1G75590											AT1G04770	AT3G46940
AT1G14330	AT1G19450											AT5G45750	AT3G07540
AT5G18636	AT1G70100											AT5G56075	AT5G14410
AT4G31860	AT3G09910											AT1G77380	AT3G06778
AT4G10500	AT4G39700											AT5G62560	AT3G06080
AT5G15120	AT1G14390											AT2G30140	AT2G24630
AT1G78210	AT2G47360											AT1G45145	AT5G23060
AT4G09570	AT4G39620											AT1G05680	AT1G20870
AT3G57750	AT3G30775											AT5G13330	AT1G26810
AT2G02180	AT2G17230											AT2G04430	AT3G48610
AT3G55740	AT2G16800											AT3G18530	AT1G09600
AT1G05700	AT3G45140											AT4G01920	AT5G41315
AT5G01750	AT5G43270											AT5G51640	AT1G21360
AT5G59550	AT4G34830											AT1G15800	AT5G05890
AT1G74750	AT4G35100											AT5G61380	AT5G09870
AT1G10700	AT2G26080											AT5G45260	AT3G21360
AT1G61820	AT2G21440											AT3G57330	AT4G02990
AT2G20370	AT1G72230											AT4G24400	AT2G13610
AT1G10040	AT1G62580											AT5G17680	AT5G67150
AT3G26210	AT3G46940											AT4G01960	AT4G27240
AT5G37480	AT3G07540											AT4G21830	AT1G14380
AT1G47603	AT5G14410											AT4G35070	AT1G35250
AT3G02070	AT3G06778											AT1G07060	AT1G73710
AT1G73805	AT3G06080											AT5G01050	AT3G08600
AT3G57110	AT2G24630											AT1G76560	AT1G65070
AT3G24810	AT5G23060											AT4G23130	AT2G27770
AT1G74740	AT1G20870											AT1G71530	AT5G47550
AT2G28840	AT1G26810											AT2G35510	AT4G28790
AT5G18310	AT3G48610											AT3G56410	AT2G15370
AT2G35910	AT1G09600											AT1G09560	AT4G28240
AT1G17250	AT5G41315											AT2G40110	AT5G62670
AT3G56470	AT1G21360											AT1G66920	AT3G14450
AT5G66780	AT5G05890											AT4G35940	AT1G74770
AT1G62262	AT5G09870											AT1G29770	AT5G43310
AT2G15880	AT3G21360											AT2G46400	AT3G12320
AT3G04110	AT4G02990											AT3G54620	AT5G11550
AT4G11360	AT2G13610											AT2G23810	AT2G18260
AT2G30440	AT5G67150											AT1G15900	AT3G10420
AT1G49100	AT4G27240											AT4G02360	AT5G04470
AT1G72120	AT1G14380											AT1G75810	AT2G41510
AT5G44370	AT1G35250											AT3G62280	AT2G47920
AT5G09730	AT1G73710											AT3G20600	AT5G24165
AT2G41170	AT3G08600											AT1G10480	AT1G24265
AT1G29670	AT1G65070											AT4G12490	AT4G32710
AT1G80320	AT2G27770											AT1G43140	AT3G14240
AT1G64563	AT5G47550											AT3G22460	AT5G54570
AT5G41290	AT4G28790											AT2G27220	AT3G16450
AT1G63580	AT2G15370											AT4G36820	AT3G32040
AT2G30362	AT4G28240											AT2G46500	AT5G09760
AT1G74790	AT5G62670											AT4G27070	AT5G67060
AT5G09780	AT3G14450											AT1G13590	AT5G54380
AT3G21650	AT1G74770											AT1G23850	AT5G27930
AT1G68470	AT5G43310											AT4G28400	AT5G65380
AT4G19810	AT3G12320											AT1G79710	AT5G11160
AT5G04310	AT5G11550											AT1G30560	AT1G04040
AT5G57060	AT2G18260											AT5G54840	AT1G02180
AT5G65240	AT3G10420											AT1G51270	AT1G32520
AT1G31350	AT5G04470											AT5G63770	AT1G32583
AT3G59480	AT2G41510											AT5G59570	AT3G62700
AT3G50910	AT2G47920											AT3G06370	AT4G16190
AT3G03000	AT5G24165											AT2G28830	AT4G00020
AT5G18350	AT1G24265											AT5G50440	AT2G15820
AT5G35370	AT4G32710											AT5G59730	AT1G08540
AT4G32650	AT3G14240											AT4G01540	AT1G79110
AT1G02880	AT5G54570											AT5G50570	AT1G31290
AT3G25600	AT3G16450											AT3G54850	AT3G17470
AT2G47730	AT3G32040											AT1G19025	AT1G48480
AT1G11300	AT5G09760											AT2G18350	AT1G35420
AT5G49690	AT5G67060											AT3G51570	AT5G23800
AT5G45280	AT5G54380											AT4G39675	AT3G32030
AT2G29410	AT5G27930											AT3G54100	AT1G70200
AT1G30110	AT5G65380											AT3G13100	AT3G54910
AT1G10410	AT5G11160											AT5G02400	AT1G29025
AT1G03905	AT1G04040											AT5G06090	AT2G14860
AT4G05010	AT1G02180											AT3G13050	AT2G38120
AT3G44720	AT1G32520											AT5G04860	AT3G06990
AT1G08450	AT1G32583											AT2G47650	AT3G22142
AT1G16540	AT3G62700											AT4G20110	AT5G01075
AT2G47890	AT4G16190											AT3G47050	AT3G61820
AT5G13750	AT4G00020											AT2G29065	AT4G36380
AT1G53390	AT2G15820											AT2G33320	AT2G28440
AT1G76650	AT1G08540											AT3G55700	AT4G29240
AT3G27010	AT1G79110											AT3G59120	AT1G48260
AT1G04770	AT1G31290											AT3G46270	AT3G57940
AT5G45750	AT3G17470											AT1G07130	AT4G15540
AT5G56075	AT1G48480											AT1G32928	AT2G28260
AT1G77380	AT1G35420											AT4G02340	AT1G61930
AT5G62560	AT5G23800											AT1G55970	AT5G08720
AT2G30140	AT3G32030											AT1G31540	AT4G16610
AT1G45145	AT1G70200											AT4G18197	AT5G46240
AT1G05680	AT3G54910											AT3G48570	AT2G30600
AT5G13330	AT1G29025											AT3G13650	AT1G04350
AT2G04430	AT2G14860											AT1G22070	AT2G25220
AT3G18530	AT2G38120											AT1G67148	AT1G63810
AT4G01920	AT3G06990											AT2G01670	AT5G44635
AT5G51640	AT3G22142											AT5G61530	AT4G12410
AT1G15800	AT5G01075											AT1G16090	AT4G09890
AT5G61380	AT3G61820											AT5G24760	AT1G76100
AT5G45260	AT4G36380											AT5G13887	AT5G33280
AT3G57330	AT2G28440											AT3G24090	AT1G49920
AT4G24400	AT4G29240											AT5G48970	AT5G56080
AT5G17680	AT1G48260											AT5G54960	AT2G44580
AT4G01960	AT3G57940											AT3G63320	AT1G33780
AT4G21830	AT4G15540											AT1G44120	AT3G27027
AT4G35070	AT2G28260											AT1G54280	AT3G63120
AT1G07060	AT1G61930											AT2G21500	AT5G58480
AT5G01050	AT5G08720											AT5G64870	AT4G09640
AT1G76560	AT4G16610											AT1G02940	AT4G17810
AT4G23130	AT5G46240											AT5G64667	AT4G12880
AT1G71530	AT2G30600											AT1G61255	AT1G05070
AT2G35510	AT1G04350											AT3G47340	AT1G35560
AT3G56410	AT2G25220											AT1G06160	AT3G21250
AT1G09560	AT1G63810											AT1G49230	AT1G13640
AT2G40110	AT5G44635											AT3G18620	AT3G16750
AT1G66920	AT4G12410											AT4G00360	AT4G25700
[truncated: 2,051 more rows]
