# Supplementary material for: Phytosulfokine downregulates defense‐related WRKY transcription factors and attenuates pathogen‐associated molecular pattern‐triggered immunity
Source: Plant J. 2024 Dec 11;120(6):2367–84. doi: 10.1111/tpj.17115 (PMC11658183; doi:10.1111/tpj.17115)
Supplement: Supplementary file 9 — Data S7. Overlap of enriched WRKY TFs and differentially expressed WRKY TFs in each treatment. [file TPJ-120-2367-s010.xlsx]

## Sheet: Enriched WRKY
Total Enriched WRKY TFs					Figure 3(A)						Table 4
PSK	PSY	flg22	WCS417		PSK∩PSY∩flg22∩WCS417	PSK∩PSY∩flg22	PSK∩flg22	flg22∩WCS417	flg22		PSK∩PSY	PSK∩flg22	PSK∩WCS417	PSY∩flg22	PSY∩WCS417	flg22∩WCS417
WRKY3	WRKY3	WRKY1	WRKY3		WRKY3	WRKY26	WRKY20	WRKY18	WRKY1		WRKY3	WRKY3	WRKY3	WRKY3	WRKY3	WRKY3
WRKY20	WRKY26	WRKY2	WRKY33		WRKY33	WRKY23	WRKY25		WRKY2		WRKY26	WRKY20	WRKY33	WRKY26	WRKY33	WRKY33
WRKY25	WRKY33	WRKY3	WRKY45		WRKY45	WRKY24	WRKY31		WRKY60		WRKY33	WRKY25	WRKY45	WRKY33	WRKY45	WRKY45
WRKY26	WRKY45	WRKY20	WRKY18		WRKY40	WRKY43	WRKY42		WRKY6		WRKY45	WRKY26	WRKY40	WRKY45	WRKY40	WRKY18
WRKY33	WRKY40	WRKY25	WRKY40		WRKY8	WRKY14	WRKY47		WRKY12		WRKY40	WRKY33	WRKY8	WRKY40	WRKY8	WRKY40
WRKY45	WRKY8	WRKY26	WRKY8		WRKY28	WRKY30	WRKY55		WRKY57		WRKY8	WRKY45	WRKY28	WRKY8	WRKY28	WRKY8
WRKY40	WRKY23	WRKY33	WRKY28		WRKY50	WRKY70	WRKY62		WRKY38		WRKY23	WRKY40	WRKY50	WRKY23	WRKY50	WRKY28
WRKY31	WRKY24	WRKY45	WRKY50		WRKY59						WRKY24	WRKY31	WRKY59	WRKY24	WRKY59	WRKY50
WRKY42	WRKY28	WRKY18	WRKY59		WRKY71						WRKY28	WRKY42	WRKY71	WRKY28	WRKY71	WRKY59
WRKY47	WRKY43	WRKY40	WRKY71		WRKY75						WRKY43	WRKY47	WRKY75	WRKY43	WRKY75	WRKY71
WRKY8	WRKY50	WRKY60	WRKY75		WRKY7						WRKY50	WRKY8	WRKY7	WRKY50	WRKY7	WRKY75
WRKY23	WRKY59	WRKY6	WRKY7		WRKY11						WRKY59	WRKY23	WRKY11	WRKY59	WRKY11	WRKY7
WRKY24	WRKY71	WRKY31	WRKY11		WRKY15						WRKY71	WRKY24	WRKY15	WRKY71	WRKY15	WRKY11
WRKY28	WRKY75	WRKY42	WRKY15		WRKY17						WRKY75	WRKY28	WRKY17	WRKY75	WRKY17	WRKY15
WRKY43	WRKY7	WRKY47	WRKY17		WRKY21						WRKY7	WRKY43	WRKY21	WRKY7	WRKY21	WRKY17
WRKY50	WRKY11	WRKY8	WRKY21		WRKY22						WRKY11	WRKY50	WRKY22	WRKY11	WRKY22	WRKY21
WRKY59	WRKY15	WRKY12	WRKY22		WRKY27						WRKY15	WRKY59	WRKY27	WRKY15	WRKY27	WRKY22
WRKY71	WRKY17	WRKY23	WRKY27		WRKY29						WRKY17	WRKY71	WRKY29	WRKY17	WRKY29	WRKY27
WRKY75	WRKY21	WRKY24	WRKY29		WRKY65						WRKY21	WRKY75	WRKY65	WRKY21	WRKY65	WRKY29
WRKY7	WRKY14	WRKY28	WRKY65		WRKY46						WRKY14	WRKY7	WRKY46	WRKY14	WRKY46	WRKY65
WRKY11	WRKY22	WRKY43	WRKY46								WRKY22	WRKY11		WRKY22		WRKY46
WRKY15	WRKY27	WRKY50									WRKY27	WRKY15		WRKY27
WRKY17	WRKY29	WRKY57									WRKY29	WRKY17		WRKY29
WRKY21	WRKY65	WRKY59									WRKY65	WRKY21		WRKY65
WRKY14	WRKY30	WRKY71									WRKY30	WRKY14		WRKY30
WRKY22	WRKY46	WRKY75									WRKY46	WRKY22		WRKY46
WRKY27	WRKY70	WRKY7									WRKY70	WRKY27		WRKY70
WRKY29		WRKY11										WRKY29
WRKY65		WRKY15										WRKY65
WRKY30		WRKY17										WRKY30
WRKY46		WRKY21										WRKY46
WRKY55		WRKY14										WRKY55
WRKY62		WRKY22										WRKY62
WRKY70		WRKY27										WRKY70
		WRKY29
		WRKY65
		WRKY30
		WRKY38
		WRKY46
		WRKY55
		WRKY62
		WRKY70

## Sheet: Differentially Expressed WRKY
Total Differentially Expressed WRKY TFs					Figure 3(B)												Table 4
PSK	PSY	flg22	WCS417		PSK∩PSY∩flg22∩WCS417	PSK∩PSY∩flg22	PSK∩PSY∩WCS417	PSK∩flg22∩WCS417	PSY∩flg22∩WCS417	PSK∩flg22	PSY∩flg22	flg22∩WCS417	PSK	PSY	flg22		PSK∩PSY	PSK∩flg22	PSK∩WCS417	PSY∩flg22	PSY∩WCS417	flg22∩WCS417
WRKY25	WRKY26	WRKY4	WRKY58		WRKY71	WRKY33	WRKY58	WRKY72	WRKY38	WRKY25	WRKY48	WRKY8	WRKY34	WRKY26	WRKY4		WRKY33	WRKY25	WRKY72	WRKY33	WRKY58	WRKY58
WRKY33	WRKY33	WRKY25	WRKY72		WRKY46	WRKY45		WRKY51		WRKY31	WRKY74	WRKY41	WRKY35		WRKY6		WRKY45	WRKY33	WRKY51	WRKY45	WRKY71	WRKY72
WRKY34	WRKY45	WRKY33	WRKY8		WRKY53	WRKY18		WRKY59		WRKY61					WRKY36		WRKY18	WRKY45	WRKY59	WRKY58	WRKY38	WRKY8
WRKY45	WRKY58	WRKY45	WRKY51			WRKY40		WRKY30		WRKY75					WRKY42		WRKY40	WRKY18	WRKY71	WRKY18	WRKY46	WRKY51
WRKY18	WRKY18	WRKY58	WRKY59			WRKY9		WRKY54		WRKY7					WRKY47		WRKY9	WRKY40	WRKY30	WRKY40	WRKY53	WRKY59
WRKY40	WRKY40	WRKY18	WRKY71			WRKY28				WRKY11					WRKY50		WRKY28	WRKY9	WRKY38	WRKY9		WRKY71
WRKY9	WRKY9	WRKY40	WRKY30			WRKY49				WRKY27					WRKY15		WRKY49	WRKY31	WRKY46	WRKY28		WRKY30
WRKY31	WRKY28	WRKY6	WRKY38			WRKY17				WRKY55					WRKY39		WRKY71	WRKY61	WRKY53	WRKY48		WRKY41
WRKY61	WRKY48	WRKY9	WRKY41			WRKY22				WRKY62					WRKY14		WRKY17	WRKY72	WRKY54	WRKY49		WRKY46
WRKY72	WRKY49	WRKY31	WRKY46			WRKY70				WRKY63					WRKY29		WRKY22	WRKY28		WRKY71		WRKY53
WRKY28	WRKY71	WRKY36	WRKY53												WRKY66		WRKY38	WRKY49		WRKY17		WRKY54
WRKY49	WRKY17	WRKY42	WRKY54												WRKY67		WRKY46	WRKY51		WRKY74
WRKY51	WRKY74	WRKY47															WRKY53	WRKY59		WRKY22
WRKY59	WRKY22	WRKY61															WRKY70	WRKY71		WRKY46
WRKY71	WRKY38	WRKY72																WRKY75		WRKY53
WRKY75	WRKY46	WRKY8																WRKY7		WRKY70
WRKY7	WRKY53	WRKY28																WRKY11
WRKY11	WRKY70	WRKY48																WRKY17
WRKY17		WRKY49																WRKY22
WRKY22		WRKY50																WRKY27
WRKY27		WRKY51																WRKY30
WRKY35		WRKY59																WRKY46
WRKY30		WRKY71																WRKY53
WRKY38		WRKY75																WRKY54
WRKY46		WRKY7																WRKY55
WRKY53		WRKY11																WRKY62
WRKY54		WRKY15																WRKY63
WRKY55		WRKY17																WRKY70
WRKY62		WRKY39
WRKY63		WRKY74
WRKY70		WRKY14
		WRKY22
		WRKY27
		WRKY29
		WRKY30
		WRKY41
		WRKY46
		WRKY53
		WRKY54
		WRKY55
		WRKY62
		WRKY63
		WRKY66
		WRKY67
		WRKY70
