# Supplementary material for: Phytosulfokine downregulates defense‐related WRKY transcription factors and attenuates pathogen‐associated molecular pattern‐triggered immunity
Source: Plant J. 2024 Dec 11;120(6):2367–84. doi: 10.1111/tpj.17115 (PMC11658183; doi:10.1111/tpj.17115)
Supplement: Supplementary file 10 — Data S8. List of all enriched and differentially expressed WRKY TFs in each treatment. [file TPJ-120-2367-s004.xlsx]

## Sheet: Enriched WRKY
			PSK																				PSY				flg22		WCS417
				seedling				shoot								root							shoot		root		seedling		shoot		root
			0.1uM		1uM		30m		2h		5h		11d		30m		2h		5h		11d
group	gene_name	gene_id	up	down	up	down	up	down	up	down	up	down	up	down	up	down	up	down	up	down	up	down	up	down	up	down	up	down	up	down	up	down
Group I	WRKY1	AT2G04880																									√
	WRKY2	AT5G56270																										√
	WRKY3	AT2G03340		√				√		√						√		√		√		√				√	√				√
	WRKY4	AT1G13960
	WRKY10	AT1G55600
	WRKY19	AT4G12020
	WRKY20	AT4G26640																				√					√
	WRKY25	AT2G30250														√		√				√					√
	WRKY26	AT5G07100		√		√				√						√						√				√	√
	WRKY32	AT4G30935
	WRKY33	AT2G38470		√		√		√		√						√		√		√		√				√	√				√
	WRKY34	AT4G26440
	WRKY44	AT2G37260
	WRKY45	AT3G01970		√		√		√		√						√		√		√			√			√	√				√
	WRKY58	AT3G01080
Group II-a	WRKY18	AT4G31800																									√				√
	WRKY40	AT1G80840		√		√		√		√				√		√		√		√						√	√				√
	WRKY60	AT2G25000																									√
Group II-b	WRKY6	AT1G62300																									√
	WRKY9	AT1G68150
	WRKY31	AT4G22070		√														√									√
	WRKY36	AT1G69810
	WRKY42	AT4G04450		√		√		√		√						√		√				√					√
	WRKY47	AT4G01720		√												√											√
	WRKY61	AT1G18860
	WRKY72	AT5G15130
Group II-c	WRKY8	AT5G46350		√		√				√						√				√	√					√	√				√
	WRKY12	AT2G44745																									√
	WRKY13	AT4G39410
	WRKY23	AT2G47260														√										√	√
	WRKY24	AT5G41570		√		√				√						√					√					√	√
	WRKY28	AT4G18170		√		√		√		√						√				√				√		√	√				√
	WRKY43	AT2G46130		√		√		√		√						√								√		√	√
	WRKY48	AT5G49520
	WRKY49	AT5G43290
	WRKY50	AT5G26170		√				√		√						√		√		√			√	√		√	√				√
	WRKY51	AT5G64810
	WRKY56	AT1G64000
	WRKY57	AT1G69310																									√
	WRKY59	AT2G21900		√				√		√										√						√	√				√
	WRKY68	AT3G62340
	WRKY71	AT1G29860		√		√				√						√		√		√			√			√	√				√
	WRKY75	AT5G13080		√		√		√		√						√				√						√	√				√
Group II-d	WRKY7	AT4G24240		√		√		√		√		√		√		√				√				√		√	√				√
	WRKY11	AT4G31550		√		√		√		√				√		√								√		√	√				√
	WRKY15	AT2G23320		√		√				√		√				√		√		√						√	√				√
	WRKY17	AT2G24570		√		√		√																		√	√				√
	WRKY21	AT2G30590		√		√				√						√		√		√			√			√	√				√
	WRKY39	AT3G04670
	WRKY74	AT5G28650
Group II-e	WRKY14	AT1G30650		√		√				√																√	√
	WRKY16	AT5G45050
	WRKY22	AT4G01250		√		√		√		√						√				√				√		√	√				√
	WRKY27	AT5G52830		√		√		√		√		√		√		√				√				√		√	√				√
	WRKY29	AT4G23550		√		√				√						√		√		√						√	√				√
	WRKY35	AT2G34830
	WRKY65	AT1G29280		√		√				√																√	√				√
	WRKY69	AT3G58710
Group III	WRKY30	AT5G24110		√		√				√						√							√			√	√
	WRKY38	AT5G22570																									√
	WRKY41	AT4G11070
	WRKY46	AT2G46400		√																						√	√				√
	WRKY52	AT5G45270
	WRKY53	AT4G23810
	WRKY54	AT2G40750
	WRKY55	AT2G40740														√						√					√
	WRKY62	AT5G01900								√								√		√							√
	WRKY63	AT1G66600
	WRKY64	AT1G66560
	WRKY66	AT1G80590
	WRKY67	AT1G66550
	WRKY70	AT3G56400		√		√				√						√										√	√

## Sheet: Enriched WRKY PSK flg22
			PSK																				flg22
				seedling				shoot								root							seedling
			0.1uM		1uM		30m		2h		5h		11d		30m		2h		5h		11d
group	gene_name	gene_id	up	down	up	down	up	down	up	down	up	down	up	down	up	down	up	down	up	down	up	down	up	down
Group I	WRKY1	AT2G04880																					√
	WRKY2	AT5G56270																						√
	WRKY3	AT2G03340		√				√		√						√		√		√		√	√
	WRKY20	AT4G26640																				√	√
	WRKY25	AT2G30250														√		√				√	√
	WRKY26	AT5G07100		√		√				√						√						√	√
	WRKY33	AT2G38470		√		√		√		√						√		√		√		√	√
	WRKY45	AT3G01970		√		√		√		√						√		√		√			√
Group II-a	WRKY18	AT4G31800																					√
	WRKY40	AT1G80840		√		√		√		√				√		√		√		√			√
	WRKY60	AT2G25000																					√
Group II-b	WRKY6	AT1G62300																					√
	WRKY31	AT4G22070		√														√					√
	WRKY42	AT4G04450		√		√		√		√						√		√				√	√
	WRKY47	AT4G01720		√												√							√
Group II-c	WRKY8	AT5G46350		√		√				√						√				√	√		√
	WRKY12	AT2G44745																					√
	WRKY23	AT2G47260														√							√
	WRKY24	AT5G41570		√		√				√						√					√		√
	WRKY28	AT4G18170		√		√		√		√						√				√			√
	WRKY43	AT2G46130		√		√		√		√						√							√
	WRKY50	AT5G26170		√				√		√						√		√		√			√
	WRKY57	AT1G69310																					√
	WRKY59	AT2G21900		√				√		√										√			√
	WRKY71	AT1G29860		√		√				√						√		√		√			√
	WRKY75	AT5G13080		√		√		√		√						√				√			√
Group II-d	WRKY7	AT4G24240		√		√		√		√		√		√		√				√			√
	WRKY11	AT4G31550		√		√		√		√				√		√							√
	WRKY15	AT2G23320		√		√				√		√				√		√		√			√
	WRKY17	AT2G24570		√		√		√															√
	WRKY21	AT2G30590		√		√				√						√		√		√			√
Group II-e	WRKY14	AT1G30650		√		√				√													√
	WRKY22	AT4G01250		√		√		√		√						√				√			√
	WRKY27	AT5G52830		√		√		√		√		√		√		√				√			√
	WRKY29	AT4G23550		√		√				√						√		√		√			√
	WRKY65	AT1G29280		√		√				√													√
Group III	WRKY30	AT5G24110		√		√				√						√							√
	WRKY38	AT5G22570																					√
	WRKY46	AT2G46400		√																			√
	WRKY55	AT2G40740														√						√	√
	WRKY62	AT5G01900								√								√		√			√
	WRKY70	AT3G56400		√		√				√						√							√

## Sheet: Differentially Expressed WRKY
			PSK										PSY		flg22	WCS417
			seedling		shoot				root				shoot	root	seedling	shoot	root
group	gene_name	gene_id	0.1uM	1uM	30m	2h	5h	11d	30m	2h	5h	11d
Group I	WRKY1	AT2G04880
	WRKY2	AT5G56270
	WRKY3	AT2G03340
	WRKY4	AT1G13960													↑
	WRKY10	AT1G55600
	WRKY19	AT4G12020
	WRKY20	AT4G26640
	WRKY25	AT2G30250					↑								↑
	WRKY26	AT5G07100											↑
	WRKY32	AT4G30935
	WRKY33	AT2G38470					↓		↓	↓			↓	↓	↑
	WRKY34	AT4G26440						↑
	WRKY44	AT2G37260
	WRKY45	AT3G01970					↑						↑		↑
	WRKY58	AT3G01080												↑	↑		↑
Group II-a	WRKY18	AT4G31800					↓						↓	↓	↑
	WRKY40	AT1G80840				↓	↓		↓	↓			↓	↓	↑
	WRKY60	AT2G25000
Group II-b	WRKY6	AT1G62300													↑
	WRKY9	AT1G68150						↓						↓	↑
	WRKY31	AT4G22070						↓							↑
	WRKY36	AT1G69810													↑
	WRKY42	AT4G04450													↑
	WRKY47	AT4G01720													↑
	WRKY61	AT1G18860						↓							↑
	WRKY72	AT5G15130	↓	↓	↓	↓			↓	↓					↑	↑
Group II-c	WRKY8	AT5G46350													↑		↓
	WRKY12	AT2G44745
	WRKY13	AT4G39410
	WRKY23	AT2G47260
	WRKY24	AT5G41570
	WRKY28	AT4G18170						↓	↓					↓	↑
	WRKY43	AT2G46130
	WRKY48	AT5G49520												↓	↑
	WRKY49	AT5G43290	↓		↓		↓	↓						↓	↓
	WRKY50	AT5G26170													↑
	WRKY51	AT5G64810						↓							↑	↑	↑
	WRKY56	AT1G64000
	WRKY57	AT1G69310
	WRKY59	AT2G21900							↓	↓	↓	↓			↑		↑
	WRKY68	AT3G62340
	WRKY71	AT1G29860			↓	↓								↓	↑	↑
	WRKY75	AT5G13080				↓		↓		↓					↑
Group II-d	WRKY7	AT4G24240				↓	↓								↑
	WRKY11	AT4G31550			↓	↓	↓		↓						↑
	WRKY15	AT2G23320													↑
	WRKY17	AT2G24570							↓					↓	↑
	WRKY21	AT2G30590
	WRKY39	AT3G04670													↑
	WRKY74	AT5G28650												↓	↑
Group II-e	WRKY14	AT1G30650
	WRKY16	AT5G45050
	WRKY22	AT4G01250	↓		↓	↓	↓		↓	↓	↓		↓	↓	↑
	WRKY27	AT5G52830	↓	↓											↑
	WRKY29	AT4G23550													↑
	WRKY35	AT2G34830					↓
	WRKY65	AT1G29280
	WRKY69	AT3G58710
Group III	WRKY30	AT5G24110	↓	↓						↓					↑		↑
	WRKY38	AT5G22570				↓	↓	↓	↓	↓	↓	↓		↓		↑	↑
	WRKY41	AT4G11070													↑		↑
	WRKY46	AT2G46400					↓		↓	↓	↓		↓	↓	↑	↑
	WRKY52	AT5G45270
	WRKY53	AT4G23810		↓		↓	↓		↓	↓	↓			↓	↑	↑	↑
	WRKY54	AT2G40750				↓	↓	↓							↑	↑	↑
	WRKY55	AT2G40740					↑								↑
	WRKY62	AT5G01900					↓	↓		↓	↓	↓			↑
	WRKY63	AT1G66600					↑	↑							↑
	WRKY64	AT1G66560
	WRKY66	AT1G80590													↑
	WRKY67	AT1G66550													↑
	WRKY70	AT3G56400					↓	↓					↓	↓	↓

## Sheet: DEG WRKY PSK flg22
			PSK										flg22
			seedling		shoot				root				seedling
group	gene_name	gene_id	0.1uM	1uM	30m	2h	5h	11d	30m	2h	5h	11d
Group I	WRKY25	AT2G30250					↑						↑
	WRKY33	AT2G38470					↓		↓	↓			↑
	WRKY45	AT3G01970					↑						↑
Group II-a	WRKY18	AT4G31800					↓						↑
	WRKY40	AT1G80840				↓	↓		↓	↓			↑
Group II-b	WRKY9	AT1G68150						↓					↑
	WRKY31	AT4G22070						↓					↑
	WRKY61	AT1G18860						↓					↑
	WRKY72	AT5G15130	↓	↓	↓	↓			↓	↓			↑
Group II-c	WRKY28	AT4G18170						↓	↓				↑
	WRKY49	AT5G43290	↓		↓		↓	↓					↓
	WRKY51	AT5G64810						↓					↑
	WRKY59	AT2G21900							↓	↓	↓	↓	↑
	WRKY71	AT1G29860			↓	↓							↑
	WRKY75	AT5G13080				↓		↓		↓			↑
Group II-d	WRKY7	AT4G24240				↓	↓						↑
	WRKY11	AT4G31550			↓	↓	↓		↓				↑
	WRKY17	AT2G24570							↓				↑
Group II-e	WRKY22	AT4G01250	↓		↓	↓	↓		↓	↓	↓		↑
	WRKY27	AT5G52830	↓	↓									↑
Group III	WRKY30	AT5G24110	↓	↓						↓			↑
	WRKY46	AT2G46400					↓		↓	↓	↓		↑
	WRKY53	AT4G23810		↓		↓	↓		↓	↓	↓		↑
	WRKY54	AT2G40750				↓	↓	↓					↑
	WRKY55	AT2G40740					↑						↑
	WRKY62	AT5G01900					↓	↓		↓	↓	↓	↑
	WRKY63	AT1G66600					↑	↑					↑
	WRKY70	AT3G56400					↓	↓					↓
