# Supplementary material for: Phytosulfokine downregulates defense‐related WRKY transcription factors and attenuates pathogen‐associated molecular pattern‐triggered immunity
Source: Plant J. 2024 Dec 11;120(6):2367–84. doi: 10.1111/tpj.17115 (PMC11658183; doi:10.1111/tpj.17115)
Supplement: Supplementary file 11 — Data S9. List of enriched GO_CC functional terms from upregulated DEGs in each treatment. [file TPJ-120-2367-s007.xlsx]

## Sheet: WT_seedling
Category	Term	Count	X.	PValue	Genes	List.Total	Pop.Hits	Pop.Total	Fold.Enrichment	Bonferroni	Benjamini	FDR
GOTERM_CC_DIRECT	GO:0005576~extracellular region	225	20.9497	4.97793e-19	AT3G22060, AT5G20860, AT3G49780, AT5G59090, AT2G16760, AT1G18970, AT5G48070, AT1G11540, AT5G60520, AT5G59520, AT2G44790, AT1G74670, AT1G77700, AT1G23760, AT1G77145, AT1G12080, AT4G34930, AT4G33720, AT1G05650, AT4G16260, AT3G03670, AT1G18980, AT2G33790, AT2G46740, AT2G43590, AT3G45840, AT4G14630, AT5G46900, AT4G33730, AT3G29250, AT1G03220, AT5G51490, AT1G61810, AT4G37530, AT5G64100, AT5G09370, AT2…	998	3279	26014	1.78862	5.02771e-17	5.02771e-17	4.72904e-17
GOTERM_CC_DIRECT	GO:0016021~integral component of membrane	324	30.1676	1.68565e-09	AT3G58810, AT5G45000, AT1G61480, AT1G55240, AT5G40230, AT4G10720, AT1G34420, AT2G14100, AT3G53480, AT3G07900, AT1G11540, AT4G05130, AT5G57220, AT5G59520, AT4G36670, AT1G54940, AT5G38820, AT1G22550, AT1G77700, AT1G77145, AT1G51790, AT4G37400, AT1G10340, AT1G65610, AT4G01440, AT4G15290, AT5G49730, AT5G48400, AT2G39530, AT5G55970, AT5G36870, AT5G06200, AT3G14680, AT4G17340, AT5G42785, AT2G28970, AT1…	998	6306	26014	1.33927	1.70251e-07	8.51253e-08	8.00683e-08
GOTERM_CC_DIRECT	GO:0048226~Casparian strip	8	0.744879	1.00438e-06	AT5G15290, AT2G27370, AT1G18140, AT5G06200, AT4G34600, AT3G11550, AT2G30210, AT2G36100	998	16	26014	13.0331	0.000101437	3.38141e-05	3.18053e-05
GOTERM_CC_DIRECT	GO:0016020~membrane	69	6.42458	2.20861e-06	AT2G37700, AT2G03090, AT2G32610, AT3G23870, AT2G14100, AT3G44326, AT3G20960, AT5G59520, AT5G57220, AT1G30900, AT5G11540, AT4G35060, AT4G35380, AT1G21140, AT5G04730, AT3G50970, AT5G37450, AT4G15330, AT4G37400, AT5G51160, AT2G27010, AT4G19370, AT1G10340, AT5G47990, AT4G19690, AT5G42580, AT1G62660, AT3G55150, AT4G03340, AT4G03460, AT2G39410, AT2G46740, AT5G36870, AT1G33090, AT4G19680, AT4G37410, AT2…	998	985	26014	1.82595	0.000223045	5.57675e-05	5.24546e-05
GOTERM_CC_DIRECT	GO:0031225~anchored component of membrane	25	2.32775	4.82818e-05	AT5G19230, AT3G04010, AT5G09370, AT3G58550, AT3G22620, AT5G13900, AT3G22600, AT5G07190, AT1G70170, AT2G44790, AT3G60270, AT5G10430, AT1G05450, AT5G36260, AT2G48130, AT3G51350, AT2G32300, AT3G51330, AT5G49270, AT4G26320, AT5G26290, AT5G53250, AT5G56540, AT5G07475, AT4G22666	998	254	26014	2.56556	0.00486471	0.000975292	0.000917354
GOTERM_CC_DIRECT	GO:0048046~apoplast	36	3.35196	0.000208258	AT5G59090, AT2G18800, AT1G09560, AT2G28190, AT1G62770, AT3G09220, AT5G58910, AT1G18970, AT2G30210, AT5G11920, AT5G48070, AT2G31085, AT5G49360, AT1G70170, AT1G23760, AT4G11210, AT1G18140, AT1G02900, AT5G42510, AT5G39150, AT4G23690, AT2G29130, AT1G65310, AT3G55230, AT1G18980, AT2G39430, AT3G26610, AT4G25250, AT2G43570, AT5G38910, AT4G14630, AT5G01050, AT5G13870, AT5G03350, AT5G42500, AT4G13580	998	477	26014	1.96726	0.0208165	0.00350568	0.00329742
GOTERM_CC_DIRECT	GO:0005615~extracellular space	17	1.58287	0.00150232	AT5G66590, AT3G02240, AT4G07820, AT3G30350, AT2G19500, AT4G29740, AT3G25655, AT3G19390, AT2G31085, AT1G76952, AT4G11320, AT4G10510, AT4G33720, AT4G33730, AT3G48340, AT4G31470, AT2G25240	998	179	26014	2.47555	0.140882	0.0216764	0.0203887
GOTERM_CC_DIRECT	GO:0005886~plasma membrane	180	16.7598	0.00174961	AT5G19230, AT3G58810, AT3G55940, AT1G61480, AT2G32610, AT5G40230, AT4G26470, AT1G34420, AT4G28650, AT3G53480, AT3G22620, AT3G01760, AT4G05130, AT5G59520, AT1G73580, AT3G16690, AT2G01540, AT1G51270, AT5G50790, AT3G07195, AT5G03960, AT5G37450, AT5G03840, AT4G19370, AT5G43350, AT4G01440, AT2G27370, AT4G15290, AT2G32620, AT5G49730, AT5G48400, AT5G61560, AT1G65690, AT2G16230, AT4G27450, AT2G39530, AT5…	998	3803	26014	1.23374	0.162107	0.0220888	0.0207766

## Sheet: PSK_100nM
Category	Term	Count	X.	PValue	Genes	List.Total	Pop.Hits	Pop.Total	Fold.Enrichment	Bonferroni	Benjamini	FDR

## Sheet: PSK_1uM
Category	Term	Count	X.	PValue	Genes	List.Total	Pop.Hits	Pop.Total	Fold.Enrichment	Bonferroni	Benjamini	FDR

## Sheet: WT_shoot
Category	Term	Count	X.	PValue	Genes	List.Total	Pop.Hits	Pop.Total	Fold.Enrichment	Bonferroni	Benjamini	FDR

## Sheet: shoot_30m
Category	Term	Count	X.	PValue	Genes	List.Total	Pop.Hits	Pop.Total	Fold.Enrichment	Bonferroni	Benjamini	FDR

## Sheet: shoot_2h
Category	Term	Count	X.	PValue	Genes	List.Total	Pop.Hits	Pop.Total	Fold.Enrichment	Bonferroni	Benjamini	FDR
GOTERM_CC_DIRECT	GO:0031969~chloroplast membrane	10	2.69542	0.000149455	AT4G25700, AT1G04570, AT2G33380, AT5G58070, AT4G27030, AT5G03555, AT3G01550, AT1G58290, AT3G10420, AT1G16720	341	148	26014	5.15455	0.0142463	0.0143477	0.0143477

## Sheet: shoot_5h
Category	Term	Count	X.	PValue	Genes	List.Total	Pop.Hits	Pop.Total	Fold.Enrichment	Bonferroni	Benjamini	FDR
GOTERM_CC_DIRECT	GO:0005737~cytoplasm	342	21.5637	7.63504e-06	AT4G25300, AT1G14130, AT3G09640, AT5G66620, AT3G57040, AT1G55800, AT4G16940, AT1G02940, AT2G46610, AT1G69880, AT4G03080, AT2G47700, AT1G76970, AT1G74310, AT3G62190, AT1G52080, AT4G27730, AT5G26710, AT1G65970, AT1G32230, AT1G15230, AT2G46070, AT3G01490, AT1G69410, AT2G39770, AT1G03905, AT1G48260, AT3G52160, AT3G56080, AT3G03310, AT1G55810, AT1G10585, AT2G47710, AT3G44510, AT2G19590, AT5G58320, AT1…	1437	5003	26014	1.2375	0.00157159	0.00157282	0.00157282
GOTERM_CC_DIRECT	GO:0016020~membrane	81	5.10719	0.00036559	AT5G67030, AT1G11580, AT3G21250, AT5G67310, AT1G66570, AT3G58490, AT3G59140, AT5G42090, AT1G30420, AT2G19550, AT1G22990, AT1G76970, AT1G79520, AT3G61220, AT5G51160, AT3G50810, AT4G27730, AT2G04070, AT5G27600, AT1G60160, AT3G03470, AT1G66780, AT5G15860, AT3G13080, AT3G52160, AT1G30410, AT3G03310, AT2G34360, AT5G62490, AT4G35790, AT2G46500, AT1G50250, AT1G26440, AT4G37370, AT5G04220, AT5G57190, AT2…	1437	985	26014	1.48867	0.0725583	0.0376558	0.0376558

## Sheet: shoot_11d
Category	Term	Count	X.	PValue	Genes	List.Total	Pop.Hits	Pop.Total	Fold.Enrichment	Bonferroni	Benjamini	FDR
GOTERM_CC_DIRECT	GO:0031969~chloroplast membrane	21	1.43934	4.09585e-05	AT4G25100, AT4G25700, AT3G59400, AT2G33380, AT3G17040, AT1G17870, AT4G27030, AT3G01550, AT1G16720, AT3G62590, AT3G15870, AT5G64940, AT1G61800, AT1G04570, AT2G47490, AT5G01220, AT5G58070, AT5G52570, AT5G03555, AT2G47770, AT3G10420	1283	148	26014	2.87699	0.00763013	0.00765923	0.00765923

## Sheet: WT_root
Category	Term	Count	X.	PValue	Genes	List.Total	Pop.Hits	Pop.Total	Fold.Enrichment	Bonferroni	Benjamini	FDR
GOTERM_CC_DIRECT	GO:0005886~plasma membrane	165	18.5811	3.84936e-05	AT5G19230, AT2G34510, AT3G55940, AT1G16670, AT3G23550, AT3G28600, AT1G28380, AT3G22740, AT3G22620, AT3G01760, AT5G59520, AT3G20600, AT3G61260, AT4G38690, AT3G16690, AT4G35985, AT5G58670, AT5G03840, AT4G13395, AT5G52050, AT4G31780, AT1G56060, AT1G13210, AT1G11670, AT2G27370, AT4G25830, AT4G15290, AT1G61890, AT2G17840, AT3G59750, AT2G39010, AT5G66210, AT1G70800, AT3G59350, AT2G16990, AT5G56540, AT3…	837	3803	26014	1.34846	0.00445539	0.00446526	0.00427279
GOTERM_CC_DIRECT	GO:0048226~Casparian strip	6	0.675676	0.000110108	AT4G17785, AT2G27370, AT1G18140, AT5G06200, AT3G11550, AT2G36100	837	16	26014	11.655	0.012692	0.00638627	0.006111
GOTERM_CC_DIRECT	GO:0016020~membrane	54	6.08108	0.000187307	AT3G23550, AT5G17850, AT5G67310, AT2G34350, AT3G44326, AT5G59520, AT3G20600, AT1G50740, AT5G06870, AT1G21140, AT3G50970, AT1G20450, AT4G15330, AT5G52050, AT4G31780, AT1G11670, AT5G42580, AT1G57990, AT1G61890, AT5G16830, AT5G06090, AT4G39950, AT4G13420, AT5G36870, AT5G57190, AT4G37410, AT2G28210, AT3G32047, AT5G49900, AT3G28740, AT2G33205, AT5G14120, AT1G80660, AT5G44050, AT2G39420, AT3G20940, AT5…	837	985	26014	1.70388	0.0214952	0.00724253	0.00693035
GOTERM_CC_DIRECT	GO:0005576~extracellular region	139	15.6532	0.000488523	AT5G19230, AT5G19110, AT1G60270, AT3G49780, AT1G64195, AT1G31710, AT2G21430, AT5G59520, AT4G16820, AT1G23760, AT3G45970, AT4G38690, AT1G78230, AT5G02230, AT5G42930, AT2G40113, AT5G39110, AT1G02660, AT1G14540, AT5G23840, AT4G25830, AT5G19100, AT3G55430, AT1G61130, AT1G67870, AT2G43590, AT1G05800, AT3G45960, AT5G57190, AT5G46900, AT3G52840, AT5G39580, AT1G61810, AT5G22860, AT5G39180, AT2G31980, AT3…	837	3279	26014	1.31751	0.055106	0.0140598	0.0134538
GOTERM_CC_DIRECT	GO:0031225~anchored component of membrane	20	2.25225	0.000606025	AT5G19230, AT5G20230, AT3G04640, AT2G34510, AT5G19240, AT3G06750, AT2G32300, AT4G28085, AT3G22620, AT5G13900, AT3G22600, AT4G26320, AT5G07190, AT1G70170, AT3G16860, AT5G53250, AT5G56540, AT1G22480, AT2G48130, AT4G31370	837	254	26014	2.44725	0.0679047	0.0140598	0.0134538
GOTERM_CC_DIRECT	GO:0016021~integral component of membrane	243	27.3649	0.000843609	AT3G59340, AT5G59520, AT1G22550, AT3G45970, AT4G15975, AT1G09575, AT1G08920, AT1G11670, AT4G15290, AT1G18740, AT1G68440, AT2G16990, AT1G35625, AT3G59350, AT5G66052, AT4G39950, AT4G13420, AT1G72140, AT5G55970, AT5G36870, AT3G44870, AT5G06200, AT4G39030, AT3G06390, AT3G52840, AT1G52190, AT4G37410, AT2G24130, AT3G28740, AT3G21670, AT5G44050, AT3G50190, AT1G17620, AT5G07190, AT1G22890, AT4G35480, AT5…	837	6306	26014	1.19766	0.0932604	0.0163098	0.0156068

## Sheet: root_30m
Category	Term	Count	X.	PValue	Genes	List.Total	Pop.Hits	Pop.Total	Fold.Enrichment	Bonferroni	Benjamini	FDR

[truncated: 8 more sheets: root_2h, root_5h, root_11d, PSY_shoot, PSY_root, flg22, WCS417_shoot, WCS417_root]
