# Supplementary material for: Phytosulfokine downregulates defense‐related WRKY transcription factors and attenuates pathogen‐associated molecular pattern‐triggered immunity
Source: Plant J. 2024 Dec 11;120(6):2367–84. doi: 10.1111/tpj.17115 (PMC11658183; doi:10.1111/tpj.17115)
Supplement: Supplementary file 12 — Data S10. List of enriched GO_CC functional terms from downregulated differentially DEGs in each treatment. [file TPJ-120-2367-s001.xlsx]

## Sheet: WT_seedling
Category	Term	Count	X.	PValue	Genes	List.Total	Pop.Hits	Pop.Total	Fold.Enrichment	Bonferroni	Benjamini	FDR

## Sheet: PSK_100nM
Category	Term	Count	X.	PValue	Genes	List.Total	Pop.Hits	Pop.Total	Fold.Enrichment	Bonferroni	Benjamini	FDR
GOTERM_CC_DIRECT	GO:0016021~integral component of membrane	45	45.4545	3.10024e-06	AT3G59900, AT4G23140, AT1G65486, AT3G29034, AT1G61560, AT2G30750, AT1G16110, AT1G08090, AT1G11540, AT1G51830, AT4G23220, AT2G39200, AT5G46050, AT1G51850, AT5G57220, AT1G52200, AT1G51890, AT5G36220, AT1G28010, AT1G51790, AT2G28960, AT5G44910, AT2G25470, AT3G46280, AT5G59680, AT4G25750, AT5G43350, AT5G50200, AT3G26210, AT2G39518, AT4G23190, AT5G40780, AT2G39210, AT5G49770, AT5G65980, AT1G51800, AT4…	97	6306	26014	1.91379	9.61029e-05	9.61073e-05	8.37064e-05
GOTERM_CC_DIRECT	GO:0005576~extracellular region	28	28.2828	3.72983e-05	AT3G22060, AT1G65486, AT5G48430, AT1G26380, AT5G64100, AT5G64120, AT3G27950, AT1G11540, AT4G23220, AT1G30720, AT5G44390, AT4G12500, AT2G43620, AT2G25470, AT3G46280, AT4G02330, AT5G48540, AT5G24070, AT1G51800, AT2G20835, AT2G32680, AT1G05700, AT1G51840, AT1G26420, AT5G44568, AT3G20380, AT5G39580, AT4G12470	97	3279	26014	2.29009	0.0011556	0.000578123	0.000503527
GOTERM_CC_DIRECT	GO:0009505~plant-type cell wall	10	10.101	0.000126483	AT3G22060, AT1G26420, AT1G26380, AT5G64100, AT1G16110, AT5G64120, AT5G24070, AT5G39580, AT1G30720, AT5G44390	97	517	26014	5.18734	0.00391353	0.00130699	0.00113834
GOTERM_CC_DIRECT	GO:0005618~cell wall	10	10.101	0.0006246	AT4G02330, AT3G22060, AT1G26420, AT4G12500, AT1G26380, AT5G64100, AT5G64120, AT1G30720, AT4G12470, AT5G44390	97	643	26014	4.17085	0.0191823	0.00484065	0.00421605
GOTERM_CC_DIRECT	GO:0005886~plasma membrane	27	27.2727	0.00106992	AT4G23140, AT1G61560, AT1G26380, AT5G64100, AT1G16110, AT1G08090, AT4G23220, AT2G39200, AT1G33610, AT1G51850, AT1G52200, AT1G51890, AT3G07195, AT2G25470, AT5G43350, AT5G50200, AT2G39518, AT4G23190, AT5G40780, AT2G39210, AT5G49770, AT1G51800, AT4G25350, AT2G32680, AT5G44568, AT1G78000, AT4G17660	97	3803	26014	1.90403	0.0326406	0.00663349	0.00577755
GOTERM_CC_DIRECT	GO:0099503~secretory vesicle	5	5.05051	0.00359045	AT3G22060, AT5G48540, AT2G43620, AT5G64120, AT1G30720	97	169	26014	7.93448	0.105512	0.0185506	0.016157

## Sheet: PSK_1uM
Category	Term	Count	X.	PValue	Genes	List.Total	Pop.Hits	Pop.Total	Fold.Enrichment	Bonferroni	Benjamini	FDR
GOTERM_CC_DIRECT	GO:0016021~integral component of membrane	56	45.1613	6.69944e-08	AT3G59900, AT1G65486, AT4G18290, AT3G23550, AT2G30750, AT1G08090, AT1G51830, AT2G39200, AT5G46050, AT5G57220, AT1G52200, AT5G36920, AT1G28010, AT1G51790, AT5G44910, AT2G23770, AT2G25470, AT1G65845, AT4G25750, AT2G32660, AT1G65730, AT5G43350, AT5G50200, AT3G26210, AT2G39210, AT5G49770, AT1G51820, AT2G17050, AT5G44568, AT5G39020, AT4G23140, AT3G05660, AT5G48657, AT5G49780, AT4G23220, AT1G36622, AT1…	118	6306	26014	1.95776	2.3448e-06	2.3448e-06	2.07683e-06
GOTERM_CC_DIRECT	GO:0005576~extracellular region	36	29.0323	5.84578e-07	AT3G22060, AT1G65486, AT5G48430, AT1G26380, AT3G57240, AT5G64100, AT5G64120, AT3G27950, AT4G08780, AT4G23220, AT1G36622, AT5G44390, AT3G16530, AT5G36920, AT4G12500, AT2G43620, AT4G12480, AT5G41900, AT2G25470, AT3G46280, AT1G66920, AT4G02330, AT1G61255, AT3G49110, AT5G48540, AT4G07820, AT5G24070, AT1G51800, AT2G20835, AT1G05700, AT1G51840, AT1G26420, AT5G44568, AT3G20380, AT5G39580, AT4G12470	118	3279	26014	2.42039	2.046e-05	1.02301e-05	9.06096e-06
GOTERM_CC_DIRECT	GO:0009505~plant-type cell wall	12	9.67742	2.23785e-05	AT3G16530, AT3G22060, AT1G26420, AT3G49110, AT1G26380, AT3G57240, AT5G64100, AT5G64120, AT4G12480, AT5G24070, AT5G39580, AT5G44390	118	517	26014	5.117	0.00078295	0.000261082	0.000231244
GOTERM_CC_DIRECT	GO:0099503~secretory vesicle	7	5.64516	0.000118605	AT3G22060, AT5G48540, AT3G49110, AT3G57240, AT2G43620, AT5G64120, AT4G12480	118	169	26014	9.13138	0.00414282	0.00103779	0.000919189
GOTERM_CC_DIRECT	GO:0005618~cell wall	12	9.67742	0.000156887	AT3G16530, AT4G02330, AT3G22060, AT1G26420, AT4G12500, AT1G26380, AT3G57240, AT5G64100, AT5G64120, AT5G41900, AT4G12470, AT5G44390	118	643	26014	4.11429	0.00547641	0.00109821	0.000972696
GOTERM_CC_DIRECT	GO:0005886~plasma membrane	32	25.8065	0.000565833	AT4G23140, AT3G05660, AT5G23510, AT5G48657, AT1G26380, AT5G64100, AT3G23550, AT5G49780, AT1G08090, AT4G23220, AT2G39200, AT1G51850, AT5G36920, AT1G52200, AT1G51890, AT4G25090, AT3G07195, AT2G46150, AT2G23770, AT5G41900, AT2G25470, AT2G32660, AT1G65730, AT5G43350, AT5G50200, AT4G23190, AT5G40780, AT2G39210, AT4G08850, AT5G49770, AT1G51800, AT5G44568	118	3803	26014	1.85502	0.0196148	0.00330069	0.00292347

## Sheet: WT_shoot
Category	Term	Count	X.	PValue	Genes	List.Total	Pop.Hits	Pop.Total	Fold.Enrichment	Bonferroni	Benjamini	FDR
GOTERM_CC_DIRECT	GO:0005576~extracellular region	218	25.3783	2.10426e-30	AT5G20860, AT3G28840, AT5G43980, AT3G21770, AT1G52400, AT2G43580, AT2G18150, AT1G13609, AT5G10130, AT2G34080, AT5G05340, AT1G54020, AT4G33720, AT4G16260, AT4G37520, AT4G36430, AT4G09600, AT1G67110, AT5G64550, AT4G25790, AT2G15780, AT5G24090, AT4G26880, AT2G43590, AT4G14630, AT1G02930, AT2G41850, AT1G47600, AT5G01550, AT2G02120, AT1G52070, AT5G55050, AT3G62730, AT1G53830, AT2G23630, AT1G49570, AT1…	790	3279	26014	2.18925	1.95696e-28	1.95696e-28	1.85175e-28
GOTERM_CC_DIRECT	GO:0005618~cell wall	58	6.75204	5.4071e-13	AT3G10710, AT1G11580, AT5G20860, AT3G32980, AT4G25820, AT2G41800, AT3G57240, AT1G65680, AT3G21770, AT2G18660, AT1G30700, AT3G16530, AT2G18150, AT5G57540, AT4G19810, AT5G05340, AT4G12500, AT1G75040, AT1G02460, AT4G16260, AT4G36430, AT1G62980, AT1G12560, AT1G31580, AT2G14610, AT1G65570, AT5G14650, AT3G62680, AT1G02930, AT4G14630, AT1G54970, AT3G13790, AT2G41850, AT2G02120, AT4G12490, AT3G49120, AT4…	790	643	26014	2.97028	5.02831e-11	2.5143e-11	2.37912e-11
GOTERM_CC_DIRECT	GO:0009505~plant-type cell wall	48	5.58789	2.63704e-11	AT1G11580, AT3G49120, AT3G32980, AT2G41800, AT5G43980, AT3G57240, AT1G32960, AT1G30760, AT3G21770, AT4G26010, AT2G18660, AT3G57260, AT1G32940, AT1G30700, AT1G26410, AT1G53830, AT2G18150, AT3G16530, AT4G19810, AT5G05340, AT3G20470, AT1G75040, AT3G09790, AT4G11290, AT4G16260, AT4G36430, AT1G31580, AT1G12040, AT2G14610, AT5G14650, AT1G34510, AT5G17820, AT1G30870, AT1G26390, AT5G24070, AT5G44380, AT5…	790	517	26014	3.05725	2.45245e-09	8.17483e-10	7.73532e-10
GOTERM_CC_DIRECT	GO:0099503~secretory vesicle	21	2.4447	2.26209e-07	AT3G49120, AT2G14610, AT3G53980, AT3G57240, AT1G09080, AT3G57260, AT3G04720, AT2G43570, AT2G43590, AT4G11650, AT4G19810, AT2G38380, AT2G02850, AT1G75040, AT2G43510, AT4G11290, AT4G16260, AT1G73260, AT4G15210, AT3G12500, AT2G26010	790	169	26014	4.09178	2.10373e-05	5.25937e-06	4.97661e-06
GOTERM_CC_DIRECT	GO:0005615~extracellular space	21	2.4447	5.75556e-07	AT3G02240, AT3G49340, AT1G68765, AT4G07820, AT2G14610, AT1G68795, AT5G40990, AT2G35150, AT1G32960, AT5G57625, AT4G25790, AT2G19970, AT5G24090, AT2G19990, AT1G32940, AT5G64800, AT5G10130, AT2G34080, AT4G33720, AT5G50260, AT1G50060	790	179	26014	3.86319	5.35252e-05	9.45487e-06	8.94654e-06
GOTERM_CC_DIRECT	GO:0048046~apoplast	37	4.30733	6.09992e-07	AT4G02520, AT3G49120, AT4G25820, AT1G68795, AT2G28190, AT4G23600, AT3G57240, AT1G32960, AT2G30210, AT1G29290, AT2G18660, AT3G57260, AT1G32940, AT4G25000, AT3G16530, AT5G57540, AT5G64800, AT1G19570, AT5G05340, AT2G02850, AT1G75040, AT3G50610, AT1G62760, AT1G68765, AT2G14610, AT2G35150, AT1G65570, AT3G05950, AT2G43570, AT2G21100, AT5G57530, AT5G10760, AT4G14630, AT3G13790, AT5G03350, AT3G14940, AT5…	790	477	26014	2.55425	5.67276e-05	9.45487e-06	8.94654e-06
GOTERM_CC_DIRECT	GO:0005773~vacuole	43	5.00582	6.77497e-05	AT3G28220, AT4G21380, AT4G02520, AT3G49120, AT3G32980, AT5G24780, AT1G68850, AT4G23600, AT4G08780, AT5G67330, AT3G57260, AT1G52400, AT1G49570, AT1G19570, AT1G02920, AT2G38380, AT1G54000, AT1G52040, AT1G75040, AT3G09790, AT1G54020, AT4G11290, AT1G62710, AT4G37520, AT3G47050, AT3G43190, AT4G36430, AT5G19880, AT1G14880, AT3G51430, AT5G14130, AT5G24770, AT5G67400, AT2G39330, AT5G17820, AT5G24070, AT4…	790	732	26014	1.93436	0.00628112	0.000900103	0.00085171
GOTERM_CC_DIRECT	GO:0000325~plant-type vacuole	37	4.30733	0.00166135	AT3G28220, AT1G11580, AT4G02520, AT3G49120, AT3G32980, AT5G24780, AT4G23600, AT4G08780, AT3G59140, AT5G67330, AT3G57260, AT1G52400, AT1G71140, AT1G19570, AT1G02920, AT3G20470, AT1G54000, AT1G61800, AT1G52040, AT1G75040, AT3G09790, AT1G54020, AT5G06730, AT4G16260, AT3G47050, AT1G14880, AT5G24770, AT2G39330, AT5G25260, AT4G08770, AT5G58860, AT1G51420, AT1G02930, AT4G14630, AT1G21250, AT5G50260, AT3…	790	702	26014	1.73558	0.143271	0.0193131	0.0182748

## Sheet: shoot_30m
Category	Term	Count	X.	PValue	Genes	List.Total	Pop.Hits	Pop.Total	Fold.Enrichment	Bonferroni	Benjamini	FDR

## Sheet: shoot_2h
Category	Term	Count	X.	PValue	Genes	List.Total	Pop.Hits	Pop.Total	Fold.Enrichment	Bonferroni	Benjamini	FDR
GOTERM_CC_DIRECT	GO:0005622~intracellular	9	2.01342	0.000307703	AT3G59900, AT5G47220, AT4G17490, AT3G23230, AT1G06160, AT3G23240, AT1G28370, AT1G53170, AT5G47230	421	105	26014	5.29637	0.0350693	0.0138373	0.0134795
GOTERM_CC_DIRECT	GO:0009505~plant-type cell wall	21	4.69799	0.000319026	AT3G07770, AT3G03060, AT1G56110, AT3G09440, AT1G26380, AT5G64100, AT1G16110, AT1G30760, AT1G26390, AT1G30730, AT1G30700, AT1G26410, AT1G26420, AT4G20820, AT3G45960, AT5G02490, AT1G54970, AT3G12580, AT5G05340, AT5G39580, AT5G56030	421	517	26014	2.50988	0.0363364	0.0138373	0.0134795
GOTERM_CC_DIRECT	GO:0005618~cell wall	24	5.36913	0.000357862	AT4G02330, AT3G07770, AT3G03060, AT1G56110, AT3G09440, AT1G26380, AT5G64100, AT1G30760, AT1G26390, AT4G28850, AT1G30730, AT1G30700, AT1G26410, AT4G14630, AT1G26420, AT1G02810, AT4G20820, AT5G02490, AT1G54970, AT4G12500, AT3G12580, AT5G05340, AT1G02460, AT5G56030	421	643	26014	2.30635	0.0406693	0.0138373	0.0134795

## Sheet: shoot_5h
Category	Term	Count	X.	PValue	Genes	List.Total	Pop.Hits	Pop.Total	Fold.Enrichment	Bonferroni	Benjamini	FDR
GOTERM_CC_DIRECT	GO:0005874~microtubule	45	2.55102	3.27893e-13	AT5G51600, AT1G59540, AT3G06030, AT3G23670, AT1G11160, AT5G62580, AT5G18700, AT4G22970, AT2G37420, AT1G04820, AT3G43610, AT5G54670, AT2G47500, AT1G75780, AT1G54960, AT3G61760, AT5G55520, AT3G20150, AT2G28620, AT1G20010, AT2G29550, AT4G13370, AT5G55280, AT5G23910, AT4G21270, AT5G23860, AT3G26050, AT5G27000, AT3G01710, AT3G60840, AT2G36200, AT4G26660, AT4G26760, AT1G23790, AT1G20060, AT4G05190, AT3…	1687	197	26014	3.5224	9.86825e-11	9.86957e-11	9.08263e-11
GOTERM_CC_DIRECT	GO:0009505~plant-type cell wall	71	4.02494	4.02993e-09	AT3G03060, AT2G41800, AT3G09440, AT1G16110, AT5G64120, AT3G61820, AT5G44390, AT4G13990, AT2G41480, AT5G38940, AT5G28540, AT5G05340, AT4G39260, AT3G14310, AT1G20010, AT4G11290, AT2G29550, AT3G15720, AT5G42020, AT5G23400, AT4G33810, AT5G44400, AT4G02930, AT1G58684, AT5G22070, AT1G33600, AT5G59850, AT5G37600, AT4G14310, AT5G38930, AT3G62680, AT4G36360, AT3G45960, AT1G54970, AT5G55730, AT1G51060, AT1…	1687	517	26014	2.11768	1.21301e-06	6.06505e-07	5.58146e-07
GOTERM_CC_DIRECT	GO:0000307~cyclin-dependent protein kinase holoenzyme complex	19	1.0771	7.37684e-09	AT1G14750, AT1G80370, AT1G15570, AT2G17620, AT5G65420, AT1G16330, AT2G38620, AT5G25380, AT5G43080, AT3G54180, AT5G10440, AT5G06150, AT1G70210, AT1G44110, AT4G37490, AT2G27970, AT1G77390, AT3G11520, AT1G09600	1687	56	26014	5.23188	2.22042e-06	7.40142e-07	6.81128e-07
GOTERM_CC_DIRECT	GO:0005730~nucleolus	70	3.96825	1.61814e-08	AT3G11964, AT3G06530, AT1G13160, AT1G08130, AT5G63550, AT5G26680, AT5G55920, AT2G19750, AT4G25340, AT5G08180, AT3G45930, AT5G56010, AT4G39260, AT3G16810, AT5G42020, AT4G01560, AT4G25630, AT4G26600, AT5G43990, AT4G27490, AT5G27120, AT3G59550, AT3G58660, AT1G31660, AT4G27010, AT2G17250, AT5G09510, AT5G59970, AT3G13230, AT3G44750, AT1G51380, AT4G30220, AT1G54690, AT1G51060, AT2G27840, AT5G02520, AT5…	1687	524	26014	2.05996	4.8706e-06	1.21765e-06	1.12056e-06
GOTERM_CC_DIRECT	GO:0005618~cell wall	79	4.47846	6.93982e-08	AT3G10710, AT3G03220, AT3G03060, AT2G41800, AT3G09440, AT4G28250, AT5G64120, AT4G28850, AT5G44390, AT4G13990, AT5G57540, AT5G38940, AT5G28540, AT5G05340, AT4G12500, AT4G39260, AT1G02460, AT3G14310, AT1G20010, AT2G29550, AT3G15720, AT1G62980, AT5G42020, AT4G02330, AT5G23400, AT1G12560, AT4G33810, AT5G44400, AT4G02930, AT1G64760, AT1G58684, AT1G33600, AT2G33790, AT5G59850, AT5G37600, AT4G14310, AT5…	1687	643	26014	1.89456	2.08886e-05	4.17777e-06	3.84466e-06
GOTERM_CC_DIRECT	GO:0005788~endoplasmic reticulum lumen	15	0.85034	7.32193e-07	AT5G42020, AT1G09210, AT1G56340, AT4G24190, AT5G48580, AT3G62600, AT2G30750, AT2G30770, AT1G52400, AT5G03160, AT1G52410, AT5G28540, AT1G77510, AT1G04980, AT4G16660	1687	46	26014	5.02835	0.000220366	3.61239e-05	3.32436e-05
GOTERM_CC_DIRECT	GO:0005694~chromosome	16	0.907029	8.40091e-07	AT5G48600, AT3G05740, AT3G04380, AT4G24710, AT5G43990, AT1G10930, AT5G27680, AT1G67370, AT1G67180, AT5G63920, AT1G27880, AT5G04130, AT1G08840, AT4G31210, AT5G20850, AT4G35520	1687	53	26014	4.65518	0.000252836	3.61239e-05	3.32436e-05
GOTERM_CC_DIRECT	GO:0000786~nucleosome	16	0.907029	7.19331e-06	AT3G27360, AT1G07790, AT3G53650, AT5G27670, AT5G10400, AT5G65360, AT3G45930, AT5G59870, AT5G59970, AT1G01370, AT3G46320, AT5G10390, AT1G54690, AT3G09480, AT1G09200, AT1G51060	1687	62	26014	3.97943	0.00216285	0.000270648	0.000249068
GOTERM_CC_DIRECT	GO:0042555~MCM complex	7	0.396825	1.22953e-05	AT1G44900, AT5G46280, AT4G02060, AT5G44635, AT2G40550, AT2G16440, AT2G07690	1687	10	26014	10.7942	0.00369406	0.000411209	0.000378421
GOTERM_CC_DIRECT	GO:0031225~anchored component of membrane	35	1.98413	4.81387e-05	AT5G19230, AT3G06035, AT5G64080, AT1G55260, AT4G31840, AT2G25060, AT1G66250, AT4G25240, AT5G11740, AT1G72230, AT1G26450, AT2G20520, AT1G29980, AT1G07135, AT3G07390, AT1G21880, AT3G15720, AT4G12360, AT3G60900, AT2G13820, AT3G04640, AT5G18690, AT2G42800, AT3G01070, AT3G06360, AT1G64760, AT3G53190, AT3G58100, AT5G25090, AT4G38660, AT5G03170, AT5G55730, AT1G24140, AT2G45470, AT2G04780	1687	254	26014	2.12484	0.0143856	0.00144897	0.00133344
GOTERM_CC_DIRECT	GO:0005871~kinesin complex	10	0.566893	0.000107961	AT4G21270, AT1G20060, AT4G05190, AT5G54670, AT3G23670, AT5G55520, AT3G20150, AT4G26660, AT4G14330, AT5G23910	1687	31	26014	4.97428	0.0319755	0.00295419	0.00271864
GOTERM_CC_DIRECT	GO:0009524~phragmoplast	19	1.0771	0.000133638	AT4G21270, AT5G51600, AT3G55340, AT3G23670, AT3G53320, AT5G18700, AT3G60840, AT3G19590, AT4G26760, AT5G11510, AT4G05190, AT1G18370, AT3G61760, AT1G50240, AT1G49910, AT1G53140, AT1G03780, AT5G56580, AT4G14330	1687	105	26014	2.79034	0.0394295	0.0033521	0.00308482
GOTERM_CC_DIRECT	GO:0046658~anchored component of plasma membrane	26	1.47392	0.000150946	AT5G19230, AT5G64080, AT4G31840, AT2G25060, AT3G07320, AT1G66250, AT4G25240, AT1G72230, AT4G18340, AT2G27035, AT3G07390, AT1G21880, AT5G55180, AT3G15720, AT5G67460, AT3G60900, AT2G13820, AT3G01070, AT1G64760, AT3G58100, AT5G25090, AT5G06320, AT5G55730, AT3G11650, AT2G45470, AT2G04780	1687	174	26014	2.30418	0.0444212	0.00349497	0.0032163
GOTERM_CC_DIRECT	GO:0009506~plasmodesma	94	5.3288	0.000169806	AT3G03780, AT4G22470, AT4G21380, AT5G67070, AT2G41800, AT3G09440, AT4G28250, AT5G18700, AT5G64120, AT1G10930, AT3G61820, AT3G45930, AT1G52400, AT2G41480, AT1G73620, AT5G28540, AT4G39260, AT4G11290, AT2G29550, AT3G18710, AT5G42020, AT1G10780, AT5G23400, AT4G05520, AT5G44400, AT1G56340, AT1G64760, AT1G58684, AT2G39330, AT3G25640, AT5G27120, AT3G58100, AT3G57490, AT5G59850, AT5G37600, AT4G13660, AT5…	1687	985	26014	1.47158	0.0498314	0.00365082	0.00335973
GOTERM_CC_DIRECT	GO:0099503~secretory vesicle	25	1.41723	0.000242377	AT4G31840, AT2G25060, AT1G65484, AT4G24190, AT5G64120, AT5G56010, AT4G22513, AT5G28540, AT3G29360, AT4G11290, AT4G12480, AT4G16660, AT3G60900, AT5G42020, AT4G23170, AT1G09210, AT1G56340, AT1G52410, AT5G55730, AT1G77510, AT1G45201, AT3G44590, AT2G45470, AT2G04780, AT2G28790	1687	169	26014	2.28111	0.0703661	0.00486371	0.0044759
GOTERM_CC_DIRECT	GO:0005634~nucleus	771	43.7075	0.000471209	AT3G55660, AT1G08130, AT5G62020, AT2G36010, AT4G26990, AT5G06550, AT1G49910, AT1G20010, AT2G40750, AT1G53170, AT1G07270, AT3G53250, AT5G40480, AT5G43990, AT4G24580, AT4G26760, AT1G69770, AT3G18240, AT3G44750, AT5G52220, AT2G24490, AT1G24625, AT1G09200, AT1G77390, AT5G20850, AT2G02480, AT5G21940, AT4G04940, AT4G27620, AT4G28950, AT4G01670, AT1G09000, AT3G56970, AT2G36470, AT2G37560, AT3G19590, AT3…	1687	10871	26014	1.09365	0.132264	0.00877946	0.00807944
GOTERM_CC_DIRECT	GO:0000808~origin recognition complex	5	0.283447	0.000525018	AT1G26840, AT5G16690, AT4G12620, AT4G14700, AT2G37560	1687	7	26014	11.0145	0.146212	0.00877946	0.00807944
GOTERM_CC_DIRECT	GO:0005664~nuclear origin of replication recognition complex	5	0.283447	0.000525018	AT1G26840, AT5G16690, AT4G12620, AT4G14700, AT2G37560	1687	7	26014	11.0145	0.146212	0.00877946	0.00807944
GOTERM_CC_DIRECT	GO:0032040~small-subunit processome	11	0.623583	0.000604086	AT4G04940, AT2G17250, AT4G25630, AT3G11964, AT3G06530, AT5G20160, AT1G56110, AT4G02400, AT5G27120, AT1G63810, AT3G10530	1687	46	26014	3.68746	0.166303	0.00956999	0.00880693
GOTERM_CC_DIRECT	GO:0005819~spindle	14	0.793651	0.000758506	AT4G21270, AT5G51600, AT5G55820, AT5G18700, AT3G60840, AT2G37420, AT2G36200, AT4G26760, AT1G77720, AT5G11510, AT5G06590, AT1G49910, AT1G03780, AT2G28620	1687	73	26014	2.95731	0.204192	0.0114155	0.0105053
GOTERM_CC_DIRECT	GO:0005662~DNA replication factor A complex	5	0.283447	0.000996082	AT5G08020, AT5G45400, AT5G61000, AT2G24490, AT3G02920	1687	8	26014	9.63767	0.25916	0.0141523	0.0130239
GOTERM_CC_DIRECT	GO:0005658~alpha DNA polymerase:primase complex	4	0.226757	0.00103439	AT1G67630, AT5G41880, AT1G67320, AT5G67100	1687	4	26014	15.4203	0.267662	0.0141523	0.0130239
GOTERM_CC_DIRECT	GO:0090575~RNA polymerase II transcription factor complex	7	0.396825	0.00129189	AT5G04150, AT3G56980, AT3G56970, AT3G01330, AT2G36010, AT3G48160, AT2G41240	1687	20	26014	5.3971	0.322341	0.0169069	0.0155589
GOTERM_CC_DIRECT	GO:0000347~THO complex	6	0.340136	0.00138791	AT1G44900, AT5G46280, AT4G02060, AT5G44635, AT2G16440, AT2G07690	1687	14	26014	6.60869	0.341672	0.0174068	0.0160188
GOTERM_CC_DIRECT	GO:0042644~chloroplast nucleoid	11	0.623583	0.0019124	AT2G34640, AT1G14410, AT5G23310, AT3G06730, AT2G26840, AT1G63680, AT2G02740, AT1G10522, AT1G69200, AT3G12930, AT3G54090	1687	53	26014	3.20043	0.43796	0.0230253	0.0211894
GOTERM_CC_DIRECT	GO:0005622~intracellular	16	0.907029	0.00313853	AT3G59900, AT2G31230, AT5G49910, AT5G47220, AT4G17490, AT5G44210, AT3G23230, AT3G23240, AT3G23220, AT1G28370, AT5G47230, AT5G25190, AT5G50460, AT2G44840, AT1G53170, AT4G14330	1687	105	26014	2.34976	0.611781	0.0363346	0.0334375
GOTERM_CC_DIRECT	GO:0005876~spindle microtubule	6	0.340136	0.00364385	AT4G05190, AT2G24970, AT3G60660, AT2G25880, AT3G19590, AT2G33560	1687	17	26014	5.44245	0.66673	0.0406222	0.0373832

## Sheet: shoot_11d
Category	Term	Count	X.	PValue	Genes	List.Total	Pop.Hits	Pop.Total	Fold.Enrichment	Bonferroni	Benjamini	FDR
GOTERM_CC_DIRECT	GO:0005730~nucleolus	97	6.48829	6.80107e-26	AT3G11964, AT3G06530, AT4G05410, AT1G13160, AT1G08130, AT5G26680, AT5G54910, AT2G19750, AT5G08180, AT2G28740, AT4G39260, AT4G01560, AT5G43990, AT5G27120, AT1G31660, AT3G58660, AT2G37990, AT3G13230, AT3G44750, AT1G51380, AT3G05060, AT1G77030, AT4G30220, AT5G02520, AT5G22100, AT3G57940, AT5G20160, AT1G15440, AT1G56110, AT4G02400, AT1G67120, AT4G23540, AT5G57120, AT3G18130, AT1G29320, AT3G46320, AT4…	1431	524	26014	3.36518	1.84989e-23	1.84989e-23	1.64586e-23
GOTERM_CC_DIRECT	GO:0032040~small-subunit processome	21	1.40468	7.90978e-14	AT4G04940, AT4G25630, AT3G11964, AT5G14050, AT3G06530, AT5G20160, AT4G05410, AT1G15440, AT1G56110, AT4G02400, AT5G27120, AT4G28450, AT3G21540, AT2G17250, AT1G69070, AT3G05060, AT3G12860, AT4G30990, AT5G08600, AT1G63810, AT3G10530	1431	46	26014	8.29906	2.1501e-11	1.07573e-11	9.57083e-12
GOTERM_CC_DIRECT	GO:0009505~plant-type cell wall	61	4.08027	4.07588e-08	AT3G03060, AT2G41800, AT3G57240, AT1G16110, AT5G64120, AT3G61820, AT2G41480, AT5G38940, AT5G05340, AT4G39260, AT3G14310, AT4G16260, AT4G11290, AT3G15720, AT4G33810, AT1G12040, AT5G44400, AT4G02930, AT2G14610, AT1G30730, AT5G59850, AT4G14310, AT3G62680, AT5G11670, AT1G54970, AT5G55730, AT1G20220, AT1G73590, AT5G39580, AT1G20620, AT3G02230, AT1G56110, AT5G64100, AT1G30760, AT3G57260, AT1G71380, AT2…	1431	517	26014	2.1449	1.10863e-05	3.69546e-06	3.28787e-06
GOTERM_CC_DIRECT	GO:0005874~microtubule	30	2.00669	1.27462e-06	AT1G59540, AT3G06030, AT3G23670, AT1G11160, AT5G18700, AT4G22970, AT2G37420, AT3G43610, AT5G54670, AT2G47500, AT1G75780, AT1G54960, AT5G55520, AT2G28620, AT5G23910, AT4G21270, AT5G23860, AT3G26050, AT2G38720, AT5G27000, AT2G36200, AT4G26660, AT4G26760, AT1G20060, AT4G05190, AT3G10180, AT5G60930, AT1G18370, AT2G22610, AT1G53140	1431	197	26014	2.76836	0.000346636	8.66741e-05	7.71144e-05
GOTERM_CC_DIRECT	GO:0005694~chromosome	14	0.936455	4.23456e-06	AT5G48600, AT3G05740, AT1G09450, AT4G24710, AT5G43990, AT1G10930, AT5G27680, AT1G67370, AT5G63920, AT1G27880, AT5G04130, AT1G08840, AT4G31210, AT4G35520	1431	53	26014	4.80197	0.00115114	0.000202818	0.000180448
GOTERM_CC_DIRECT	GO:0009506~plasmodesma	89	5.95318	4.9701e-06	AT3G03780, AT4G22470, AT4G21380, AT2G41800, AT4G28250, AT5G18700, AT5G64120, AT1G10930, AT3G61820, AT3G45930, AT1G52400, AT2G44790, AT2G41480, AT3G16410, AT1G73620, AT2G28740, AT4G39260, AT4G11290, AT1G10780, AT2G38720, AT4G05520, AT1G12040, AT5G44400, AT1G56340, AT1G65570, AT2G39330, AT5G27120, AT4G23410, AT3G57490, AT5G59850, AT4G13660, AT5G09510, AT3G62680, AT5G59970, AT2G21660, AT5G11670, AT4…	1431	985	26014	1.64256	0.00135096	0.000202818	0.000180448
GOTERM_CC_DIRECT	GO:0000786~nucleosome	15	1.00334	5.21958e-06	AT3G27360, AT3G53650, AT3G20670, AT5G27670, AT5G10400, AT5G65360, AT3G45930, AT5G59870, AT5G59970, AT1G01370, AT3G46320, AT2G28740, AT5G10390, AT1G54690, AT1G09200	1431	62	26014	4.39812	0.00141872	0.000202818	0.000180448
GOTERM_CC_DIRECT	GO:0005618~cell wall	64	4.28094	6.72281e-06	AT3G10710, AT4G25820, AT3G03060, AT2G41800, AT4G28250, AT3G57240, AT1G65680, AT5G64120, AT4G28850, AT5G57540, AT5G38940, AT5G05340, AT4G39260, AT1G02460, AT3G14310, AT4G16260, AT3G15720, AT1G62980, AT4G02330, AT1G12560, AT4G33810, AT5G44400, AT4G02930, AT2G14610, AT1G65570, AT1G30730, AT5G59850, AT4G14310, AT3G62680, AT4G14630, AT1G02810, AT5G11670, AT1G54970, AT5G55730, AT3G44990, AT2G41850, AT2…	1431	643	26014	1.80941	0.00182694	0.000228575	0.000203365
GOTERM_CC_DIRECT	GO:0005788~endoplasmic reticulum lumen	12	0.802676	2.99e-05	AT1G52400, AT3G54960, AT1G52410, AT1G09210, AT1G56340, AT1G77510, AT4G24190, AT2G30750, AT2G30770, AT1G66270, AT1G04980, AT1G21750	1431	46	26014	4.74232	0.00809995	0.000903645	0.000803979
GOTERM_CC_DIRECT	GO:0000307~cyclin-dependent protein kinase holoenzyme complex	13	0.869565	4.2588e-05	AT1G14750, AT1G80370, AT1G15570, AT2G17620, AT5G65420, AT1G16330, AT5G25380, AT5G43080, AT5G10440, AT1G70210, AT1G44110, AT2G27970, AT3G11520	1431	56	26014	4.2201	0.0115173	0.00115839	0.00103063
GOTERM_CC_DIRECT	GO:0099503~secretory vesicle	24	1.60535	5.50289e-05	AT3G54960, AT4G23170, AT1G09210, AT1G56340, AT2G14610, AT4G24190, AT3G57240, AT5G64120, AT3G57260, AT3G04720, AT2G43570, AT2G43590, AT1G52410, AT1G77510, AT5G55730, AT2G02850, AT1G45201, AT2G43620, AT4G11290, AT4G16260, AT4G12480, AT1G73260, AT2G28790, AT1G21750	1431	169	26014	2.58162	0.0148568	0.00136071	0.00121064
GOTERM_CC_DIRECT	GO:0005576~extracellular region	230	15.3846	6.06727e-05	AT3G03780, AT5G59090, AT4G28250, AT5G55720, AT4G12900, AT1G31710, AT1G52400, AT2G43580, AT2G44790, AT5G10130, AT5G38940, AT1G29980, AT5G05340, AT2G28740, AT1G54020, AT4G33720, AT3G14310, AT4G16260, AT5G33370, AT2G25470, AT3G53250, AT1G09210, AT5G15265, AT1G30730, AT4G26880, AT4G39830, AT2G43590, AT4G14630, AT1G02810, AT3G44990, AT2G41850, AT1G47600, AT1G48930, AT1G09200, AT5G39580, AT1G52070, AT5…	1431	3279	26014	1.27513	0.016368	0.00137525	0.00122357
GOTERM_CC_DIRECT	GO:0042555~MCM complex	6	0.401338	9.95345e-05	AT1G44900, AT5G46280, AT4G02060, AT5G44635, AT2G16440, AT2G07690	1431	10	26014	10.9073	0.0267115	0.00208257	0.00185287
GOTERM_CC_DIRECT	GO:0042644~chloroplast nucleoid	11	0.735786	0.000545348	AT2G34640, AT1G14410, AT5G23310, AT3G06730, AT3G04260, AT2G26840, AT3G48500, AT1G63680, AT2G02740, AT1G10522, AT1G69200	1431	53	26014	3.77298	0.137892	0.0105953	0.00942673
GOTERM_CC_DIRECT	GO:0009524~phragmoplast	16	1.07023	0.000617316	AT4G21270, AT2G38720, AT3G55340, AT1G09450, AT3G23670, AT3G53320, AT5G18700, AT3G19590, AT4G26760, AT5G11510, AT4G05190, AT1G18370, AT1G50240, AT1G49910, AT1G53140, AT5G56580	1431	105	26014	2.77012	0.154614	0.0111698	0.00993782
GOTERM_CC_DIRECT	GO:0000347~THO complex	6	0.401338	0.000657046	AT1G44900, AT5G46280, AT4G02060, AT5G44635, AT2G16440, AT2G07690	1431	14	26014	7.79096	0.163706	0.0111698	0.00993782
GOTERM_CC_DIRECT	GO:0048046~apoplast	44	2.94314	0.00105075	AT3G03780, AT5G59090, AT4G25820, AT3G06030, AT2G28190, AT3G09220, AT3G57240, AT5G64120, AT4G28850, AT1G29290, AT3G57260, AT4G25000, AT1G70170, AT5G57540, AT3G16370, AT5G03260, AT5G38940, AT5G05340, AT2G02850, AT2G43620, AT3G14310, AT5G20740, AT1G53070, AT5G39130, AT1G62760, AT1G08260, AT5G49910, AT4G23170, AT1G22900, AT2G14610, AT1G65570, AT2G43570, AT5G57530, AT5G10760, AT4G14630, AT5G11670, AT1…	1431	477	26014	1.67688	0.248704	0.0168121	0.0149578
GOTERM_CC_DIRECT	GO:0005871~kinesin complex	8	0.535117	0.00122551	AT4G21270, AT1G20060, AT4G05190, AT5G54670, AT3G23670, AT5G55520, AT4G26660, AT5G23910	1431	31	26014	4.69133	0.283619	0.0182101	0.0162017
GOTERM_CC_DIRECT	GO:0080008~Cul4-RING E3 ubiquitin ligase complex	17	1.13712	0.00127203	AT4G04940, AT5G14050, AT4G05410, AT1G15440, AT3G27640, AT1G11160, AT5G19920, AT4G28450, AT2G34260, AT3G19590, AT1G65030, AT1G29320, AT1G49910, AT2G47990, AT1G80710, AT3G10530, AT3G09080	1431	124	26014	2.49227	0.292638	0.0182101	0.0162017
GOTERM_CC_DIRECT	GO:0000785~chromatin	12	0.802676	0.00144901	AT1G18800, AT1G44900, AT2G44580, AT1G74560, AT1G01370, AT5G46280, AT4G02060, AT5G44635, AT2G16440, AT1G67370, AT2G07690, AT2G17560	1431	70	26014	3.11638	0.325927	0.0197065	0.017533
GOTERM_CC_DIRECT	GO:0034388~Pwp2p-containing subcomplex of 90S preribosome	4	0.267559	0.00152434	AT4G04940, AT5G14050, AT1G15440, AT3G21540	1431	5	26014	14.5431	0.339619	0.0197439	0.0175662
GOTERM_CC_DIRECT	GO:0022627~cytosolic small ribosomal subunit	15	1.00334	0.00199589	AT3G04770, AT4G30800, AT1G58983, AT2G19720, AT2G32060, AT2G19750, AT3G57490, AT5G59850, AT5G09510, AT5G39850, AT3G09680, AT2G40590, AT3G10610, AT1G58380, AT5G59240	1431	106	26014	2.57249	0.419243	0.0242567	0.0215813
GOTERM_CC_DIRECT	GO:0005819~spindle	12	0.802676	0.00205112	AT4G21270, AT1G77720, AT5G11510, AT5G06590, AT2G38720, AT5G55820, AT5G18700, AT1G49910, AT2G28620, AT2G37420, AT2G36200, AT4G26760	1431	73	26014	2.98831	0.42792	0.0242567	0.0215813
GOTERM_CC_DIRECT	GO:0031428~box C/D snoRNP complex	6	0.401338	0.0023391	AT4G25630, AT5G20160, AT1G56110, AT3G05060, AT3G12860, AT5G27120	1431	18	26014	6.05963	0.471113	0.0265098	0.0235859
GOTERM_CC_DIRECT	GO:0046658~anchored component of plasma membrane	20	1.33779	0.00340721	AT5G67460, AT2G13820, AT5G64080, AT3G07320, AT3G57240, AT1G66250, AT4G25240, AT3G57260, AT5G25090, AT1G72230, AT2G44790, AT5G55730, AT2G02850, AT4G18340, AT2G27035, AT3G07390, AT4G16260, AT1G21880, AT5G55180, AT3G15720	1431	174	26014	2.08953	0.604792	0.0370704	0.0329817
GOTERM_CC_DIRECT	GO:0009507~chloroplast	316	21.1371	0.00481405	AT2G31240, AT3G03780, AT5G20980, AT2G05070, AT1G56570, AT3G50770, AT5G24780, AT5G19750, AT1G61120, AT2G28190, AT1G66250, AT5G61290, AT1G52400, AT4G36670, AT1G28530, AT3G19440, AT4G18440, AT2G28740, AT5G08610, AT5G50390, AT5G20740, AT2G02590, AT5G54190, AT4G10280, AT2G34640, AT5G46100, AT3G51870, AT1G64880, AT1G09210, AT1G56340, AT5G43990, AT3G23020, AT4G22840, AT5G49170, AT5G46580, AT1G30610, AT5…	1431	5028	26014	1.14251	0.730876	0.0503623	0.0448077

## Sheet: WT_root
Category	Term	Count	X.	PValue	Genes	List.Total	Pop.Hits	Pop.Total	Fold.Enrichment	Bonferroni	Benjamini	FDR
GOTERM_CC_DIRECT	GO:0005576~extracellular region	131	21.095	4.28614e-12	AT5G43580, AT1G07680, AT3G23150, AT1G62290, AT1G65680, AT4G21620, AT4G12900, AT2G17850, AT2G19990, AT2G43580, AT1G13609, AT4G11650, AT5G38940, AT2G34080, AT5G05340, AT2G26440, AT3G42180, AT2G43620, AT4G33720, AT1G05650, AT1G50060, AT1G03630, AT4G36430, AT3G03670, AT5G63180, AT2G35612, AT1G67750, AT1G65570, AT1G69530, AT5G64550, AT5G41290, AT2G19980, AT2G15780, AT4G26880, AT5G60630, AT2G41290, AT1…	567	3279	26014	1.83296	4.11468e-10	4.1147e-10	4.1147e-10
GOTERM_CC_DIRECT	GO:0005615~extracellular space	16	2.57649	9.46294e-06	AT4G33710, AT1G69325, AT2G31081, AT2G31082, AT2G19970, AT2G19980, AT2G19990, AT1G13620, AT1G73165, AT2G34080, AT3G18715, AT1G53130, AT4G33720, AT1G50060, AT5G60810, AT4G30140	567	179	26014	4.10101	0.000908034	0.000454221	0.000454221

## Sheet: root_30m
Category	Term	Count	X.	PValue	Genes	List.Total	Pop.Hits	Pop.Total	Fold.Enrichment	Bonferroni	Benjamini	FDR

[truncated: 8 more sheets: root_2h, root_5h, root_11d, PSY_shoot, PSY_root, flg22, WCS417_shoot, WCS417_root]
