# Supplementary material for: Phytosulfokine downregulates defense‐related WRKY transcription factors and attenuates pathogen‐associated molecular pattern‐triggered immunity
Source: Plant J. 2024 Dec 11;120(6):2367–84. doi: 10.1111/tpj.17115 (PMC11658183; doi:10.1111/tpj.17115)
Supplement: Supplementary file 13 — Data S11. List of enriched GO_MF functional terms from upregulated DEGs in each treatment. [file TPJ-120-2367-s002.xlsx]

## Sheet: WT_seedling
Category	Term	Count	X.	PValue	Genes	List.Total	Pop.Hits	Pop.Total	Fold.Enrichment	Bonferroni	Benjamini	FDR
GOTERM_MF_DIRECT	GO:0020037~heme binding	54	5.02793	2.85511e-14	AT3G32980, AT4G31940, AT1G05260, AT2G30750, AT2G14100, AT3G20960, AT5G57220, AT5G08250, AT4G30170, AT2G42850, AT4G11290, AT4G15330, AT4G37400, AT2G27010, AT5G15180, AT3G03670, AT1G14540, AT5G47990, AT5G42580, AT5G25140, AT5G42180, AT5G38970, AT3G14680, AT4G37410, AT2G27000, AT4G37530, AT5G42590, AT5G19890, AT3G32047, AT3G26200, AT5G64100, AT2G35380, AT4G26010, AT3G01420, AT3G20940, AT4G37340, AT2…	793	395	19260	3.32032	1.22691e-11	1.2277e-11	1.16488e-11
GOTERM_MF_DIRECT	GO:0004601~peroxidase activity	29	2.70019	4.91428e-13	AT5G19890, AT3G32980, AT1G05260, AT5G64100, AT2G35380, AT5G07390, AT4G26010, AT3G01420, AT4G30170, AT2G38380, AT4G25090, AT4G11290, AT5G51060, AT3G03670, AT5G15180, AT1G14540, AT5G66390, AT5G22410, AT3G01190, AT1G65970, AT5G17820, AT1G09090, AT4G08770, AT5G42180, AT2G39040, AT2G38390, AT4G16270, AT1G60740, AT4G37530	793	131	19260	5.37663	2.11295e-10	1.05657e-10	1.00251e-10
GOTERM_MF_DIRECT	GO:0016491~oxidoreductase activity	49	4.56238	1.75149e-07	AT2G37700, AT5G42250, AT1G64590, AT2G36690, AT5G63595, AT5G58910, AT4G29740, AT4G22110, AT3G23510, AT5G11540, AT3G46500, AT1G18140, AT5G12270, AT4G18360, AT2G42850, AT1G55290, AT3G12900, AT5G24530, AT5G49730, AT4G20860, AT2G30840, AT2G19500, AT1G49390, AT2G46740, AT1G23010, AT5G59530, AT4G20820, AT5G38970, AT3G29250, AT1G12010, AT1G80340, AT5G23990, AT3G09220, AT3G61400, AT2G30210, AT2G46750, AT4…	793	522	19260	2.27986	7.53114e-05	2.51048e-05	2.38203e-05
GOTERM_MF_DIRECT	GO:0004497~monooxygenase activity	30	2.7933	5.49583e-07	AT5G42590, AT3G32047, AT4G31940, AT3G26200, AT2G30750, AT2G14100, AT3G20960, AT3G20940, AT5G57220, AT4G37340, AT5G08250, AT3G20130, AT4G15393, AT2G42850, AT4G15396, AT4G15330, AT4G37400, AT2G27010, AT5G42580, AT5G47990, AT5G25140, AT1G12740, AT4G15300, AT5G38970, AT3G14680, AT4G15380, AT2G25160, AT4G37410, AT2G27000, AT2G45550	793	251	19260	2.90289	0.000236293	5.90802e-05	5.60575e-05
GOTERM_MF_DIRECT	GO:0016705~oxidoreductase activity, acting on paired donors, with incorporation or reduction of molecular oxygen	29	2.70019	1.06863e-06	AT5G42590, AT3G32047, AT4G31940, AT3G26200, AT2G30750, AT2G14100, AT3G20960, AT3G20940, AT5G57220, AT4G37340, AT5G08250, AT3G20130, AT4G15393, AT2G42850, AT4G15396, AT4G15330, AT2G27010, AT5G42580, AT5G47990, AT5G25140, AT1G12740, AT4G15300, AT5G38970, AT3G14680, AT4G15380, AT2G25160, AT4G37410, AT2G27000, AT2G45550	793	245	19260	2.87485	0.000459404	9.19018e-05	8.71998e-05
GOTERM_MF_DIRECT	GO:0016709~oxidoreductase activity, acting on paired donors, with incorporation or reduction of molecular oxygen, NAD(P)H as one donor, and incorporation of one atom of oxygen	16	1.48976	2.74899e-06	AT3G32047, AT5G47990, AT5G42580, AT2G14100, AT3G20960, AT3G20940, AT5G57220, AT4G37340, AT1G50560, AT3G20130, AT4G15380, AT4G15330, AT4G37400, AT4G37410, AT2G27010, AT2G27000	793	88	19260	4.41591	0.00118137	0.000176	0.000166996
GOTERM_MF_DIRECT	GO:0005199~structural constituent of cell wall	10	0.931099	2.86512e-06	AT3G28550, AT3G22800, AT2G43150, AT1G26250, AT1G26240, AT4G08410, AT1G21310, AT3G54580, AT5G35190, AT1G23720	793	31	19260	7.83468	0.00123124	0.000176	0.000166996
GOTERM_MF_DIRECT	GO:0005506~iron ion binding	32	2.97952	6.72839e-05	AT5G42590, AT2G37700, AT3G32047, AT4G31940, AT3G26200, AT2G30750, AT2G14100, AT3G20960, AT3G20940, AT5G57220, AT4G37340, AT5G08250, AT1G50560, AT3G20130, AT4G15393, AT2G42850, AT4G15396, AT4G15330, AT4G37400, AT2G27010, AT5G42580, AT5G47990, AT5G25140, AT1G12740, AT4G15300, AT5G38970, AT3G14680, AT4G15380, AT2G25160, AT4G37410, AT2G27000, AT2G45550	793	354	19260	2.19548	0.0285185	0.00361651	0.00343148
GOTERM_MF_DIRECT	GO:0008194~UDP-glycosyltransferase activity	16	1.48976	0.000121102	AT3G29630, AT5G26310, AT1G10400, AT3G53150, AT5G66690, AT2G15490, AT1G50580, AT5G59590, AT3G46690, AT3G11340, AT1G64910, AT5G05900, AT1G05530, AT1G64920, AT2G29750, AT2G22590	793	120	19260	3.23834	0.0507441	0.00556639	0.0052816
GOTERM_MF_DIRECT	GO:0046872~metal ion binding	128	11.9181	0.000129451	AT3G58810, AT3G10910, AT3G09400, AT1G05260, AT2G28190, AT3G02610, AT5G63595, AT4G28890, AT5G04370, AT2G44790, AT1G54940, AT1G73580, AT4G30170, AT4G35060, AT2G01540, AT5G02350, AT4G15690, AT5G12270, AT3G03670, AT1G66700, AT1G14540, AT5G24530, AT5G49730, AT2G30840, AT3G45840, AT5G59530, AT3G60580, AT5G59930, AT1G26800, AT4G15680, AT4G37530, AT3G22360, AT1G80340, AT3G29430, AT5G64100, AT3G61400, AT2…	793	2257	19260	1.3774	0.0541464	0.00556639	0.0052816
GOTERM_MF_DIRECT	GO:0016757~transferase activity, transferring glycosyl groups	41	3.8175	0.00015922	AT1G08990, AT2G32610, AT1G56550, AT3G07900, AT2G15370, AT2G37980, AT3G57380, AT5G59520, AT1G54940, AT1G50580, AT4G00700, AT4G15270, AT2G03360, AT1G64910, AT5G05900, AT1G05530, AT2G29750, AT1G63450, AT3G56000, AT2G32620, AT4G15290, AT5G26310, AT4G38390, AT1G10400, AT3G18170, AT1G61050, AT4G03340, AT5G66690, AT1G22460, AT2G15490, AT2G15390, AT1G23870, AT5G59530, AT5G01250, AT3G09020, AT3G46690, AT2…	793	528	19260	1.88596	0.0661786	0.00622406	0.00590562
GOTERM_MF_DIRECT	GO:0051213~dioxygenase activity	14	1.30354	0.000306468	AT1G55290, AT5G20550, AT1G12010, AT3G12900, AT5G24530, AT1G80340, AT2G36690, AT2G30840, AT4G10500, AT5G63595, AT1G49390, AT3G14140, AT5G63600, AT3G13610	793	103	19260	3.30122	0.123485	0.0103807	0.00984956
GOTERM_MF_DIRECT	GO:0016747~transferase activity, transferring acyl groups other than amino-acyl groups	14	1.30354	0.000337326	AT5G67430, AT5G47950, AT5G07080, AT4G15400, AT3G12240, AT2G22920, AT1G73300, AT4G15390, AT3G12220, AT3G50300, AT5G36180, AT1G73270, AT1G73280, AT1G73290	793	104	19260	3.26947	0.135042	0.0103807	0.00984956
GOTERM_MF_DIRECT	GO:0009975~cyclase activity	7	0.651769	0.000337975	AT3G29410, AT3G14540, AT3G32030, AT1G33750, AT4G13280, AT5G48110, AT1G31950	793	24	19260	7.08386	0.135284	0.0103807	0.00984956
GOTERM_MF_DIRECT	GO:0010333~terpene synthase activity	8	0.744879	0.000475125	AT3G29410, AT3G14540, AT3G32030, AT1G33750, AT4G13280, AT5G48110, AT3G25820, AT1G31950	793	35	19260	5.55143	0.184825	0.0127753	0.0121217
GOTERM_MF_DIRECT	GO:0052716~hydroquinone:oxygen oxidoreductase activity	6	0.558659	0.000475362	AT2G29130, AT1G18140, AT5G01050, AT3G09220, AT5G58910, AT2G30210	793	17	19260	8.57206	0.184908	0.0127753	0.0121217
GOTERM_MF_DIRECT	GO:0004553~hydrolase activity, hydrolyzing O-glycosyl compounds	14	1.30354	0.000755131	AT5G49900, AT1G65310, AT2G18800, AT1G62660, AT3G62740, AT5G48070, AT1G66270, AT5G11920, AT1G66280, AT5G49360, AT4G08160, AT5G13870, AT3G47050, AT1G61810	793	113	19260	3.00907	0.277349	0.0187359	0.0177773
GOTERM_MF_DIRECT	GO:0016301~kinase activity	43	4.00372	0.000784293	AT3G25250, AT1G07560, AT5G24240, AT5G49780, AT1G51830, AT5G16900, AT3G59480, AT4G38830, AT4G11530, AT1G51890, AT3G46400, AT3G45410, AT1G51790, AT3G15240, AT1G07550, AT5G37450, AT3G45390, AT5G59680, AT2G14510, AT1G61590, AT1G16120, AT3G61410, AT3G21340, AT4G05200, AT1G51800, AT1G51820, AT4G40010, AT1G50930, AT5G27060, AT1G51840, AT1G51860, AT1G51880, AT4G29180, AT1G16150, AT2G19190, AT5G03350, AT4…	793	609	19260	1.71488	0.286361	0.0187359	0.0177773
GOTERM_MF_DIRECT	GO:0003680~AT DNA binding	7	0.651769	0.00202955	AT2G45430, AT1G20900, AT4G22810, AT3G04570, AT3G60870, AT4G12050, AT5G62260	793	33	19260	5.1519	0.582552	0.045932	0.043582

## Sheet: PSK_100nM
Category	Term	Count	X.	PValue	Genes	List.Total	Pop.Hits	Pop.Total	Fold.Enrichment	Bonferroni	Benjamini	FDR
GOTERM_MF_DIRECT	GO:0020037~heme binding	7	19.4444	1.84133e-05	AT5G15180, AT5G42590, AT5G42580, AT5G47990, AT5G07990, AT2G25160, AT5G48000	29	395	19260	11.7695	0.00086506	0.000435259	0.000425999
GOTERM_MF_DIRECT	GO:0016705~oxidoreductase activity, acting on paired donors, with incorporation or reduction of molecular oxygen	6	16.6667	2.47405e-05	AT5G42590, AT5G42580, AT5G47990, AT5G07990, AT2G25160, AT5G48000	29	245	19260	16.2646	0.00116214	0.000435259	0.000425999
GOTERM_MF_DIRECT	GO:0004497~monooxygenase activity	6	16.6667	2.77825e-05	AT5G42590, AT5G42580, AT5G47990, AT5G07990, AT2G25160, AT5G48000	29	251	19260	15.8758	0.00130494	0.000435259	0.000425999
GOTERM_MF_DIRECT	GO:0005506~iron ion binding	6	16.6667	0.000141502	AT5G42590, AT5G42580, AT5G47990, AT5G07990, AT2G25160, AT5G48000	29	354	19260	11.2566	0.00662898	0.00166264	0.00162727

## Sheet: PSK_1uM
Category	Term	Count	X.	PValue	Genes	List.Total	Pop.Hits	Pop.Total	Fold.Enrichment	Bonferroni	Benjamini	FDR
GOTERM_MF_DIRECT	GO:0005506~iron ion binding	7	8.13953	0.000296914	AT5G45340, AT5G47990, AT5G15120, AT5G36140, AT4G39480, AT5G39890, AT5G48000	51	354	19260	7.4676	0.0211541	0.0213778	0.0204871

## Sheet: WT_shoot
Category	Term	Count	X.	PValue	Genes	List.Total	Pop.Hits	Pop.Total	Fold.Enrichment	Bonferroni	Benjamini	FDR

## Sheet: shoot_30m
Category	Term	Count	X.	PValue	Genes	List.Total	Pop.Hits	Pop.Total	Fold.Enrichment	Bonferroni	Benjamini	FDR

## Sheet: shoot_2h
Category	Term	Count	X.	PValue	Genes	List.Total	Pop.Hits	Pop.Total	Fold.Enrichment	Bonferroni	Benjamini	FDR
GOTERM_MF_DIRECT	GO:0003700~transcription factor activity, sequence-specific DNA binding	43	11.5903	0.000168527	AT3G09600, AT4G39070, AT3G17609, AT3G21890, AT3G01600, AT4G26150, AT3G62610, AT2G38250, AT2G31380, AT1G66390, AT2G18120, AT2G22200, AT2G47520, AT1G49010, AT2G46830, AT3G18010, AT5G53200, AT1G72210, AT1G26790, AT5G11260, AT5G59780, AT1G46768, AT5G52170, AT1G64620, AT1G80390, AT4G01500, AT3G02380, AT3G61970, AT5G17300, AT3G61630, AT5G49330, AT2G14210, AT1G32870, AT4G00050, AT1G68240, AT2G21320, AT4…	275	1655	19260	1.81968	0.0483435	0.0495469	0.0495469

## Sheet: shoot_5h
Category	Term	Count	X.	PValue	Genes	List.Total	Pop.Hits	Pop.Total	Fold.Enrichment	Bonferroni	Benjamini	FDR
GOTERM_MF_DIRECT	GO:0008194~UDP-glycosyltransferase activity	25	1.57629	5.12919e-08	AT4G01070, AT2G36750, AT2G36770, AT4G36770, AT1G22370, AT2G43820, AT4G34138, AT5G05860, AT5G01220, AT4G34135, AT4G15490, AT4G34131, AT3G55710, AT2G36800, AT1G10400, AT2G36760, AT3G53150, AT3G02100, AT2G15480, AT2G36780, AT2G30140, AT5G03490, AT2G15490, AT1G05680, AT1G22400	1089	120	19260	3.68457	3.68782e-05	3.68789e-05	3.63147e-05
GOTERM_MF_DIRECT	GO:0004364~glutathione transferase activity	17	1.07188	5.67138e-07	AT2G29480, AT1G10370, AT5G44990, AT2G29490, AT2G29470, AT1G59700, AT5G62480, AT1G02940, AT1G17180, AT1G17170, AT1G53680, AT1G78340, AT5G02780, AT1G69920, AT3G09270, AT4G19880, AT2G29420	1089	66	19260	4.55547	0.000407689	0.000203886	0.000200767
GOTERM_MF_DIRECT	GO:0016491~oxidoreductase activity	58	3.657	1.40465e-06	AT4G25300, AT1G14130, AT4G25700, AT1G19540, AT3G23510, AT5G07480, AT5G07200, AT3G61220, AT5G10050, AT1G76690, AT5G52570, AT5G17000, AT2G17845, AT5G49730, AT2G38240, AT5G48440, AT4G38540, AT2G19590, AT3G17790, AT1G75450, AT4G15765, AT4G13180, AT1G04350, AT1G09400, AT3G29250, AT2G29340, AT4G15760, AT1G75290, AT4G16330, AT1G11680, AT1G07180, AT1G05160, AT5G49740, AT3G30180, AT2G20800, AT2G35660, AT1…	1089	522	19260	1.96511	0.00100944	0.000336648	0.000331498
GOTERM_MF_DIRECT	GO:0016791~phosphatase activity	18	1.13493	3.19488e-05	AT3G05640, AT1G07010, AT5G46410, AT5G51760, AT1G17710, AT1G73010, AT3G63320, AT3G17790, AT1G72770, AT1G29770, AT3G16800, AT5G36250, AT4G18010, AT5G04980, AT4G18140, AT1G79690, AT5G59220, AT1G06520	1089	98	19260	3.24844	0.0227097	0.00574279	0.00565493
GOTERM_MF_DIRECT	GO:0004021~L-alanine:2-oxoglutarate aminotransferase activity	5	0.315259	4.8371e-05	AT1G70580, AT1G17290, AT1G72330, AT1G70560, AT1G23310	1089	5	19260	17.686	0.0341818	0.00695576	0.00684934
GOTERM_MF_DIRECT	GO:0035251~UDP-glucosyltransferase activity	9	0.567465	8.55072e-05	AT5G03490, AT2G15490, AT4G01070, AT2G43820, AT1G05680, AT4G34135, AT2G15480, AT2G36750, AT4G34131	1089	27	19260	5.89532	0.0596304	0.0102466	0.0100899
GOTERM_MF_DIRECT	GO:0008559~xenobiotic-transporting ATPase activity	7	0.441362	0.000157155	AT3G21250, AT3G59140, AT3G13080, AT1G30410, AT2G47000, AT1G30420, AT2G34660	1089	16	19260	7.7376	0.106852	0.016142	0.0158951
GOTERM_MF_DIRECT	GO:0022857~transmembrane transporter activity	34	2.14376	0.000378879	AT1G60030, AT1G33110, AT3G21670, AT3G20660, AT4G21120, AT5G64700, AT5G04770, AT3G47730, AT3G45870, AT3G09450, AT4G16480, AT2G04050, AT5G65380, AT1G62200, AT2G04070, AT1G58340, AT1G64820, AT3G51490, AT3G23560, AT1G66780, AT4G28040, AT3G01550, AT2G34360, AT4G04770, AT1G68170, AT1G26440, AT5G61740, AT5G62730, AT1G79410, AT3G47420, AT2G04066, AT5G03555, AT4G15540, AT2G04040	1089	311	19260	1.93351	0.2385	0.0315737	0.0310906
GOTERM_MF_DIRECT	GO:0000156~phosphorelay response regulator activity	9	0.567465	0.00039522	AT1G10470, AT1G74890, AT5G62920, AT1G19050, AT3G48100, AT4G18020, AT2G41310, AT2G46790, AT3G57040	1089	33	19260	4.82344	0.247398	0.0315737	0.0310906
GOTERM_MF_DIRECT	GO:0005506~iron ion binding	37	2.33291	0.000475165	AT1G11680, AT5G01600, AT2G30490, AT1G05160, AT3G28740, AT1G06570, AT4G25700, AT3G26220, AT3G58670, AT5G67310, AT2G21910, AT3G30180, AT3G14690, AT1G50520, AT2G26400, AT1G50560, AT1G20270, AT5G52570, AT5G20960, AT5G05600, AT2G31350, AT2G05180, AT2G34500, AT3G03470, AT1G66540, AT3G55970, AT1G13150, AT2G38240, AT5G25140, AT1G13710, AT1G33720, AT4G37370, AT3G14660, AT1G14290, AT3G28480, AT2G45570, AT5…	1089	354	19260	1.84853	0.289456	0.0341643	0.0336417

## Sheet: shoot_11d
Category	Term	Count	X.	PValue	Genes	List.Total	Pop.Hits	Pop.Total	Fold.Enrichment	Bonferroni	Benjamini	FDR
GOTERM_MF_DIRECT	GO:0000156~phosphorelay response regulator activity	10	0.685401	2.61141e-05	AT1G10470, AT1G74890, AT5G62920, AT1G19050, AT3G48100, AT4G18020, AT5G58080, AT2G41310, AT2G46790, AT2G40670	972	33	19260	6.00449	0.0160863	0.00982861	0.00971782
GOTERM_MF_DIRECT	GO:0008194~UDP-glycosyltransferase activity	19	1.30226	3.16541e-05	AT5G17040, AT5G17050, AT3G55710, AT2G36800, AT4G01070, AT1G10400, AT3G21560, AT2G36750, AT2G30140, AT4G36770, AT2G15490, AT4G15480, AT1G05680, AT5G05860, AT5G01220, AT4G15490, AT5G54060, AT2G22590, AT4G34131	972	120	19260	3.13735	0.0194656	0.00982861	0.00971782
GOTERM_MF_DIRECT	GO:0008559~xenobiotic-transporting ATPase activity	7	0.479781	8.36798e-05	AT3G21250, AT3G13100, AT3G59140, AT1G30410, AT2G47000, AT3G13090, AT2G34660	972	16	19260	8.66898	0.0506401	0.0173217	0.0171265
GOTERM_MF_DIRECT	GO:0003700~transcription factor activity, sequence-specific DNA binding	117	8.01919	0.000159006	AT5G18300, AT3G03260, AT1G10610, AT3G21890, AT3G22100, AT1G30500, AT4G08250, AT1G21340, AT2G39250, AT1G71200, AT1G79840, AT1G46768, AT5G52170, AT1G80390, AT2G16910, AT3G49950, AT4G38070, AT5G49330, AT2G14210, AT1G32870, AT5G47670, AT1G32510, AT1G10585, AT5G55690, AT5G54360, AT4G15200, AT1G19040, AT3G47500, AT1G70000, AT1G73870, AT5G11590, AT5G60910, AT4G26930, AT2G41940, AT3G21150, AT3G56970, AT3…	972	1655	19260	1.40081	0.0940312	0.0246856	0.0244074
GOTERM_MF_DIRECT	GO:0016791~phosphatase activity	15	1.0281	0.000391079	AT3G05640, AT5G66080, AT1G07010, AT2G31830, AT5G46410, AT5G51760, AT1G17710, AT1G73010, AT3G63320, AT1G72770, AT1G29770, AT5G39400, AT3G16800, AT5G04980, AT5G59220	972	98	19260	3.03288	0.215656	0.0464308	0.0459074
GOTERM_MF_DIRECT	GO:0042910~xenobiotic transporter activity	11	0.753941	0.000504068	AT2G04050, AT5G65380, AT2G04070, AT1G64820, AT1G33110, AT3G23560, AT1G15160, AT1G33100, AT3G59030, AT2G34360, AT2G04040	972	57	19260	3.82391	0.268827	0.0464308	0.0459074
GOTERM_MF_DIRECT	GO:0022857~transmembrane transporter activity	31	2.12474	0.000523374	AT5G44110, AT1G33110, AT3G21670, AT1G68570, AT5G64940, AT5G02270, AT2G03520, AT3G47750, AT3G45870, AT3G09450, AT1G61800, AT4G16480, AT2G04050, AT5G65380, AT2G04070, AT1G64820, AT3G51490, AT3G23560, AT1G33100, AT3G01550, AT3G59030, AT2G34360, AT1G68170, AT1G49960, AT3G45660, AT5G62730, AT1G79410, AT1G71330, AT1G15160, AT5G03555, AT2G04040	972	311	19260	1.97511	0.277545	0.0464308	0.0459074

## Sheet: WT_root
Category	Term	Count	X.	PValue	Genes	List.Total	Pop.Hits	Pop.Total	Fold.Enrichment	Bonferroni	Benjamini	FDR
GOTERM_MF_DIRECT	GO:0004497~monooxygenase activity	32	3.6036	4.0704e-10	AT3G32047, AT3G52970, AT4G31500, AT3G28740, AT5G42650, AT5G67310, AT2G34490, AT5G63450, AT3G20940, AT5G04330, AT3G48520, AT4G13290, AT5G36140, AT4G15396, AT2G27690, AT4G15330, AT5G06905, AT5G42580, AT2G34500, AT5G52400, AT1G01190, AT1G13710, AT4G39950, AT2G22330, AT5G38970, AT5G52320, AT3G14620, AT2G25160, AT5G06900, AT4G15760, AT2G46660, AT4G37410	647	251	19260	3.79514	1.78283e-07	1.78283e-07	1.69736e-07
GOTERM_MF_DIRECT	GO:0016705~oxidoreductase activity, acting on paired donors, with incorporation or reduction of molecular oxygen	31	3.49099	9.64135e-10	AT3G32047, AT3G52970, AT4G31500, AT3G28740, AT5G42650, AT5G67310, AT2G34490, AT5G63450, AT3G20940, AT5G04330, AT3G48520, AT4G13290, AT5G36140, AT4G15396, AT2G27690, AT4G15330, AT5G06905, AT5G42580, AT2G34500, AT5G52400, AT1G01190, AT1G13710, AT4G39950, AT2G22330, AT5G38970, AT5G52320, AT3G14620, AT2G25160, AT5G06900, AT2G46660, AT4G37410	647	245	19260	3.76658	4.22291e-07	2.11145e-07	2.01022e-07
GOTERM_MF_DIRECT	GO:0020037~heme binding	40	4.5045	1.82176e-09	AT3G55840, AT3G32047, AT3G52970, AT4G31500, AT3G28740, AT5G42650, AT5G67310, AT2G34490, AT5G63450, AT3G20940, AT2G41480, AT5G04330, AT2G24800, AT3G48520, AT4G13290, AT5G36140, AT4G15396, AT2G27690, AT4G15330, AT5G06905, AT1G14540, AT5G66390, AT5G42580, AT2G34500, AT5G52400, AT1G01190, AT1G13710, AT4G39950, AT2G22330, AT5G38970, AT2G38390, AT5G52320, AT5G57190, AT2G40000, AT3G14620, AT2G25160, AT5…	647	395	19260	3.0145	7.97929e-07	2.65976e-07	2.53224e-07
GOTERM_MF_DIRECT	GO:0005506~iron ion binding	34	3.82883	1.30852e-07	AT3G32047, AT3G52970, AT4G31500, AT3G28740, AT5G42650, AT5G67310, AT2G34490, AT5G63450, AT3G20940, AT5G04330, AT3G48520, AT4G13290, AT5G36140, AT4G15396, AT2G27690, AT4G15330, AT5G05600, AT1G14520, AT5G06905, AT5G42580, AT2G34500, AT5G52400, AT1G01190, AT2G38240, AT1G13710, AT4G39950, AT2G22330, AT5G38970, AT5G52320, AT3G14620, AT2G25160, AT5G06900, AT2G46660, AT4G37410	647	354	19260	2.85909	5.73116e-05	1.43283e-05	1.36413e-05
GOTERM_MF_DIRECT	GO:0022857~transmembrane transporter activity	29	3.26577	2.29613e-06	AT1G11460, AT4G08300, AT3G21670, AT3G23550, AT3G59340, AT3G20660, AT2G34350, AT5G44050, AT4G22990, AT4G08290, AT5G52050, AT3G56620, AT4G23030, AT1G58340, AT1G11670, AT3G23560, AT1G66760, AT1G61890, AT4G28040, AT1G33100, AT3G54140, AT2G16990, AT5G17700, AT3G45700, AT3G47960, AT1G16370, AT3G45680, AT1G20860, AT1G52190	647	311	19260	2.77581	0.0010052	0.000183609	0.000174806
GOTERM_MF_DIRECT	GO:0042910~xenobiotic transporter activity	12	1.35135	2.5152e-06	AT4G23030, AT1G58340, AT1G11670, AT3G23560, AT1G66760, AT1G61890, AT3G23550, AT4G39030, AT1G33100, AT5G44050, AT5G17700, AT5G52050	647	57	19260	6.26698	0.00110105	0.000183609	0.000174806
GOTERM_MF_DIRECT	GO:0003700~transcription factor activity, sequence-specific DNA binding	87	9.7973	2.87054e-05	AT5G17490, AT5G40350, AT3G23230, AT2G16720, AT5G62020, AT4G22950, AT5G63790, AT1G71520, AT1G74430, AT1G51950, AT2G22760, AT5G01380, AT1G71200, AT1G04240, AT4G17230, AT4G36710, AT4G34410, AT1G80840, AT1G62975, AT3G50260, AT5G67180, AT4G32800, AT3G24310, AT5G62570, AT3G23220, AT5G64750, AT1G30210, AT1G63030, AT3G28917, AT4G11880, AT1G19040, AT1G43160, AT2G25900, AT4G05170, AT4G17785, AT1G74080, AT2…	647	1655	19260	1.56485	0.0124944	0.00179614	0.00171002
GOTERM_MF_DIRECT	GO:0016709~oxidoreductase activity, acting on paired donors, with incorporation or reduction of molecular oxygen, NAD(P)H as one donor, and incorporation of one atom of oxygen	13	1.46396	3.65898e-05	AT5G06905, AT3G32047, AT5G42580, AT3G28740, AT4G31500, AT5G67310, AT3G20940, AT4G39950, AT2G22330, AT5G36140, AT4G15330, AT5G06900, AT4G37410	647	88	19260	4.39757	0.0158989	0.00200329	0.00190724
GOTERM_MF_DIRECT	GO:0016491~oxidoreductase activity	35	3.94144	0.00018797	AT3G51680, AT1G15540, AT3G09220, AT5G42650, AT1G64590, AT2G34490, AT1G52800, AT1G52820, AT5G13700, AT1G02400, AT3G46500, AT1G18140, AT5G01040, AT2G30830, AT5G36140, AT5G12270, AT2G29330, AT4G15396, AT2G06050, AT5G05600, AT5G51810, AT2G29130, AT5G48100, AT2G34500, AT5G23980, AT3G55310, AT2G38240, AT5G38970, AT4G15765, AT1G52790, AT1G76680, AT1G78440, AT3G44190, AT4G15760, AT3G46170	647	522	19260	1.99595	0.07904	0.00914789	0.00870929
GOTERM_MF_DIRECT	GO:0000976~transcription regulatory region sequence-specific DNA binding	44	4.95495	0.000366723	AT2G16720, AT5G40330, AT5G62020, AT1G66230, AT5G63790, AT2G31180, AT4G28110, AT1G12610, AT1G66170, AT2G46510, AT2G22760, AT5G01380, AT3G16350, AT5G53200, AT1G04240, AT4G34410, AT1G80840, AT4G36730, AT4G34990, AT3G50260, AT5G52600, AT4G32800, AT4G36900, AT3G24310, AT3G23220, AT3G55370, AT5G14750, AT3G22830, AT3G28917, AT4G11880, AT5G60890, AT3G61890, AT5G51990, AT3G06490, AT1G74080, AT5G52020, AT5…	647	742	19260	1.76523	0.148413	0.0160625	0.0152923
GOTERM_MF_DIRECT	GO:0102483~scopolin beta-glucosidase activity	8	0.900901	0.000691901	AT1G60270, AT2G44480, AT2G32860, AT5G24550, AT3G62740, AT5G28510, AT1G45191, AT1G61810	647	45	19260	5.29212	0.261517	0.0275503	0.0262294
GOTERM_MF_DIRECT	GO:0008422~beta-glucosidase activity	9	1.01351	0.000941587	AT5G49900, AT1G60270, AT2G44480, AT2G32860, AT5G24550, AT3G62740, AT5G28510, AT1G45191, AT1G61810	647	61	19260	4.39202	0.338079	0.0320585	0.0305215
GOTERM_MF_DIRECT	GO:0015297~antiporter activity	13	1.46396	0.000951509	AT4G23030, AT1G58340, AT1G11670, AT3G23560, AT1G66760, AT1G61890, AT3G23550, AT5G17850, AT1G33100, AT5G44050, AT5G17700, AT4G39030, AT5G52050	647	124	19260	3.12086	0.340952	0.0320585	0.0305215
GOTERM_MF_DIRECT	GO:0008757~S-adenosylmethionine-dependent methyltransferase activity	9	1.01351	0.00129629	AT5G04370, AT1G77530, AT3G44870, AT4G35160, AT3G44860, AT1G77520, AT5G37990, AT1G21100, AT1G68040	647	64	19260	4.18615	0.433423	0.0405553	0.0386109

## Sheet: root_30m
Category	Term	Count	X.	PValue	Genes	List.Total	Pop.Hits	Pop.Total	Fold.Enrichment	Bonferroni	Benjamini	FDR
GOTERM_MF_DIRECT	GO:0051082~unfolded protein binding	8	11.5942	2.00604e-08	AT2G20560, AT1G59860, AT1G53540, AT5G52640, AT3G12580, AT5G12030, AT1G54050, AT1G07400	53	112	19260	25.9569	1.72519e-06	1.7252e-06	1.7252e-06
GOTERM_MF_DIRECT	GO:0043621~protein self-association	5	7.24638	0.000393652	AT1G59860, AT1G53540, AT5G12030, AT1G54050, AT1G07400	53	128	19260	14.1952	0.0332939	0.016927	0.016927

[truncated: 8 more sheets: root_2h, root_5h, root_11d, PSY_shoot, PSY_root, flg22, WCS417_shoot, WCS417_root]
