# Supplementary material for: Phytosulfokine downregulates defense‐related WRKY transcription factors and attenuates pathogen‐associated molecular pattern‐triggered immunity
Source: Plant J. 2024 Dec 11;120(6):2367–84. doi: 10.1111/tpj.17115 (PMC11658183; doi:10.1111/tpj.17115)
Supplement: Supplementary file 14 — Data S12. List of enriched GO_MF functional terms from downregulated DEGs in each treatment. [file TPJ-120-2367-s005.xlsx]

## Sheet: WT_seedling
Category	Term	Count	X.	PValue	Genes	List.Total	Pop.Hits	Pop.Total	Fold.Enrichment	Bonferroni	Benjamini	FDR

## Sheet: PSK_100nM
Category	Term	Count	X.	PValue	Genes	List.Total	Pop.Hits	Pop.Total	Fold.Enrichment	Bonferroni	Benjamini	FDR
GOTERM_MF_DIRECT	GO:0016301~kinase activity	17	17.1717	6.54215e-10	AT4G23140, AT4G23190, AT1G16110, AT1G51800, AT1G51830, AT4G23220, AT1G51820, AT2G32680, AT1G51850, AT1G05700, AT1G51840, AT1G51890, AT1G51790, AT2G28970, AT4G18250, AT3G46280, AT5G59680	73	609	19260	7.36487	5.03746e-08	5.03746e-08	4.77577e-08
GOTERM_MF_DIRECT	GO:0004674~protein serine/threonine kinase activity	15	15.1515	7.96106e-07	AT4G23140, AT4G23190, AT1G16110, AT5G49770, AT1G51800, AT4G23220, AT1G51820, AT1G51850, AT1G05700, AT4G11890, AT1G51890, AT2G28960, AT4G18250, AT4G17660, AT5G59680	73	768	19260	5.15304	6.12983e-05	3.06501e-05	2.90579e-05
GOTERM_MF_DIRECT	GO:0004672~protein kinase activity	14	14.1414	2.04684e-06	AT4G23140, AT4G23190, AT1G51830, AT4G23220, AT1G51820, AT1G51850, AT1G05700, AT4G11890, AT1G51890, AT1G51790, AT2G28960, AT2G28970, AT4G18250, AT5G59680	73	712	19260	5.18778	0.000157595	5.25356e-05	4.98065e-05
GOTERM_MF_DIRECT	GO:0020037~heme binding	8	8.08081	0.000677744	AT5G57220, AT3G26210, AT5G36220, AT5G64100, AT2G30750, AT5G64120, AT5G24070, AT5G39580	73	395	19260	5.34351	0.0508648	0.0130466	0.0123688
GOTERM_MF_DIRECT	GO:0005524~ATP binding	20	20.202	0.00146668	AT4G25750, AT4G23140, AT4G23190, AT1G16110, AT5G49770, AT1G51800, AT1G51830, AT4G23220, AT1G51820, AT1G51850, AT1G05700, AT4G11890, AT1G51890, AT1G28010, AT1G51790, AT2G28960, AT2G28970, AT4G18250, AT4G17660, AT5G59680	73	2473	19260	2.13373	0.106865	0.0225868	0.0214135
GOTERM_MF_DIRECT	GO:0071949~FAD binding	4	4.0404	0.00371573	AT1G26420, AT1G26380, AT1G30720, AT5G44390	73	83	19260	12.715	0.249221	0.0476853	0.0452081

## Sheet: PSK_1uM
Category	Term	Count	X.	PValue	Genes	List.Total	Pop.Hits	Pop.Total	Fold.Enrichment	Bonferroni	Benjamini	FDR
GOTERM_MF_DIRECT	GO:0016301~kinase activity	18	14.5161	2.31123e-09	AT2G32660, AT4G23140, AT3G05660, AT4G23190, AT4G08850, AT5G49780, AT1G51800, AT1G51830, AT4G23220, AT1G51820, AT1G51850, AT1G05700, AT1G51840, AT1G51890, AT1G51790, AT4G18250, AT2G23770, AT3G46280	90	609	19260	6.32512	2.33434e-07	2.33434e-07	2.24189e-07
GOTERM_MF_DIRECT	GO:0004674~protein serine/threonine kinase activity	18	14.5161	7.01984e-08	AT1G66920, AT4G23140, AT4G23190, AT4G08850, AT3G26500, AT5G49780, AT5G49770, AT1G51800, AT4G23220, AT1G51820, AT1G51850, AT1G05700, AT4G11890, AT1G51890, AT2G28960, AT4G18250, AT2G23770, AT5G39020	90	768	19260	5.01562	7.09001e-06	3.54502e-06	3.40462e-06
GOTERM_MF_DIRECT	GO:0004672~protein kinase activity	14	11.2903	2.27957e-05	AT1G66920, AT4G23140, AT4G23190, AT1G51830, AT4G23220, AT1G51820, AT1G51850, AT1G05700, AT4G11890, AT1G51890, AT1G51790, AT2G28960, AT4G18250, AT5G39020	90	712	19260	4.20787	0.00229975	0.000767457	0.000737062
GOTERM_MF_DIRECT	GO:0004601~peroxidase activity	7	5.64516	3.23087e-05	AT3G49110, AT4G25090, AT5G64100, AT5G64120, AT5G24070, AT4G08780, AT5G39580	90	131	19260	11.4351	0.00325791	0.000815794	0.000783485
GOTERM_MF_DIRECT	GO:0020037~heme binding	10	8.06452	8.76574e-05	AT5G57220, AT3G26210, AT3G49110, AT5G36220, AT5G64100, AT2G30750, AT5G64120, AT5G24070, AT4G08780, AT5G39580	90	395	19260	5.41772	0.0088147	0.00177068	0.00170055
GOTERM_MF_DIRECT	GO:0005524~ATP binding	24	19.3548	0.000676451	AT1G66920, AT4G25750, AT4G23140, AT4G23190, AT4G08850, AT5G49780, AT5G49770, AT1G51800, AT1G51830, AT4G23220, AT1G51820, AT1G51850, AT1G05700, AT4G11890, AT4G15236, AT4G15233, AT2G17050, AT1G51890, AT1G28010, AT1G51790, AT2G28960, AT4G18250, AT2G23770, AT5G39020	90	2473	19260	2.07683	0.0660615	0.0113869	0.010936

## Sheet: WT_shoot
Category	Term	Count	X.	PValue	Genes	List.Total	Pop.Hits	Pop.Total	Fold.Enrichment	Bonferroni	Benjamini	FDR
GOTERM_MF_DIRECT	GO:0020037~heme binding	48	5.58789	4.2721e-14	AT5G19890, AT3G49120, AT3G32980, AT1G68850, AT1G33730, AT3G19270, AT2G30750, AT3G21770, AT3G30180, AT2G30770, AT4G08780, AT4G26010, AT3G01420, AT5G23190, AT2G18150, AT1G49570, AT3G20110, AT2G38380, AT3G61880, AT5G05340, AT4G13290, AT4G15393, AT5G06730, AT4G11290, AT4G37520, AT4G36430, AT5G19880, AT1G13110, AT5G14130, AT3G26830, AT5G67400, AT1G67110, AT1G34510, AT5G17820, AT1G30870, AT5G48000, AT5…	646	395	19260	3.623	1.94483e-11	1.9438e-11	1.84982e-11
GOTERM_MF_DIRECT	GO:0004601~peroxidase activity	27	3.14319	1.93094e-13	AT5G19890, AT4G02520, AT3G49120, AT3G32980, AT1G68850, AT3G21770, AT4G08780, AT4G26010, AT3G01420, AT2G18150, AT1G49570, AT2G38380, AT5G05340, AT5G06730, AT4G11290, AT4G37520, AT5G51060, AT4G36430, AT5G19880, AT5G14130, AT5G67400, AT1G34510, AT5G17820, AT1G30870, AT5G24070, AT4G08770, AT1G44970	646	131	19260	6.14492	8.78458e-11	4.39289e-11	4.18049e-11
GOTERM_MF_DIRECT	GO:0005199~structural constituent of cell wall	13	1.51339	1.41636e-10	AT1G12040, AT4G08410, AT3G54590, AT3G54580, AT3G22800, AT2G43150, AT1G76930, AT5G06640, AT3G20470, AT1G21310, AT5G06630, AT2G24980, AT5G35190	646	31	19260	12.5027	6.44442e-08	2.14814e-08	2.04428e-08
GOTERM_MF_DIRECT	GO:0016491~oxidoreductase activity	47	5.47148	2.40633e-09	AT3G19270, AT1G30760, AT2G30210, AT3G30180, AT5G63590, AT2G37760, AT1G30700, AT1G26410, AT1G23020, AT5G38900, AT2G23630, AT4G37160, AT4G15393, AT5G52570, AT4G18360, AT5G20960, AT4G34230, AT2G29370, AT5G20550, AT2G29350, AT1G14120, AT1G15550, AT5G24530, AT3G26770, AT3G55970, AT1G26390, AT5G48000, AT5G15940, AT5G44380, AT4G22880, AT5G63580, AT1G12740, AT4G37990, AT4G12890, AT5G63600, AT2G19590, AT1…	646	522	19260	2.68442	1.09488e-06	2.7372e-07	2.60486e-07
GOTERM_MF_DIRECT	GO:0004364~glutathione transferase activity	15	1.74622	3.00475e-08	AT5G44990, AT2G29490, AT4G02520, AT2G29460, AT2G29470, AT5G17220, AT2G02930, AT1G02940, AT1G02930, AT1G17170, AT1G02920, AT1G19570, AT1G49860, AT5G02780, AT3G09270	646	66	19260	6.77596	1.36715e-05	2.73432e-06	2.60211e-06
GOTERM_MF_DIRECT	GO:0043295~glutathione binding	8	0.931315	1.62168e-06	AT4G02520, AT2G02930, AT1G02940, AT1G02930, AT1G17170, AT1G02920, AT5G17220, AT1G49860	646	19	19260	12.5534	0.000737594	0.000122978	0.000117031
GOTERM_MF_DIRECT	GO:0016705~oxidoreductase activity, acting on paired donors, with incorporation or reduction of molecular oxygen	23	2.67753	2.78869e-05	AT1G13110, AT1G33730, AT3G26830, AT3G19270, AT1G67110, AT2G30750, AT5G48000, AT3G30180, AT2G30770, AT4G20240, AT1G12740, AT5G23190, AT5G09970, AT5G58860, AT3G20110, AT5G38970, AT3G61880, AT5G07990, AT3G14680, AT4G13290, AT4G15393, AT4G31970, AT2G45570	646	245	19260	2.79889	0.0126086	0.00181265	0.00172501
GOTERM_MF_DIRECT	GO:0051213~dioxygenase activity	14	1.6298	3.9733e-05	AT5G20550, AT1G15550, AT1G14120, AT5G24530, AT3G55970, AT3G49620, AT4G10500, AT5G63590, AT4G22880, AT5G63580, AT5G63600, AT1G77330, AT4G15093, AT3G13610	646	103	19260	4.05242	0.0179164	0.00204341	0.00194461
GOTERM_MF_DIRECT	GO:0004497~monooxygenase activity	23	2.67753	4.04192e-05	AT1G13110, AT1G33730, AT3G26830, AT3G19270, AT1G67110, AT2G30750, AT5G48000, AT3G30180, AT2G30770, AT4G20240, AT1G12740, AT5G23190, AT5G09970, AT5G58860, AT3G20110, AT5G38970, AT3G61880, AT5G07990, AT3G14680, AT4G13290, AT4G15393, AT4G31970, AT2G45570	646	251	19260	2.73198	0.018223	0.00204341	0.00194461
GOTERM_MF_DIRECT	GO:0008194~UDP-glycosyltransferase activity	15	1.74622	4.92713e-05	AT5G26310, AT1G07260, AT4G14090, AT2G36750, AT2G36780, AT5G66690, AT4G15500, AT2G15490, AT1G22340, AT4G15480, AT4G15280, AT3G11340, AT5G38010, AT2G26480, AT5G54060	646	120	19260	3.72678	0.0221696	0.00224185	0.00213345
GOTERM_MF_DIRECT	GO:0004568~chitinase activity	7	0.814901	0.000110712	AT2G43570, AT2G43580, AT2G43590, AT4G19810, AT1G02360, AT5G24090, AT3G12500	646	24	19260	8.69582	0.049129	0.00457947	0.00435804
GOTERM_MF_DIRECT	GO:0003700~transcription factor activity, sequence-specific DNA binding	84	9.77881	0.000128776	AT3G09600, AT4G06746, AT5G01900, AT5G16560, AT3G01080, AT4G30410, AT2G34830, AT3G53200, AT1G56650, AT2G40435, AT3G05800, AT5G27130, AT2G37740, AT5G15830, AT1G66370, AT1G68150, AT2G36890, AT4G28530, AT2G43140, AT1G46480, AT5G57620, AT1G29860, AT5G03680, AT5G06510, AT2G40750, AT1G02220, AT5G13080, AT2G41240, AT1G33280, AT5G23000, AT3G02940, AT5G65640, AT1G30650, AT5G65320, AT1G67030, AT5G17800, AT1…	646	1655	19260	1.51323	0.0569132	0.00488277	0.00464668
GOTERM_MF_DIRECT	GO:0005506~iron ion binding	27	3.14319	0.000164046	AT1G33730, AT3G19270, AT2G30750, AT3G30180, AT2G30770, AT5G23190, AT2G26400, AT3G20110, AT3G61880, AT4G13290, AT4G15393, AT5G52570, AT5G20960, AT1G13110, AT3G55970, AT3G26830, AT1G67110, AT5G48000, AT4G20240, AT1G12740, AT5G09970, AT5G58860, AT5G38970, AT3G14680, AT5G07990, AT4G31970, AT2G45570	646	354	19260	2.27397	0.071929	0.00574161	0.00546399
GOTERM_MF_DIRECT	GO:0080043~quercetin 3-O-glucosyltransferase activity	10	1.16414	0.000266266	AT4G15500, AT2G15490, AT1G22340, AT1G07260, AT4G14090, AT4G15480, AT4G15280, AT3G11340, AT5G38010, AT2G26480	646	64	19260	4.65848	0.114114	0.00865365	0.00823524
GOTERM_MF_DIRECT	GO:0022857~transmembrane transporter activity	24	2.79395	0.000348019	AT3G01350, AT2G04070, AT2G40900, AT2G04090, AT1G33440, AT1G32450, AT5G40230, AT3G23550, AT4G21120, AT2G34360, AT5G14940, AT1G71140, AT4G21903, AT1G70260, AT4G16620, AT5G13750, AT5G62730, AT1G61800, AT3G45680, AT2G04100, AT4G30420, AT2G28780, AT5G38030, AT2G03590	646	311	19260	2.30078	0.146471	0.0101081	0.00961939
GOTERM_MF_DIRECT	GO:0047218~hydroxycinnamate 4-beta-glucosyltransferase activity	4	0.465658	0.000355451	AT4G15500, AT5G26310, AT4G15480, AT5G66690	646	5	19260	23.8514	0.149354	0.0101081	0.00961939
GOTERM_MF_DIRECT	GO:0004553~hydrolase activity, hydrolyzing O-glycosyl compounds	13	1.51339	0.000406204	AT4G25820, AT5G24090, AT1G60090, AT1G66280, AT1G02850, AT1G52400, AT5G57530, AT2G44480, AT5G57540, AT3G60140, AT3G13790, AT1G47600, AT3G47050	646	113	19260	3.42996	0.16878	0.0108719	0.0103463
GOTERM_MF_DIRECT	GO:0016747~transferase activity, transferring acyl groups other than amino-acyl groups	12	1.39697	0.000724061	AT4G31910, AT1G27620, AT1G03940, AT5G39090, AT3G10450, AT1G33540, AT4G15390, AT5G63560, AT3G50300, AT2G23000, AT1G03495, AT5G61160	646	104	19260	3.4401	0.280765	0.0183027	0.0174177
GOTERM_MF_DIRECT	GO:0008422~beta-glucosidase activity	9	1.04773	0.000932222	AT1G02850, AT1G52400, AT2G44480, AT3G60140, AT1G47600, AT5G24090, AT3G47050, AT1G60090, AT1G66280	646	61	19260	4.39882	0.345811	0.0223243	0.0212449
GOTERM_MF_DIRECT	GO:0008061~chitin binding	6	0.698487	0.00103831	AT2G43570, AT2G43580, AT2G43590, AT4G19810, AT3G12500, AT3G04720	646	24	19260	7.45356	0.37667	0.0236217	0.0224795
GOTERM_MF_DIRECT	GO:0080044~quercetin 7-O-glucosyltransferase activity	8	0.931315	0.00229845	AT4G15500, AT2G15490, AT1G22340, AT4G14090, AT4G15480, AT3G11340, AT5G38010, AT2G26480	646	55	19260	4.33662	0.64901	0.0497997	0.0473918

## Sheet: shoot_30m
Category	Term	Count	X.	PValue	Genes	List.Total	Pop.Hits	Pop.Total	Fold.Enrichment	Bonferroni	Benjamini	FDR
GOTERM_MF_DIRECT	GO:0000976~transcription regulatory region sequence-specific DNA binding	16	18.1818	3.51662e-08	AT3G50060, AT4G17490, AT1G68840, AT3G23240, AT1G19210, AT1G28370, AT1G74930, AT5G43290, AT4G01250, AT5G47230, AT2G37430, AT1G27730, AT5G04340, AT1G77640, AT4G37260, AT4G31550	69	742	19260	6.01899	2.4968e-06	2.4968e-06	2.35613e-06
GOTERM_MF_DIRECT	GO:0003700~transcription factor activity, sequence-specific DNA binding	22	25	1.31979e-07	AT5G67450, AT3G50060, AT5G21960, AT4G17490, AT3G23250, AT5G15130, AT1G68840, AT3G23240, AT1G19210, AT1G28370, AT1G73830, AT1G74930, AT5G43290, AT4G01250, AT5G47230, AT2G37430, AT1G27730, AT5G04340, AT1G77640, AT4G37260, AT1G29860, AT4G31550	69	1655	19260	3.7105	9.37047e-06	4.68526e-06	4.4213e-06

## Sheet: shoot_2h
Category	Term	Count	X.	PValue	Genes	List.Total	Pop.Hits	Pop.Total	Fold.Enrichment	Bonferroni	Benjamini	FDR
GOTERM_MF_DIRECT	GO:0000976~transcription regulatory region sequence-specific DNA binding	37	8.2774	1.35045e-08	AT5G47220, AT2G47190, AT1G13260, AT1G74930, AT4G01250, AT1G79700, AT1G77640, AT4G37260, AT5G06550, AT1G25560, AT4G34410, AT1G80840, AT2G40750, AT1G53170, AT5G13080, AT3G50260, AT4G17490, AT5G22570, AT1G68840, AT3G23240, AT5G43650, AT1G19210, AT1G28370, AT5G47230, AT4G25470, AT1G51700, AT2G37430, AT4G24240, AT1G27730, AT4G17500, AT3G15210, AT5G04340, AT4G23810, AT4G31550, AT1G36060, AT5G05410, AT2…	326	742	19260	2.94603	3.90281e-06	3.90281e-06	3.83529e-06
GOTERM_MF_DIRECT	GO:0003700~transcription factor activity, sequence-specific DNA binding	60	13.4228	2.8075e-08	AT5G47220, AT2G47190, AT3G23230, AT3G55980, AT4G01250, AT1G29860, AT4G34410, AT1G80840, AT2G40750, AT1G53170, AT5G13080, AT2G41240, AT3G50260, AT5G67060, AT1G68840, AT1G33760, AT1G73830, AT5G47230, AT4G25470, AT1G51700, AT2G37430, AT1G27730, AT3G15210, AT4G17500, AT5G04340, AT4G23810, AT4G31550, AT2G26150, AT5G67450, AT3G23250, AT5G15130, AT3G56970, AT1G13260, AT1G74930, AT1G18710, AT1G79700, AT4…	326	1655	19260	2.14186	8.11365e-06	4.05684e-06	3.98665e-06
GOTERM_MF_DIRECT	GO:0005515~protein binding	101	22.5951	0.000491219	AT1G44900, AT5G46330, AT3G49660, AT5G25350, AT5G56010, AT5G05340, AT1G80840, AT2G40750, AT1G53170, AT5G13080, AT2G26560, AT5G42380, AT1G68840, AT5G48400, AT3G55150, AT1G18740, AT4G17500, AT1G18350, AT2G19190, AT4G23810, AT2G40000, AT5G02760, AT1G78000, AT2G26150, AT4G18950, AT3G56970, AT1G28480, AT1G22770, AT4G37260, AT3G44260, AT5G45820, AT5G56030, AT5G54490, AT5G43250, AT2G38940, AT3G56980, AT5…	326	4386	19260	1.36048	0.132376	0.036567	0.0359344
GOTERM_MF_DIRECT	GO:0071949~FAD binding	8	1.78971	0.000506118	AT1G30700, AT1G26410, AT1G26420, AT4G20820, AT1G26380, AT1G30760, AT1G26390, AT1G30730	326	83	19260	5.69443	0.136106	0.036567	0.0359344

## Sheet: shoot_5h
Category	Term	Count	X.	PValue	Genes	List.Total	Pop.Hits	Pop.Total	Fold.Enrichment	Bonferroni	Benjamini	FDR
GOTERM_MF_DIRECT	GO:0003688~DNA replication origin binding	15	0.85034	4.49116e-13	AT1G44900, AT1G07270, AT2G29680, AT5G16690, AT3G25100, AT5G46280, AT2G37560, AT4G02060, AT5G67100, AT2G16440, AT2G20980, AT4G12620, AT4G14700, AT5G44635, AT2G07690	1333	19	19260	11.4068	3.24689e-10	3.24711e-10	3.22465e-10
GOTERM_MF_DIRECT	GO:0008017~microtubule binding	40	2.26757	4.15254e-11	AT5G51600, AT1G59540, AT3G23670, AT1G11160, AT3G53320, AT5G62580, AT5G18700, AT2G37420, AT5G43160, AT4G15830, AT5G54670, AT2G47500, AT3G61760, AT5G55520, AT3G20150, AT1G77460, AT2G28620, AT4G13370, AT3G10310, AT5G23910, AT4G21270, AT5G27000, AT3G60840, AT2G36200, AT4G26660, AT4G26760, AT1G23790, AT1G20060, AT4G05190, AT3G10180, AT2G24970, AT5G60930, AT3G44730, AT1G18370, AT2G22610, AT3G60660, AT1…	1333	174	19260	3.32152	3.00229e-08	1.50114e-08	1.49076e-08
GOTERM_MF_DIRECT	GO:0003777~microtubule motor activity	21	1.19048	1.12376e-09	AT4G21270, AT1G59540, AT3G23670, AT5G27000, AT2G36200, AT4G26660, AT1G20060, AT4G05190, AT3G10180, AT5G54670, AT2G47500, AT5G60930, AT3G44730, AT1G18370, AT5G55520, AT2G22610, AT3G20150, AT2G28620, AT3G10310, AT4G14330, AT5G23910	1333	59	19260	5.14273	8.12479e-07	2.70826e-07	2.68954e-07
GOTERM_MF_DIRECT	GO:1990939~ATP-dependent microtubule motor activity	20	1.13379	1.06074e-08	AT4G21270, AT1G59540, AT3G23670, AT5G27000, AT2G36200, AT1G20060, AT4G05190, AT3G10180, AT5G54670, AT2G47500, AT5G60930, AT3G44730, AT1G18370, AT5G55520, AT2G22610, AT3G20150, AT2G28620, AT3G10310, AT4G14330, AT5G23910	1333	60	19260	4.8162	7.66912e-06	1.91729e-06	1.90403e-06
GOTERM_MF_DIRECT	GO:0016538~cyclin-dependent protein serine/threonine kinase regulator activity	17	0.963719	1.63745e-08	AT1G14750, AT1G80370, AT5G27620, AT1G15570, AT2G17620, AT5G65420, AT1G16330, AT5G25380, AT5G43080, AT5G10440, AT5G06150, AT1G70210, AT1G44110, AT4G37490, AT2G27970, AT1G77390, AT3G11520	1333	44	19260	5.58242	1.18387e-05	2.36776e-06	2.35139e-06
GOTERM_MF_DIRECT	GO:0003697~single-stranded DNA binding	21	1.19048	8.70547e-08	AT1G14410, AT1G44900, AT3G25100, AT5G26860, AT5G46280, AT5G61030, AT4G02060, AT3G18580, AT3G02920, AT5G67100, AT2G16440, AT2G20980, AT2G21660, AT4G38680, AT2G19490, AT5G07660, AT2G02740, AT5G44635, AT2G24490, AT5G20850, AT2G07690	1333	74	19260	4.10028	6.29386e-05	1.04901e-05	1.04176e-05
GOTERM_MF_DIRECT	GO:0051082~unfolded protein binding	23	1.30385	7.23477e-06	AT1G33040, AT5G49910, AT1G14980, AT5G42020, AT1G09210, AT1G56340, AT3G07770, AT4G24190, AT3G09440, AT1G67760, AT3G62600, AT5G61790, AT3G03960, AT4G26780, AT5G56010, AT1G23100, AT1G44160, AT5G56000, AT5G02490, AT5G28540, AT1G36390, AT3G17830, AT5G56030	1333	112	19260	2.96713	0.0052171	0.000747249	0.000742081
GOTERM_MF_DIRECT	GO:0003677~DNA binding	145	8.21995	0.000465112	AT1G14410, AT1G44900, AT1G34380, AT5G45400, AT1G08130, AT5G26680, AT1G66370, AT5G25190, AT2G36010, AT1G69490, AT1G46480, AT2G22760, AT5G60120, AT4G12620, AT4G23800, AT5G04130, AT4G39780, AT5G11060, AT1G53170, AT3G48160, AT1G07790, AT5G22110, AT1G67630, AT1G68840, AT3G53650, AT3G61950, AT3G19184, AT1G51700, AT5G65360, AT2G17560, AT4G17500, AT5G61600, AT1G69770, AT4G23810, AT3G19210, AT2G24490, AT1…	1333	1595	19260	1.31351	0.28563	0.0420345	0.0417438

## Sheet: shoot_11d
Category	Term	Count	X.	PValue	Genes	List.Total	Pop.Hits	Pop.Total	Fold.Enrichment	Bonferroni	Benjamini	FDR
GOTERM_MF_DIRECT	GO:0003777~microtubule motor activity	18	1.20401	3.70825e-08	AT4G21270, AT1G59540, AT3G23670, AT5G27000, AT2G36200, AT4G26660, AT1G20060, AT4G05190, AT3G10180, AT5G54670, AT2G47500, AT5G60930, AT1G18370, AT5G55520, AT2G22610, AT2G28620, AT3G10310, AT5G23910	1155	59	19260	5.08739	2.45854e-05	2.45857e-05	2.40665e-05
GOTERM_MF_DIRECT	GO:1990939~ATP-dependent microtubule motor activity	17	1.13712	3.04111e-07	AT4G21270, AT1G59540, AT3G23670, AT5G27000, AT2G36200, AT1G20060, AT4G05190, AT3G10180, AT5G54670, AT2G47500, AT5G60930, AT1G18370, AT5G55520, AT2G22610, AT2G28620, AT3G10310, AT5G23910	1155	60	19260	4.72468	0.000201605	0.000100813	9.8684e-05
GOTERM_MF_DIRECT	GO:0005199~structural constituent of cell wall	12	0.802676	9.48207e-07	AT3G28550, AT2G43150, AT1G12040, AT1G21310, AT3G54590, AT4G08400, AT3G54580, AT4G13390, AT5G06630, AT2G24980, AT5G35190, AT1G23720	1155	31	19260	6.45496	0.000628464	0.000180343	0.000176535
GOTERM_MF_DIRECT	GO:0016538~cyclin-dependent protein serine/threonine kinase regulator activity	14	0.936455	1.08804e-06	AT1G14750, AT1G80370, AT5G27620, AT1G15570, AT2G17620, AT5G65420, AT1G16330, AT5G25380, AT5G43080, AT5G10440, AT1G70210, AT1G44110, AT2G27970, AT3G11520	1155	44	19260	5.30579	0.000721112	0.000180343	0.000176535
GOTERM_MF_DIRECT	GO:0008017~microtubule binding	29	1.9398	1.62566e-06	AT1G59540, AT3G23670, AT1G11160, AT3G53320, AT5G18700, AT2G37420, AT4G15830, AT4G11990, AT5G54670, AT2G47500, AT5G55520, AT1G77460, AT2G28620, AT3G10310, AT5G23910, AT4G21270, AT2G38720, AT5G27000, AT2G36200, AT4G26660, AT4G26760, AT1G20060, AT4G05190, AT3G10180, AT5G60930, AT1G18370, AT2G22610, AT3G60660, AT1G53140	1155	174	19260	2.77922	0.00107723	0.000215563	0.000211011
GOTERM_MF_DIRECT	GO:0030515~snoRNA binding	9	0.602007	4.13197e-06	AT4G25630, AT3G06530, AT4G05410, AT1G56110, AT3G05060, AT3G12860, AT5G27120, AT3G21540, AT1G31660	1155	18	19260	8.33766	0.00273575	0.000456583	0.000446942
GOTERM_MF_DIRECT	GO:0003697~single-stranded DNA binding	17	1.13712	6.18172e-06	AT1G14410, AT1G44900, AT5G26860, AT5G46280, AT5G61030, AT4G02060, AT3G18580, AT5G67100, AT2G16440, AT2G20980, AT2G21660, AT4G38680, AT2G19490, AT5G07660, AT2G02740, AT5G44635, AT2G07690	1155	74	19260	3.83082	0.00409011	0.000560399	0.000548566
GOTERM_MF_DIRECT	GO:0003688~DNA replication origin binding	9	0.602007	6.76198e-06	AT1G44900, AT2G20980, AT5G16690, AT5G46280, AT4G02060, AT5G44635, AT5G67100, AT2G16440, AT2G07690	1155	19	19260	7.89884	0.00447317	0.000560399	0.000548566
GOTERM_MF_DIRECT	GO:0004601~peroxidase activity	23	1.53846	1.02897e-05	AT5G19890, AT5G22410, AT3G01190, AT3G49960, AT5G64100, AT5G67400, AT1G34510, AT5G17820, AT1G30870, AT5G64120, AT5G24070, AT4G08780, AT3G01420, AT2G41480, AT1G49570, AT4G30170, AT2G24800, AT5G05340, AT5G58390, AT3G12685, AT5G06730, AT4G11290, AT5G39580	1155	131	19260	2.92773	0.00679891	0.00075801	0.000742004
GOTERM_MF_DIRECT	GO:0003723~RNA binding	86	5.75251	0.000172516	AT3G23070, AT3G11964, AT3G09720, AT1G56690, AT3G55340, AT1G56570, AT5G14580, AT5G67510, AT3G27550, AT2G19910, AT3G22660, AT5G23690, AT2G39120, AT5G55920, AT5G54910, AT2G19870, AT5G08180, AT2G27610, AT2G22600, AT3G19440, AT5G63630, AT4G39260, AT1G08840, AT5G04895, AT3G16810, AT1G20410, AT4G25630, AT2G37510, AT1G64880, AT4G26600, AT2G40720, AT4G27490, AT3G58660, AT3G57490, AT5G05470, AT5G09510, AT2…	1155	958	19260	1.49695	0.108088	0.0114378	0.0111963
GOTERM_MF_DIRECT	GO:0003735~structural constituent of ribosome	45	3.01003	0.000202115	AT3G04770, AT3G02230, AT1G61580, AT5G67510, AT2G42710, AT4G30930, AT3G17170, AT5G27330, AT4G23620, AT1G16870, AT2G19750, AT3G55280, AT5G39850, AT2G40590, AT1G26910, AT3G10610, AT2G40010, AT1G58380, AT5G59240, AT4G30800, AT2G32220, AT1G07070, AT3G05130, AT1G64880, AT3G06680, AT4G28360, AT1G58983, AT5G64670, AT2G19720, AT2G32060, AT1G14205, AT5G45590, AT3G57490, AT5G59850, AT4G10450, AT5G09510, AT5…	1155	418	19260	1.79519	0.125424	0.012182	0.0119248
GOTERM_MF_DIRECT	GO:0020037~heme binding	43	2.87625	0.000225344	AT5G19890, AT3G26200, AT1G69500, AT3G49960, AT1G11600, AT5G64100, AT2G30750, AT5G64120, AT2G30770, AT4G08780, AT1G16410, AT3G01420, AT5G57220, AT2G41480, AT4G30170, AT1G49570, AT3G20110, AT2G24800, AT5G05340, AT4G13290, AT5G58390, AT4G15393, AT5G06730, AT4G11290, AT4G15396, AT3G25180, AT5G22410, AT3G01190, AT5G67400, AT1G34510, AT5G17820, AT1G30870, AT5G24070, AT4G20240, AT5G25180, AT1G12740, AT4…	1155	395	19260	1.81529	0.138793	0.0124503	0.0121874
GOTERM_MF_DIRECT	GO:0009378~four-way junction helicase activity	5	0.334448	0.000738576	AT3G05740, AT1G35530, AT1G27880, AT5G27680, AT1G10930	1155	8	19260	10.4221	0.387286	0.0376674	0.036872

## Sheet: WT_root
Category	Term	Count	X.	PValue	Genes	List.Total	Pop.Hits	Pop.Total	Fold.Enrichment	Bonferroni	Benjamini	FDR
GOTERM_MF_DIRECT	GO:0003700~transcription factor activity, sequence-specific DNA binding	79	12.7214	6.04751e-11	AT3G03660, AT3G53200, AT3G04030, AT5G65410, AT3G21890, AT3G01600, AT2G37740, AT5G15830, AT1G69120, AT1G13600, AT3G51060, AT5G25190, AT1G12630, AT2G46970, AT1G26870, AT1G46480, AT3G48920, AT1G19790, AT5G66700, AT2G41240, AT4G24540, AT1G33280, AT1G59530, AT1G68520, AT3G52440, AT5G65640, AT5G65320, AT4G09960, AT2G14210, AT5G17800, AT4G10350, AT2G20570, AT2G23760, AT4G38340, AT3G60580, AT5G56860, AT1…	422	1655	19260	2.17858	1.8082e-08	1.80821e-08	1.73564e-08
GOTERM_MF_DIRECT	GO:0004650~polygalacturonase activity	10	1.61031	2.63421e-05	AT3G61490, AT1G60590, AT1G65570, AT2G41850, AT5G14650, AT1G05650, AT1G02460, AT2G43870, AT1G10640, AT2G43890	422	72	19260	6.33886	0.00784546	0.00393815	0.0037801
GOTERM_MF_DIRECT	GO:0016829~lyase activity	13	2.0934	5.96708e-05	AT5G63180, AT1G60590, AT1G09880, AT1G65570, AT5G14650, AT1G11920, AT1G10640, AT4G13210, AT3G61490, AT1G05650, AT1G02460, AT2G43870, AT2G43890	422	140	19260	4.23798	0.0176839	0.00594719	0.00570851

## Sheet: root_30m
Category	Term	Count	X.	PValue	Genes	List.Total	Pop.Hits	Pop.Total	Fold.Enrichment	Bonferroni	Benjamini	FDR
GOTERM_MF_DIRECT	GO:0000976~transcription regulatory region sequence-specific DNA binding	17	9.49721	8.56232e-06	AT5G22570, AT3G23240, AT5G43650, AT1G19210, AT1G28370, AT2G38470, AT1G74930, AT4G01250, AT5G47230, AT2G37430, AT2G46400, AT2G22760, AT4G23810, AT4G31550, AT1G80840, AT2G44840, AT2G24570	116	742	19260	3.80402	0.000967078	0.000967542	0.000899043
GOTERM_MF_DIRECT	GO:0043565~sequence-specific DNA binding	12	6.70391	8.87634e-05	AT5G26920, AT2G46400, AT5G22570, AT5G15130, AT4G18170, AT4G23810, AT2G21900, AT4G31550, AT2G38470, AT1G80840, AT4G01250, AT2G24570	116	455	19260	4.37893	0.00998056	0.00392679	0.00364878
GOTERM_MF_DIRECT	GO:0003700~transcription factor activity, sequence-specific DNA binding	24	13.4078	0.000104251	AT5G26920, AT5G22570, AT5G15130, AT3G55980, AT4G18170, AT3G23240, AT5G43650, AT2G21900, AT1G19210, AT4G25490, AT1G28370, AT2G38470, AT1G74930, AT4G01250, AT5G47230, AT2G37430, AT2G46400, AT2G22760, AT5G07310, AT4G23810, AT4G31550, AT1G80840, AT2G44840, AT2G24570	116	1655	19260	2.40775	0.0117118	0.00392679	0.00364878
GOTERM_MF_DIRECT	GO:0016301~kinase activity	13	7.26257	0.000284829	AT2G32660, AT1G66830, AT1G66930, AT5G60270, AT5G49780, AT1G16110, AT1G51800, AT1G51820, AT1G16160, AT1G16150, AT3G45330, AT5G39000, AT5G59680	116	609	19260	3.54425	0.0316777	0.00804643	0.00747677
GOTERM_MF_DIRECT	GO:0030247~polysaccharide binding	5	2.7933	0.00168347	AT1G66930, AT1G16160, AT1G16150, AT1G16110, AT2G46495	116	85	19260	9.76673	0.173365	0.0380464	0.0353529

[truncated: 8 more sheets: root_2h, root_5h, root_11d, PSY_shoot, PSY_root, flg22, WCS417_shoot, WCS417_root]
